# Supplementary material for: CONSTAX: a tool for improved taxonomic resolution of environmental fungal ITS sequences
Source: BMC Bioinformatics. 2017 Dec 6;18:538. doi: 10.1186/s12859-017-1952-x (PMC5719527; doi:10.1186/s12859-017-1952-x)
Supplement: Supplementary file 2 — CONSTAX.tar.gz compressed directory. Contains test datasets, Python, Shell, and R scripts to use the tool. (GZ 175 kb) [file 12859_2017_1952_MOESM2_ESM.gz]

Archive with 43 entries (37 files):
- CONSTAX
- CONSTAX/.DS_Store
- CONSTAX/otus
- CONSTAX/._config
- CONSTAX/config
- CONSTAX/R
- CONSTAX/._constax.sh
- CONSTAX/constax.sh
- CONSTAX/scripts
- CONSTAX/DB
- CONSTAX/._README.txt
- CONSTAX/README.txt
- CONSTAX/DB/.DS_Store
- CONSTAX/scripts/.DS_Store
- CONSTAX/scripts/subscript_lineage2taxonomyTrain.py
- CONSTAX/scripts/._CombineTaxonomy.py
- CONSTAX/scripts/CombineTaxonomy.py
- CONSTAX/scripts/TestPython.py
- CONSTAX/scripts/FormatRefDB_to_QiimeDB.py
- CONSTAX/scripts/subscript_fasta_addFullLineage.pyc
- CONSTAX/scripts/ReformatBLAST.py
- CONSTAX/scripts/subscript_fasta_addFullLineage.py
- CONSTAX/scripts/._FormatRefDB.py
- CONSTAX/scripts/FormatRefDB.py
- CONSTAX/scripts/subscript_lineage2taxonomyTrain.pyc
- CONSTAX/R/.DS_Store
- CONSTAX/R/test_plot.R
- CONSTAX/R/ComparisonBars.R
- CONSTAX/otus/.DS_Store
- CONSTAX/otus/test_data
- CONSTAX/otus/test_data/._ITS2_BC_UN_500_otu.fasta
- CONSTAX/otus/test_data/ITS2_BC_UN_500_otu.fasta
- CONSTAX/otus/test_data/._ITS1_BC_UN_500_otu.fasta
- CONSTAX/otus/test_data/ITS1_BC_UN_500_otu.fasta
- CONSTAX/otus/test_data/._ITS1_soil_500_otu.fasta
- CONSTAX/otus/test_data/ITS1_soil_500_otu.fasta
- CONSTAX/otus/test_data/._ITS2_soil_500_otu.fasta
- CONSTAX/otus/test_data/ITS2_soil_500_otu.fasta
- CONSTAX/otus/test_data/.DS_Store
- CONSTAX/otus/test_data/._ITS2_plant_500_otu.fasta
- CONSTAX/otus/test_data/ITS2_plant_500_otu.fasta
- CONSTAX/otus/test_data/._ITS1_plant_500_otu.fasta
- CONSTAX/otus/test_data/ITS1_plant_500_otu.fasta
