# Supplementary material for: CONSTAX: a tool for improved taxonomic resolution of environmental fungal ITS sequences
Source: BMC Bioinformatics. 2017 Dec 6;18:538. doi: 10.1186/s12859-017-1952-x (PMC5719527; doi:10.1186/s12859-017-1952-x)
Supplement: Supplementary file 2 — CONSTAX.tar.gz compressed directory. Contains test datasets, Python, Shell, and R scripts to use the tool. (GZ 175 kb) [file 12859_2017_1952_MOESM2_ESM.gz › CONSTAX/config]

# configuration file for CONSTAX.sh

# specify location of the reference database fasta within the 'DB' directory
ref_database="sh_general_release_31.01.2016/sh_general_release_31.01.2016.fasta"

# define the location of the otu file within the 'otus' directory
otu_file="/test_data/ITS1_BC_UN_500_otu.fasta"

# set the confidence threshold
conf="0.8"
