# Supplementary material for: CONSTAX: a tool for improved taxonomic resolution of environmental fungal ITS sequences
Source: BMC Bioinformatics. 2017 Dec 6;18:538. doi: 10.1186/s12859-017-1952-x (PMC5719527; doi:10.1186/s12859-017-1952-x)
Supplement: Supplementary file 2 — CONSTAX.tar.gz compressed directory. Contains test datasets, Python, Shell, and R scripts to use the tool. (GZ 175 kb) [file 12859_2017_1952_MOESM2_ESM.gz › CONSTAX/scripts/subscript_lineage2taxonomyTrain.py]

#!/usr/bin/env python
#used to convert a taxonomy in tab-delimited file containing the taxonomic hierarchical structure to RDP Classifier taxonomy training file
#Approach:each taxon is uniquely identified by the combination of its tax id and depth from the root rank, its attributes comprise: name, parent taxid, and level of depth from the root rank.
import string, os

def lin2tax(file_base):
	print "\n\tTraining Taxonomy"
	
	f = open(file_base+"__RDP_taxonomy.txt", 'r').readlines()
	header = f[0]
	cols = header.strip().split('\t')[1:]
	hash = {}#taxon name-id map
	ranks = {}#column number-rank map
	lineages = []#list of unique lineages

	output_file = open(file_base+"__RDP_taxonomy_trained.txt", 'w')

	hash = {"Root":0}#initiate root rank taxon id map
	for i in range(len(cols)):
		name = cols[i]
		ranks[i] = name
	root = ['0', 'Root', '-1', '0', 'rootrank']#root rank info
	output_file.write(string.join(root, '*')+"\n")
	ID = 0 #taxon id
	for line in f[1:]:
		cols = line.strip().split('\t')[1:]
	#	if not cols in lineages:#unique lineage
	#		lineages.append(cols)
		for i in range(len(cols)):#iterate each column
			#name = string.join(cols[:i + 1], ';')
			name = []
			for node in cols[:i + 1]:
				if not node == '-':
					name.append(node)
			pName = string.join(name[:-1], ';')
			if not name in lineages:
				lineages.append(name)
			depth = len(name)
			name = string.join(name, ';')
			if name in hash.keys():
				continue
			rank = ranks[i]
			#level = len(name.split(';'))
			#pName = string.join(cols[:i], ';')#parent name
			if i == 0:
				pName = 'Root'
			pID = hash[pName]#parent taxid
			ID += 1
			hash[name] = ID #add name-id to the map
			#out = ['%s'%ID, name, '%s'%pID, '%s'%depth, rank]
			out = ['%s'%ID, name.split(';')[-1], '%s'%pID, '%s'%depth, rank]
			output_file.write(string.join(out, '*')+"\n")
	output_file.close()
