# Supplementary material for: CONSTAX: a tool for improved taxonomic resolution of environmental fungal ITS sequences
Source: BMC Bioinformatics. 2017 Dec 6;18:538. doi: 10.1186/s12859-017-1952-x (PMC5719527; doi:10.1186/s12859-017-1952-x)
Supplement: Supplementary file 2 — CONSTAX.tar.gz compressed directory. Contains test datasets, Python, Shell, and R scripts to use the tool. (GZ 175 kb) [file 12859_2017_1952_MOESM2_ESM.gz › CONSTAX/scripts/FormatRefDB.py]

# Written by Natalie Vande Pol
# November 15, 2017
#
# Command line: python FormatRefDB.py
# Script will locate, import, and validate the database file specified
# Requires subscript_lineage2taxonomyTrain.py and subscript_fasta_addFullLineage.py
# to be in the same directory
# Creates the following files in the input file location:
#  - a combined taxonomy and fasta database file compatible with the UTAX and
#    SINTAX classifiers
#  - fasta and taxonomy database files compatible with the RDP classifer
#  - training files for the RDP classifier
# Output files are named and located based on the input file


# -*- coding: utf-8 -*-
import sys, os, unicodedata
import subscript_lineage2taxonomyTrain, subscript_fasta_addFullLineage

filename = sys.argv[1]
try:
	open(filename,"r")
except IOError:
	print "ERROR: file could not be opened."
	valid = 0
	sys.quit()

input_file = open(filename,"r")
line = input_file.readline()
temp0 = line.split("|")
if line[0]!=">" or len(temp0)!= 5 or "k__" not in temp0[-1]:
	print "Header Format Incompatible. Please Reformat As Below:"
	print ">Peziza_sp|JN102365|SH189857.07FU|reps|k__Fungi;p__Ascomycota;c__Pezizomycetes;o__Pezizales;f__Pezizaceae;g__Peziza;s__Peziza_sp"
	sys.quit()
input_file.close()


print "\n____________________________________________________________________\nReformatting database\n"
filename_base = ".".join(os.path.splitext(filename)[:-1])
#UTAX output file
fastatax = open(filename_base+"__UTAX.fasta","w")

#RDP output files
fasta = open(filename_base+"__RDP.fasta","w")
taxon = open(filename_base+"__RDP_taxonomy.txt","w")
taxon.write("Seq_ID\tKingdom\tPhylum\tClass\tOrder\tFamily\tGenus\tSpecies\n")

num = 0
with open(filename) as database:
	for line in database:
		if line[0]==">":
			#correct umlauts or special letters
			unico_line = unicode(line, '1252')
			ascii_line = unicodedata.normalize('NFKD', unico_line).encode('ASCII', 'ignore')
			temp = ascii_line[1:].split("|")

			#UTAX file
			utax_name = temp[1]+"|"+temp[2]
			utax_taxa = temp[4][1:].strip().replace("__",":").replace(";",",")
			temp_utax = utax_taxa.strip().split(",")
			if temp_utax[0].endswith("Fungi"):
				temp_utax2 = [x for x in temp_utax if "unidentified" not in x]
				temp_utax3 = [y for y in temp_utax2 if "Incertae_sedis" not in y]
				temp_utax4 = [z for z in temp_utax3 if "unknown" not in z]
				new_utax_taxa = ",".join(temp_utax4)
				fastatax.write(">"+utax_name+";tax=d"+new_utax_taxa+";\n")

			#RDP files
			name = str(temp[1])
			temp2 = temp[4].strip().split("__")
			to_genus = [ item[:-2] for item in temp2[1:-1] ]

			if "Incertae_sedis" in to_genus:
				indices = [i for i,x in enumerate(to_genus) if x == "Incertae_sedis"]
				for j in indices:
					if "Incertae_sedis" not in to_genus[j-1]:
						to_genus[j] = str(to_genus[j-1])+"_Incertae_sedis"
					else:
						to_genus[j] = str(to_genus[j-1])
			if "unidentified" in to_genus:
				indices = [i for i,x in enumerate(to_genus) if x == "unidentified"]
				for j in indices:
					to_genus[j] = "-"

			if to_genus[0] != "-":
				species = str(temp2[-1])
				if "Incertae" in species:
					species = "unidentified_sp"
				elif to_genus[-1] not in species:
					temp=species.split("_")
					species = temp[0]+"_unidentified_"+temp[1]
				if species.endswith("sp"):
					species+= "_"+str(num)
					num += 1

				taxonomy = name+"\t"+"\t".join(to_genus)+"\t"+species+"\n"
				fasta.write(">"+name+"\n")
				taxon.write(taxonomy)
				seq = next(database)
				fastatax.write(seq)
				fasta.write(seq)

	fasta.close()
	taxon.close()
	fastatax.close()

	subscript_lineage2taxonomyTrain.lin2tax(filename_base)
	subscript_fasta_addFullLineage.addFullLineage(filename_base)

print "Database formatting complete\n____________________________________________________________________\n\n"
