# Supplementary material for: CONSTAX: a tool for improved taxonomic resolution of environmental fungal ITS sequences
Source: BMC Bioinformatics. 2017 Dec 6;18:538. doi: 10.1186/s12859-017-1952-x (PMC5719527; doi:10.1186/s12859-017-1952-x)
Supplement: Supplementary file 2 — CONSTAX.tar.gz compressed directory. Contains test datasets, Python, Shell, and R scripts to use the tool. (GZ 175 kb) [file 12859_2017_1952_MOESM2_ESM.gz › CONSTAX/R/ComparisonBars.R]

###############################################
#       Taxonomy Assignment Comparison        # 
#               Gian MN Benucci               #
#             benucci[at]msu.edu              #
###############################################

if(!require(ggplot2)){
  install.packages("ggplot2")
  library(ggplot2)
}

comb_tax = read.table("outputs/combined_taxonomy.txt", header=TRUE, row.names=1, sep="\t")
system.time(comb_tax[comb_tax==''|comb_tax==' ']<-NA)

sapply(comb_tax, function(x) sum(is.na(x))) -> unassigned_comb_tax
comb_tax_df <- as.data.frame(unassigned_comb_tax)

comb_tax_df$Classifier <- c("RDP","SINTAX","UTAX","COMBINED","RDP","SINTAX","UTAX","COMBINED",
                            "RDP","SINTAX","UTAX","COMBINED","RDP","SINTAX","UTAX","COMBINED",
                            "RDP","SINTAX","UTAX","COMBINED","RDP","SINTAX","UTAX","COMBINED",
                            "RDP","SINTAX","UTAX","COMBINED")

comb_tax_df$Rank <- row.names(comb_tax_df)
comb_tax_df$Assigned <- sqrt((comb_tax_df$unassigned_comb_tax -nrow(comb_tax))^2) 
comb_tax_df

comb_tax_df$Classifier <- factor(comb_tax_df$Classifier, levels = c("RDP","UTAX","SINTAX","COMBINED"))

pdf("outputs/TaxonomicAssignmentComparison_plot.pdf")
ggplot(comb_tax_df, aes(x = Rank, y = Assigned, fill= Classifier)) + 
  geom_bar(stat = "identity") +
  scale_x_discrete(limits=comb_tax_df$Rank) +
  theme(axis.text.x = element_text(angle = 90, hjust = 1),
        panel.grid=element_blank(),
        panel.background=element_blank()) +
  #scale_fill_manual(values=mycols) +
  ggtitle("Taxonomy Assignments Comparison") +
  labs(x="Taxonomic Ranks", y="Number of classified OTUs") +
  theme(axis.text.x = element_text(vjust=0.5, size=8)) +
  theme(axis.text.y = element_text(hjust=0.5, size=8)) +
  theme(plot.title = element_text(size = 15, face = "bold", hjust = 0.5))
dev.off()
