# Supplementary material for: CONSTAX: a tool for improved taxonomic resolution of environmental fungal ITS sequences
Source: BMC Bioinformatics. 2017 Dec 6;18:538. doi: 10.1186/s12859-017-1952-x (PMC5719527; doi:10.1186/s12859-017-1952-x)
Supplement: Supplementary file 2 — CONSTAX.tar.gz compressed directory. Contains test datasets, Python, Shell, and R scripts to use the tool. (GZ 175 kb) [file 12859_2017_1952_MOESM2_ESM.gz › CONSTAX/otus/test_data/ITS2_BC_UN_500_otu.fasta]

>A98_9471
AAAGTGGGTTTTCGCCGCACCTCGACTAGCGCTTGTCGCTCCACCTTTGCGTTGTACAAAAAGGAACCCCTTTCTACCACCACAAAGGCGCACGGAGCTGCAGGTGCTCGTCGCGCACGTCACTGACTTTCAAGGGACCCTCTGATAACAAAGTGACCCT
>A27_243821
GTTTAAAAGTTTTAGAAGTGCTACGGCCCAACACAAACAAATCAAGTGTGTGGAGGAGACTTCATTCGCTCTTTGATAGCGCTGTTCCATATTCGGTATTTGGCGTCTATGCACTTACTTGAATCCTCAGTCTTGTTTAGATAACTAGCAGACGTTTTAA
>A56_233
ATAATGGGGGTCGATGGCAAGACTGTCACACACTCCAAGCGAAAGATAAACACTTACTACGCCAGGGAATATGAGATGATCCGCCTTTGAATTTCAGAAGGGAGAATGCAAGCATACTCATCTTCCATGACCAAGCAATGGTGCTTGAGAGGTATTTAAT
>A82_205735
AGTGCCCACTTGCGTGTGCACCATATGTATCAACCGTCCATGTTAAGTGGCAGTCAATGCAAGATGGCCTTCCATGTCGGAGCCTATGGCTATTGTTAGGATGTTATCCCAATAACCATATCTCAGCTGAGACACGTGTGGTCGGCCTTCCTTTAAAGAG
>A56_118192
GGTTTGCACCTTGGCTGCCTAGCAATAAGGCGATTAGGGAGAAAAACTTAGCGATTCACCAGGATCGACGAATAAAAGATGTATAGCACACCATTATCACGCCTTCAAGCGGGAATATTGCTAATTCTCCTATCAATTTAAGACCACTCAGATTTTTGCA
>A27_181108
AGGCTTGCACCTTTATAGTTATGAGCTGCTGATCATATGAAAACTCCAAATCTCCTCTATTGTAGTAGGCATTATGAGAAACCACAGTTTCATACACATACTTTTCTAATAGATACAGAGAAATGTCAAACATTTTCACAGTCCTAGTAGCAATACATTT
>A139_131
TGGGTATTGTCCCGAGGGACGGTTAGAAGCGAGTCTGAACCCTGTCCACGGCGTAGATAATTATCACACCAATAGACGGAAGCTCAGTATGAACCTCGCTAATGCATTTCAGGGGAGCAGACCGCGCTGAGGCAGCCTGCACAAACCCCCACATCCAAGC
>A54_67348
AAAATTGGGGGTTGCTGGCGAGCACACGACCGGGCCTCCAGAGCGAGAAGAATTACTACGCTCGGAGCCGGACGGCACCGCCACTGACTTTAGGGCCCGCCGGGGCGGCGGGGCCCAACACCAAGCTGAGCTTGAGGGTTGTAATGACGCTCGGACAGGC
>A129_749
AAAATGTACTTTTGGACGTCGTCGTTATGAGTGCAAAGCGCGAGATGTACTGCGCTCCGAAATCAATACGCCGGCTGCCAATTGTTTTAAGGCGAGTCTACACGCAGAGGCGAGACAAACACCCAACACCAAGCAGAGCTTGAAGGTACAAATGACGCTC
>A47_1517
AACAATGGGTGGGTTCAGGCAAGTATAAATATGGTGAACTCAGCGACTTTATTATTATTACGCCTGGTTCAGATATAAACTATACTGCCATATACATTTCTGAAGGGTACCTCGATGACAGAGGTGCCTCTCCAAACAAATCCAAACATTACAAAATAAT
>A128_334020
AAAATAGGGGGTTTTACGGCAAATAGCTAGGCGTACTACATGAGCAATGATATTTACTACGCTAAAAGTATACACTAACTCCGCCACTAACTTTAAGGAGCTGCGCTGTAAGTCGCAGGTTCCCAACGCTAAGCAACAGGGCTTAAGGGTTGAAATGACG
>A62_490327
ATATAATAAATTATATTCGTATATTAATTGTTTTTTTTACAAAAGAATTAAAAATTTTGTCCTTACTTAAATATTTTAAATGATTGAATGTTACTTTATCAGCATTTCAAAAAGAACAGTAAAGTTCATTAATAATACATTAGTTATACATAAAATTATA
>A38_304
AATTGGGGGTTTAAGGCAGGATTGTTACAATGACCAAGCGAATAAGTTATTACTACGCTGGAATCATGAGACTCTCCGCCATTGAATTTCGAAAGGGAATTTGCAAGCAAACTCTTCTTTCATAACCAAGCAAAACTACTTGAGTGGTTTTTAATGACGC
>A113_67240
AGAGTTGCACGGCATGCATCGAACAAAGCAGGTAAGATGGCGTATCATACCGACCGCAGATGCGTGCGTGACTATGGCCGGTTCGGCCAATATGCGTTTCAGAGGAGCAGAACGTGACTGACCTGCAAGGCCTCCAACCAATCCAAACCCTCACTTTTTT
>A104_149
AAGTCAGCCGAAGCTGTCTCTGTGAATCCTGCATCAGTCAGCACAAGAACTAGTCTCCTTTATGTTAGCTGCAGCAAAGGTAATAATCTGTTTTTTAGGCAGACTAAATAGATATGCTTATAGCTCAGAGAAAAGTTCAGCTGCACCTGCATTTCAAGCA
>A37_268766
GTGTGTGTGTTTGTTGTTTCTTTGTTCAAAACAAGAGACAACGATTCACTAAAAGTGAGTTTGGAATAGAACAAAACACTTGCAAACATTTTCAATTCTTCCCTCACAAGATGTTAAAAAAAGAAGGAATTTCTTCCCTCTCTTCTGCCACATCAGGTGG
>A76_28
AAAGTCCTTACAGACCTCTGAGAATTCCTGCATCAGTCAGCACAATGGCCATTTCTTCCTTTTATAAAGGTAAGCTGCAGCAATAAAGTGAATAATCCGTTTTACGGGATTAACTAGATAATGCTTTTAGCCCAGAAGAATGATCGGCTGCACCTGCATT
>A3_394661
AGTTACACAATGAGTAACATCCGAAGATGCACTTAAAGTGATGGTTTAGTTAGCAGACAATAGTCTAGGTCCTGGCCATCCGAAGATGTCCTCAGCAAAATACTTATTATGCCAAGTCAAACCAGTCATAGAGACAGATCTAGCTAATACTTTTAAGATG
>A72_999
AGAAAAAAACATTGAATGCTTTTTTGCTAGAAATTCCTGTTATCAGTCAGTCAAAAATCAGATTATTTTTTGTAAAGCGAAAGCAAAAAAATAATAATCCATTTGAGAGGATTAAATAAATATGCTTTGTATCACAGAAAACAAATTTTCTGAATTGGCT
>A86_418
AAGTTGGGGTTTTACGGCGTGGCCGCGACGATTACCAGTAACGAGGTGTATGATTACTACGCTATGGAAGCTCGACGTGACCGCCAATCGATTTGGGGAACGCGGGTTACCGCGAGTCCCAACACCAAGCTGAGCTTGAGGGTTGAAATGACGCTCGAAC
>A51_2358
TAAATAAGGCTTTTTAACGGCCGGAACCCGCAGCACGCCCTGAGCGAGATGTATTACTACGCTCGGAGTGACTAGCGAGCCCGCCACTGGTTTTCAGGGCCTGCGGCAGCCGCAGGTCCCCAACACAAGCCGGGGGCTTGATGGTTGAAATGACGCTCGA
>A77_508294
AGTGCCCAGGGGCGATTGTGAGCAGACATCACACTTTTACCGACGAAACTTATTACGTCGACTACGGTGCTATCCCGCTAAGTCTTTTGAGGTGAGCCAGAAGAGGCAGACACCCAAATCCAATCTCCTCGGAAACCCGAGGGATTGAGTCTACATGACA
>A96_3597
AATAAATCGTTCAGTTGGCAGACATCTATACAGTTGCTTTAACGAGAAATTACTTACTACGTCTTACAAGCTGAAATAGCGTCGCCAATAGCTTAAAGGAGAGAGGCAATGCCACTTCTCCCAATACCAAACCAAGGTTTGATTGATTTATTGACGCTCA
>A133_114357
ATAGATGCACATGCAACACCATCAGAGAGTAGCTCACTAATGGCAGCAATGCTGAGCGTAGCAGTGCTTGACCCAACTCCTGTTCTTTGTGCGATATTTATCTCACATTTGGTAGTAGTTGGGCATTCACACTACGCACGAATGTGCATATGTGTGTGAA
>A121_184825
AAATAGCTTCTGGGAGCCAATCCATTGTCAACGAGTTCGCGTTTCTGCTGCGCTCGAAGCCAATGTACCGGCCGCCAATGAATTTAAGGCGAGTCCGCGCCGAGGCGGGACAGACACCCAACACCAAGCTGAGCTTGAAGGTTTAAATGACGCTCGAACA
>A108_122685
AAGTAGAGCTCAGAAGAGCTCTGCTAAGAGTTTCCTGTGATCAAATGTGAGCTTTAAACTCTAGCGACAATTGAAGAGTGATGTTACAAGAACAATTACCACATCAATTGTACAACCAGTGAACGGCGCACATCTCTGTTCTTAAAGGGATTTGGTTGGA
>A133_139
AGACGGTTAAGTCTTCGTGTTTAATTTTGTACTAGTCTATAGCTCAAGGATACTACAGGCAATCAGAGAACTTGCGTTCAATGGTCATGCTTTTCGTATAGTCTCACTATAGAGTCGCAACAGATGGTATTAGAGACAGTCTATCGACAAGTCCCAGGTC
>A6_514
AAGTCATTAAAAAAATTCCTTGCCAAATTCCTGCATCAGTCAGCTCAATGGAAATTCAACCTTTATGTTAGCTGCAGCAAAAAAGTAATAATCCGTGTTAAGGGATTAAATAAATATGCTTATAGCTCAGAAGAAAGTCCAGCTGCACCTGCATTTCAAG
>A11_43510
GTATGTGATGTGTGTGTGTGTGACTGGGTCACTATGACCGACACGCGGCATGTGTGCCTGACGACGAGTTCCCAAACATGTGAGACTATCACGTCAGCGCCGCATGTACAGTATACATAGGCCCGATTCAGTGTACACTTCAAGTCAGCGCGTGTGTGTG
>A98_399
GGCTTTCGCCTTCATAGGTATGGACTAAACTGTTAATATGAAAACTCCAAATCCCCTCTAATGTAATAGGCATTATGAGAAACCACAGTTTCATACACATACTTTTCTAAAAGGTATAGAGAAATGTCAAGCATTTTCATATTACTAGTAGCAATCTATT
>A33_1406
AAATTGGGGGTTTAGCGGCTGGGAGTTATAGCACCTAACAAAAGCGAGAAAAAAAATTACTACGCTCAGAGGATACTACAAATCCGCCGTTGTATTTCAGGAACTACAACTAATAAAAGAAGTAGATTCCCAACACTAAGCTAGGCTTAAGGGTTGAAAT
>A99_33880
AACAATAGGTGGGTTCAGGCAAGTATAAATATGGTAAACTCAGCGACTTTATTATTATTACGCCTGGTTCAGATATAAACTATACTGCCATATACATTTCTGAAGGGTACCTCTGTGATAGAGGTGCCTCTTCAAACAAATCCAGGCATTATAAAATAAT
>A107_130788
CATAAAGGGCACCCAGAAAATGGGCGACGAGATTAGAAGCATGGGAAGTGGTCGTCGTCTATGTCAACTGGCACAAAATACAAGTATTTTTACCATGCCAACGACTGGTGCATACAACACCACAGCCATCGCTAATGTATTTCAGAGGAGCAGGCCCTTC
>A129_1525
AAAAAAGGCTTAATGGATGCTAGACCTTTGCTGATAGAGAGTGCGACTTGTGCTGCGCTCCGAAACCAGTAGGCCGGCTGCCAATTACTTTAAGGCGAGTCTCCAGCAAAGCTAGAGACAAGACGCCCAACACCAAGCAAAGCTTGAGGGTACAAATGAC
>A84_1089
TTGTTTCAAACGAATTTGATTCGGTTTTTTAGAAAAGCAATGCAATTCCAAGAGAGAAACAACGCTCAAACAAGTATACTTTGGGGGATACCCCAAAGTGCAATGTGCGTTCAAAAACTGATGATTCACTTCTGCAATTCACAAGAAATATCGCGTTTCG
>A133_67483
GGTAGACTTTTCAATTAGAAGCTTCCTTAATTAAGTTGGCTCAATGCGAACATTGAATCCTTAGCGAATAGTCTATTACGCCAAGTCAATCCAAACTTGTATTAGGGATGCTGATGTATTACGAACGAGCTAGGCACGAAGCCAGCAGCGCTCAGAATCC
>A64_103181
GAAACCCAAATCATACCGATTTGAAGACCGTATTATTGGTGAAGCATACGCATCAAGAGCATCAATCGGCTGCCAAAGTGAAATAGATAATTCTGTTGCACTCGGACAACCAAAAGAAACATCAATTGGTGCACACACAATGAATTTAAGATGATTGCTG
>A109_11596
AAGTTGTCCAAAATAGACTATTAAAAGCAATTCTGGTTCTCAAAGGTATAGATAATTATCATACCAAAGATGAACCCAGCATAAGGTCTTGCTAATATATTTAAGAAGAGCTGGCATCTAAAGAAGCCAGCAAACTCCCAAAATCCAAGCCTCACTTAAA
>A132_158066
AAATATAGGTGTTTTACGGCAGGAACCGGGACAACTACAGAGGCGAGAAAATATTACTACGCCTAGAGTGTAACCCAACTCCGCCACTAACTTTGAGGAGCTACAGGGTAAGTAGGCTCCCAACACTAAGCAGCAGGGCTTAAGGGTCGAAATGACGCTC
>A133_195398
AATTGATGTTAAATTAGAAGCACCATTTACTATTATAAAAGGACGTCCTCAGCGAAATAGTTATTACGCCGAGTCAAACCGTCTATTATAAAATAGGTAGCTCGTGTATTTCAGTTGAGAAGACTGTTAAGCCTTCAACAACCATGAACCAAGCCCACAC
>A52_313343
ATGTTGCTTACTGGATGCCACCCGCCGCGACGAGAGACGCAATTCTGCTGCGCTCAAAGCCGCTGAAGTGGCTGCCAATCGTTTTGAGGCGAGTCCGCGCCGAAGCGGGACAGACGCCCAACACCAAGCTGTGCTTGAGGGTGTAAATGACGCTCGAACA
>A53_6935
ACATTTGAATGTCTTCTTCAAGGGCATTCAAAGATCATGTTCCAGGCTGAAGACAACTAGAAGAAAAGTAAGAAAAAGAGCCTTTGACAGCACTTTTTCAGGTCAGGGGCAACCCTTACCATATTACTCCATAAACTAGTCGTCTTCCACTGGAACATGG
>A62_76048
AGTGGACGAGCAACTGTCCACCTCGGATTGGTTTTTTGTTAAAGCACCCCTTCTCTCGGCTAGGAGAGGACCCCCTTTTGAAAAAAGGACTAGCGTTGTCAGCACTAAAAGAACTTGCGTTCATTGGTCATGCCTTCGGCTAGTACCTTTCTGATCAAGG
>A46_73936
AAAGTAGCTTAATGGACGCAAGTGTTTTAGGGCCAAGACGCAAAATGTGCTGCGCTTACTACCAAAAACACTGGCTGCCAATGACTTTAAGGCGAGTCTAATCACAAAAGAAAAGACAAGACGCCCAACACCAAGCAAAGCTTGAGGGTACAAATGACGC
>A132_174862
GCGAGCTCTGCAAACTGCAGGGCCCCGGTTGACAAGTTGAGTCCCATGCCTCCAAGTCAGCCAGCTGATGACCAAAACGAATAGATGAATCTGTTGCGCTTCGGACGACCAGTTGACACGACAATTGGCGCACGTCACAATCACTTATAGATGCATCGCA
>A82_294645
AATATATATCCCCTCCCGTCTCACTCTTTTCTGTAAGAGCGCTCCTTCAATAATAATTGAAGTCACCCTCCACTCACACAGCCTTTTCACATCTAATGCAGATAATTATCACATTAGCGTTGCTAAAGCCATGATCTATCAGAAAAGCTCATGCATTCAA
>A52_7500
AGATTTAGCTTCTGGGAGCCGATTCAACAGGCCCGAGGACGCACATGTGCTGCGCTCGAAGCCCAAGTACCGGCCGCCAATGACTTTGAGGCGAGTGGCCCCATGGGGCCACAGTCACCCAATACCAAGCAAAGCTTGAAGGTGTAAATGACGCTCGAAC
>A78_46901
GGGTGTTTCACGGCTAGCACCCGCCGCCACGCCCAGAGCGAGATACGCTACTGCGCTCGGAGTGACAACGAGCCCGCCACTGCATTTAGGGGGCTGCGGCAGCCGCAGGGCCCCAACACAAGCCTAGACAAGGCTTGATGGTTGAAATGACGCTCGAACA
>A107_96787
AGCTTACGCTCGATAATTAAATGGAGAAACTTAATTAAAAAAACTTTAATGATCATTGGGGAAGCGTAGGAAGATAGGGTTACCCCGTCTCTATTCAAACACGTATCAATGATCAAGTTAATTAAAAAGCCTCAATCTATATTTCAAGTCAGTTGCGCAA
>A121_782
AGAAAATATTAATTTTCTTCGTGTAATATTAAATAAATAGTTTTAAAAATTAGTTAAAATTGTAAATAAAAACCATAGGCAATCTTTAGAGGGTAAACCCTCATTGGTCATGCTTTAGTTTTTATCAACAACTAGTTTAAAAAACATTTAAATATCATTA
>A98_59861
GATGTAGAAGTTTGGTGGAACACCAATAGGACGAAGCGTCAAGCCCCGGCGTGAGAACGCCTGGCTGGATGAAAAAAACTAGTAGCACGGTCACGAAGACCACGGTACGTATTATCATTCGCCAGGCGAGCCGAGTTCGACGTGCATCGGTCCCTCTTGA
>A102_186734
ATGAGCTGTCCAATTGAATGGACCATTGGAAGCTGGACGGCAAGACTGCACCATCCTGGATGTAGATAATTATCACACCACAGACTGCTGCAAAAAGTCCGACTAATGCATTTAAGGAGAGCAGATCCCTTCAAGGGGCCTGCACGCTCCCACATTCCAA
>A136_43782
GGGGATGCCCTGGTTTAATTAGAGGAGTACACAACTCCTGCCTTGCAATGGATACCCCACAAGGTGAGAGTCAATTAGACGTGAAATCTTATTGCACCTTAGAGCTACCCAGCAAAAAACTGGAGCGCGCACAATCATTTTCAGACAATTGCACTCTCCA
>A32_4704
AAGATGGGTGTGTTAGGGCAAGTACAATGATTCCCCAAAAGACGATTTTATTATTATTACGTCTGGTTGAGAGACAAACCATACTGCCTATGAATTTCTGGAGAGCGGCCTTGCAGGAAGGCCACTTCTCCAAAGTAATCCAAGCTTCAGAAAGATGCTT
>A129_170799
AGTATTTTACTACTTGTATTTTTTGTAAACAGCCTCGTCTAAATCCGCAATCAATGTCAAAAAACAAAATAGAACTACTGTTCTTTAGCTTGCTTTTGCCAAGAAAGCTTTCCTTTAGCCAATGCCGACTCTATTCCAAGCAACAAGATTTAAAAAATCT
>A84_10929
GGAGTTGTTAGGTGGTTTGACGGCAGGCCTCCGCCGGGACCCAATGCGAGCTTGCAAAAGAGACTTACTACGCAGAAGGCAACCGCGGCGGGACCGCCACTGTATTTCAGGGCCTACGGGGGTCGCGAGGACTCGCCGTAGCGCCCCAACACCGACCCTA
>A7_85573
AGGGTTTGTCTCCAGAGGGAGAACGGGTTAGAAAGCAGACCGGCATAGAGCAAACAGGCCATCCATTACAGATGTCCTCAGCGAAATAACTTATCACGCCGAGTCAAACCTGACCGCAAAATATAGTCCAGCTAATCCTTTTAAGGCGAGCAGCTTTGCA
>A24_5472
AGTATAGGCTTAATGGACGCAAGCGTTCAAGACGAGATGCGCAAAATGTGCTGCGCTCCCAGGCTAGTACGCCGGCTGCCAATTGCTTTGAGGCGAGTCCACGCAAAATCGCGGGACAAACACCCAACACCAAGCAGAGCTTGAAGGTACAAATGACGCT
>A82_18337
TAAGTTGTCCAAGTCAATGGACGGTTAGAAGCTGAACCCCATGTAAAGCTGCTTCACAACCATGGCGTAGATAATTATCACACCAAAGCTGGTCCACAAAGGTTCCGCTAATGCATTTAAGAGGAGCCGACTTCTGAGAAGCCCGCAAACCCCCACATCC
>A133_326117
AATTATAAATGCATTAGAAGCACCACTAACGATTTGAAAGGTAGACGTCCTCAGCGGTAATAGTTATTACGCCGAGTCAAGCCGTCTGGTATTCAAACTGGGTCGCTCGTCAATTTCAGTTGAGCCGGCATTTACGCCGACAAGCAACCATAAACCAAGC
>A39_12181
GGTTAGTAAAAACCTCGGTTGCCAGTAAAGGCCATTACGGAGAAAGACTTAGCCTAGTCACCATCAGTAAGCAAATAAAAGGTTACTACCTATTATCACGCCTACAAAGCGGGAATAAAGCTAATTCTCCTATGTATTTAGGATCACTCAGATCTGCAAG
>A63_79637
TAAAAAAGGGGTTTAACGGCCGGAACCCGCAGCACGCCCTGAGCGATGTGTATGCTACTACGCTCGGTGTGACTAGCGAGCCCGCCACTGGTTTTCAGGGCCTGCGGCAGCCGCAGGTCCCCAACACAAGCCTGGGGCTTGATGGTTGAAATGACGCTCG
>A11_5489
AAGAAGCCCTTCTCTCAGAGAGAGAAAGAAAGTCTGACAAATCCTGCATCAGTCAGCCCGACAAGACGACTTTTGGTTGAACTGCAGCAAATAGAGATAATCCGCCAGGCGGACTAAATTAGATATGCTTTTAGCTCAGTCTGTTCTTGTCACAGCTGCA
>A7_462916
TTTATAATATATATATAATATCCAATAGTCAATTTAGCTCTATTGTGTTTTTATATACACTTTTTCATTAAATTTAAGGCAAGTATATAAAAAATATACATTACCCATGTCCACCATATGGTGATTTGTATTATGATACTCAAACAGGTATGCTAGCCGG
>A121_388102
AAGAAAGACACTAGGTGTCCTTGTCCAGTATATAGGACACTTATAAGCAGAGTCCCAAACACGAGTCAGTCTGAACTATAGCACAGATAATTATCACACTATAGGACAGTCTGAGGAGACATTCCAGCTAATGTTTTTAAGAGGAGCCAGTGCTCAAGAG
>A30_99257
AAAAAGTGTACTCTTGTCTACTAGTGTTTAGTTAGTAGAAAGTGTGCTTTTTGGTCTGGTCAATACTACATTGCTTTTACACAATGGTTAACAATCGTGATTCCAACGACTTGTAGAGCAATGAACACCTAATAAAAGATGATTAACAATGCTGAATAGC
>A56_159925
GCGAGAGCCAAATGATTTCAATGTGGTAAAAGTAATGCATCGGTAAATAACATGCCACCTACAACAGTGCTTTTGTTTTGCGCGTGGAATCAAGCAAGAAAACTTCTTGCTTGGACGACAACGCAAACATTTAACACACTGGCAGGCATAAAAGACATGT
>A52_27006
GGATTTTACTCCTCGTGAAAATTTAATGTGCGCTAAAACAAACTATAACGTATGCTCGGAGCAATCGAAGAACTTTCGTTCAATGGTCATGCCTTTTACATAGTCTCATTTGAGCTAGGCAACAAATGTTATTAGAGACTCTGTATCCAGAGGCCTCAAA
>A36_90397
GAGAATTATTTGTTTTGTATGGGCTTTCTTTAGTGTTCACAAAAGATGCGACTTCTTTAAGGTCGGCTCATTTAGAAAACATGAAAAAGCTTTAGAATGCTGCATCACGTATTGGATATGTTCAATCTTGTTTCCAAGATCAGAACGAGTTACCCACGTC
>A64_221564
TGTTAAATTCACAAAGTATCCGTACATTGTACAAATATATCATTGTGAACAAGTTTATCTGCATTTAAGTTTCACTATATTTGCAATTCACATAGAGAAACCATAATTCAACATATTGTTGAGGTAAAACCCATACTCAAACAGATATACTGTCTGGAGA
>A56_381007
ATGTGTTGTCCACTCATAGGCAGACAATTAGGAGCAGAAAGGCTCATTCAAAGTGCAGCCTGCCAGTGGTATAGATAATTATCACACCAATAAGACAGTTGCAAGAGCTTCTGGCTAATGCTTTTGAGGAGAGTTGACAGAAGAAGCCAACAGCACTCCC
>A109_167689
GTAATGCTTGAATAGACATTCCCGAAGGACTGGCTCTATTCGCGCGGCATACCTTTGAGGCCCATAAGGCCCAACTCCACCAGAGGTGATTGTGGTCTGATGCTCAAACAGGCATGCCAGCCGGAGTTCCAGCTGGCGCAAGGTGCGTTCAAAGATTTGA
>A107_71
AAGATTATAATAAATAATCTTTTCGATGTCAAAGTGGAAGTTCCCCAATGACAAGATGCATCCACTATGTATTACACAGCACAGAAAATAATGAATCTAAGGAGAACCTTTTCAAGCATTATTGTCAAATTGCCTGTAATAACAGCTTCAGACACTCAAT
>A23_408099
AAGTTGGGGGTTTAACGGCGTGGCCGCGCTTTGTCCCGTTGCGAGGTTAGATTACTACGCAGAGGAGTACAGCGTGACCGCCACTAGATTTCGGGGACGGCGCGCCGCTAGGGACGGGCCGAGCCCCAACACCAAGCCCGGGGGCTTGAGGGTTGAAATG
>A77_3078
ATTGACTATAAAAGTTGGAAGCTTCTACAAGTATCTAGGTCGGCCACCCTAAGGTGTCCTCAGCGAATAGTCTATTACACTGAGTCAATCCGATTTCGAATTAGAGATGCTAATATATTACGAACGAGCTACATCCCTAAGGACCAGCAACGTTCAAAAT
>A127_348216
AAAATTTGTCCAAGTCAATGGACTGTTAGAAGCTGAACTGACTGACATCAATAGCGTAGATATTTTATCACACCAATGAACGGTCAACAAATTGTTCCGCTAATGCATTTCAGGGGAGCTGACTTCATAAGACACCAGCAAAACCCCCACCATCCAACAC
>A78_4681
GTTAGTAAACTAACTTATTGAAACCAAGGTTTCGTTGGGCATTACTATCAACTACTGCTAACACTAAAGGAAGTTGGGCGGACCCTTCATACACTTTGGTGAGTCACAATATGACGTTGACAACAAAGCACTGTATTTAAAGCCATTCACTGTTAATGAA
>A121_106506
ATTGTTTGACCCCTTCTTGCGAAGGAGGTCAACCGGGGCTTGAAACATGTGTTTTCCACACGTCTCAAAACAGCCCGGAAATTCGCTGTTCTGGCAACCCCTTCCACTCACCGTCAGCGTGTTTGGTATGCCTTGCGATATGGAGCTACCTCGAGGCAGA
>A51_58074
ATAAGATTAAAGTATTATATTTCTCTTGAACAAGACTTTCGTCTTTAACTTCAAGAGAGTTATAACTCTCAATCTTTGTATATAAATCTATATTTAACTAGACCATCATTATCAATCATATGAAAGAACATGTTGGAACTAGCAAAATCGCATTGCTGCA
>A11_157176
GAAGAGTTGAAGACACGAGGTCCTCAGTTCGGTTCGAGCCTTTGCGCCAAGCCTCACATGTACCTTTCGTTGAGCAGTCACGTAAAGATTCACAAATAGTGAAATTATCCACGTCACTGTCAAGTAATTGGTGCAGTGTGCTTTAGCACATGCTGATCCG
>A39_376075
AAGAGAAAAAAGGATGGTTTAGGTCCCTTTAGGTCTTTGAAATCCTGTTTTTGTACAAATGATTGGAAGTTGTCCAATGCTCTGAGAAACCCAAGTTTCCACCCGCTGGCGAAGTTTTTTGCCACACCAGGGGTTTGATGAAAACAAGTAACATCAGAGC
>A112_142441
CATATATATTGACTGAGTGTGAGAGAGACAAGGGTTTACGTGTATAAACTGTTGGGCACATGGTTGTGTACTTGCAAGATTATATACGCACCCTCCTTCTCCTTTCTTTCATTGCAAATGCCACACCCAAACAACAGGGGTGTGACACATTCATCATCCA
>A22_25993
AAAAGCTGTCCTCCCTGAGGAGAGACGTCTGTGAGCTCCAGCGAACCTCCGTTTCCAAAGGTTACCTGGTGGAAAACCACAAGCGTAGATAGTTATCACACCTGTGATGCCACCAAACACTGGCAAGCTGATTCATTTTAGAGGAGCTGACGGTTAGGCC
>A46_113604
AGTATTGTACCAATAGTCAATTTGGCTCTATTGTGTACCATGTTATACTCTTTAAATTTAAGGCGGGTATAAATACGACGCCCATGTCCACCCATATGGTGATTGTATTATGATACTCAAACAGGTATGCTAGCCGGAATTCCAGCTAGCGCAAGGTGCG
>A131_9924
AAAGAATTACCTTCTTCAATAAAAATGTTTGATTGTTCCCTTCACTTTGACTTGGAACAAAGGTTGGCTTTCTTTTAACCTTTTTAAAGGGCTAAAAAAAAATGTTTGGTTCAAAATACAACAATGAAAAGGGTTTCTTAGGCCCAACTGATCATGCTTT
>A106_53415
GTCAAGTTAGTTCAGTTGAATTAACTTATTGCAGTTTGTTTATCGACGCGGAAAATGCCACGCTGAACATTACATGTGTGGATCGACCAGGATCCGCTCAAAAAAATGTCCCGCACACTTTCTGCAACAAACATTCTGTTTTATTCTTTTAAAGCAATCA
>A33_3560
AAAATTTGGGGTTCTGGCAGGACACCACCAGGACTCTATAGCGAGGAGTATTACTACGCTTAGAGCCAGATGGCACCGCCACTGCTTTTAAGGGCTGCCCTGTGACGGGCATGCCCCAACACCAAGCTGAGCTTGAGGGGTGATAATGACGCTCGAACAG
>A51_33929
AAATAAATAACGAATATCTATTAGTAGGTTTGCGCTTGGGTCGTTTATTAATGCTTATTGTCGTTGATCCGTAAGAGCAAGGAACATCTAAAAGATGATTAGCAATGCTAAATGCGGCGACTGTCAGCTAAACAACACCAATACATTTCAAATGATCAAT
>A103_22704
AAAACTAGGCGTTTTTTGCCGCTGGGGTCATCACTGTGTTGAAAGCCCTCGACTTTAAAGTACCCAAGTAAACCAACGAGTTGGCTGATATGGATACGTCGCATTCAAAAGGATCTTTCAAAAGAGACCACGGTCTGAATTCAAGCCAAGAGAGACGAAT
>A106_241907
AGACCTTGCGGTCATGTCTGGCTGGCACGGGTTGGAAGCAGGTAAGACGTATCATATCGACGACCAGCTCGTGGCCACAACCCATCCATTTCAGAGAAGCAAAGAGGAGCCCCCCCAAAATAGGGGCAGCAGTGCATCCTCCACCAATCCAAAAGCCCAC
>A98_345909
GTTGAGTGACTAAGCACTAGCAGACAAGCTGCGCTACTTCTACTCTCAATGAGTTCACATTAGAAATGTGACTGCTGCATTGAGTGCAACCCTTGACGAATCAAGGAAGCCTGCAGAATGTAGAGTGCATTCGAACTTAGCAAGAGAAGGGTATCTCAAG
>A57_454231
ACATGATAGTTGCAAGAAACACACTGGGGTGTGTGTTTCTTTGTGATCGTGTTAATTGGATCAAGAGTATGAATAAGCCAGAGTTCCCAACTCGAATCAAGAAAATATACGCCTTTCTCAAAAGAGAGGGCATATGTTTTCATCAACGTGAATTGGTACC
>A106_326021
AAGGTTAAATTTGACAAGACTTCTCCGCAGAGCAATCAAGCAAACAGAACCAGAGATTTTCCTGTGATCAGATGTGAGCTTTTAACTCTGGTGCAAATTGAAGAGTGATGTTACGAAAACAATTACCACATCAATTGTACAGCCAGCGAACGGCGCACAT
>A123_104176
TATTAGAGGCTTTTAACGGCCGGAACCCGCAGCACGCCCTGAGCGAGATGATGCTACTACGCTCGGTGTGACAGCGAGCCCGCCACTGGTTTTCAGGGCCTGCGGGCAGCCGCAGGTCCCCAACACAAGCCCGGGGGCTTGATGGTTGAAATGACGCTCG
>A96_276924
AGATTGGGTTTTAGCCGCACTTCGTGTTTAAATTCTGGATCTACAATGGTCACTAAGCAAGTTTACTTTATCAGCAATCATTAAGAACTTGCGTTCAATGGTCATGCCTTCCGTATACTCAAAAGCAACTATCGAGGCCACAAATGCATTTAAAGTAGGT
>A133_119952
TAAAAATCAACCTGAATTTCTAACGAGCTGCATCATCACTATCCTCTGAAAAGCAAAACAAACTACATATCAGTTTATTACATAGTATCACACTATTAGTAATAAAATCAATATATACTTGTTTTGGGTTTTTTGTTTTGCACTAAAGTACAGCGATGCT
>A81_9200
TGTGCTTGAATAGACATTCCCGAAGGACTGGCTCTATTCGCGCGGCATACCTTTAAGACCCAAAAGTCCAACTCCACCAGAGGTGATTGTGGTCTGATGCTCAAACAGGCATGCCAGCCGGAGTTCCAGCTGGCGCAAGGTGCGTTCAAAGATTTGATGA
>A63_501345
AGAATGTAAAGGTTTTAAGCAGTTCTAAATTTATCAAGAAAACTTCCAGTAGACTTCCTAGTCAGCGATAGATAAAATGAATCCTTGACGGACGTTTTGTCACGCTTTTCGGCTACCAGACTTGAAAAAACCTAGAACCAGCAATACATTTCAAGCATCC
>A73_335504
AAGATTCTCCCTGAGGGGAGGCAGACCGTGTCCCGTAAACCCATGTGTCCGATACGTGTCCCGTGAAGAACTCAGTGTACCGGGGGTCCAACGAGGCCGCCGTCATTGTCTTTGGGAGGGGCAGGAGCCCCCGAGGGGGCCTCCACCAAACCGTCCAACA
>A83_335106
TGTGGGCTTGATGGACGCCGATCCGCCGGAGCCTCGAGAAGCGCAATGTGCTGCGCGAGAAGCTGGCAAGACCGCTGCCAATACCTTTGGGGCGAGTCCGCGCACGAAGCGGGACAGACGCCCAACACCAAGCAGAGCTTGAGGGTGTAAATGACGCTCG
>A64_25426
AAAAGTCAAAGACGCGTCAACCACGCCTAGTGACTCTTTATGCTTGAGGATGAAAGCAAGTTCTTTTGACTGTTGAACAAGAAGATCCGGTAACTAGAAAAGTAACAAGACTTTATCAAAGTTAGAGCAGATCTACTTCAGACTTAAAACTGCCCACCAA
>A102_31057
AAGTTGGGGTTTTACGGCATGGCCGCGCCGCGTTCCAGTTGCGAGGTGTTAGCTACTACGCAATGGAGGCTGCAGCGAGACCGCCAATGTATTTCGGGGGCGGCACCGCCCAGAAGGGCAGAGCCGATCCCCAACACCAAACCCGGGGGCTTGAGGGTTG
>A131_79185
AAATTGGGGGTTCTGGCGCGGACCAACCGGTTTCCATAGCGAGAAGAATTACTACGCTTAGAGCCGGAAGGCACTGCCACTGATTTTAAGAGCTGCTAGATAGCATGCTCCAACACCAAGCTAGGCTTGAGGGTTATAATGACGCTCGAACAGGCATGCC
>A88_451976
GCCGCCGGGGCGGACTTGATGGGGGTTTAGAGGCTGGAAGCCCGCCGGCTCCCGATGCGAGGCGAATGCTACTACGCAAGGGAAGGGCCTGTAACGGGTCCGCCACTGGTTTTCGGGGACTGCCTGGGCAGATCCCCAACGCCGGGCCACGGGGGCTCGA
>A32_54936
AAATGTTGTCTTGTAAGACAATTAGAAGCAAAATTCTCCAAAAAAGGAAAGCAACTAACAATAGTATAGATAATTATCATACTAATGTTGAGTAGCAATAATCTTGCTAATGCATTTCAGAAGAGCCAACTCCAAAAAAGTCAGCAACTTCCATAATCCA
>A59_14644
AAATTGGGGGTTATTGGCAGGATCACCTCATGTTCCAAGCGAAAGAAAACTTACTACGCCGGGGCACATGGGGCTTTCCGCCATTGAATTTCGAAAGGGAGGACGCTAGGCGCACTCATCTTCCATAACCAAGCAAAAGAGCTTGAGTGGTTTTTAATGA
>A129_330547
AAAAGAGGGGGGTTGCTGGCTAGCACCACCTGGGCATCCGGACGCGCGATAATACTACTACGCGTGGAGCCAGGACGGCACCGCCACTAATTTTGAAGCTCGTCGGCGCACCGACATAGCCCAATACCAAGCAGAGCTTGAGGGTTGAAATGACGCTCGA
>A108_275897
AAAATAATTAGGTTGACGGCAGGTCACCGCCGGGACCCGATGCGAGACTGAAAGTTACTACGCATAGGACGCCGCGGCGGGACCGCCACTTCATTTAGGGGCCTACGTTTGACGGTAGTGCCCCAACACCGATCCACTAAACGCGGCTCGAGGGCTGAAA
>A61_21360
ACTAACCCAAAGGCTAGTCTAGTGAGGTAATACCTCAAAGTCTCCAGTCTAAAGATACACAGTGTTGAATAAGAGAGCCACGGCTCACCACCACACTGGTCAAAAAGCCCAGAAAACAATGCCTTTCAGCGGATAGTCATGACTAACCCACCAAGCCCAC
>A111_28466
GAAATTGATTTCGCCTATAGATAAATCTACAAACAAAAGCAGATTACAGAAGAGCTTTCAATAAAAGATATGCAAGATCTAAAACTAGATATACCATTATAGTGATTTAGAATAAATCTTAATACACCAATAAAAGGTTTATCATAATGCTTTCGAACTT
>A53_287145
AAATTGTCTCGAAAGACGGTTAGAAGCGCAAGAGGCCTCGAGCGCCCTTGTCACGGTGAGTGAATTATCACACCTGTACGGCACATCGAGGATTGCACTGAGGGTTTTGAGGAGGGCCAATTTCTGGCAACTCCCAAGTCCACATTCAGATTGCTCTGAA
>A82_45779
GCTGTTTTAAGGCTTTATAAGTTATAATCTGTAAAAGTTCTTAAAGCTAATCTTTACTGCTTCATAATCCGCATTATAAGAGATAAATCTCATTCAAATACATTTCTGAAGCGTTGCAAAAAGTCAGACACTATAAGCACTGGTTCAGCTAAGTTAATTC
>A77_11381
AGAGGGTTAGTCTTCGTGTTTAATTTTGTACTAGTCTATAGTTCAAGGATACTACGAGCAATCAGAGAACTTGCGTTCAATGGTCATGCTTTTCGTATAGTCTCGCTATAGAGTCGCAACAGATGACATTAGAGACAGTCTATCGACAAGTCCCAGGTCC
>A13_1430
GAATAAGCCAGCTGACGCCAACAAACTCTGGTTAATCAGTTGAGTCACCCAACTAAGAATTGATCGTTCTCGAAGGCTCACGTACTTCTGAGTTACCTCATTCATGCGTTTGCCCAAGACTTCACAGTCCATAGGAGCGTAACATTCAATTTCAGGCTAT
>A27_299932
AGAATGATTGTCCCCGCAAGGACGGTTCGAAGCAACCCTGACTTGATGCTAACAATGCTTTTTCTTATCACATTGCGTGTGATCAAAGGCAGATCGCTAATGCATTTAGGATGAGCTGTGAAGCACAACAACACCCAAATCCAATTTCGAACCCAAAAAG
>A76_67126
AATTGCTTTGTTATAGTCAGCCGAAGCCGTTGGTCTGAAAAGCCTCCTGGACTACTTGGCGTTGGCTAAAGTTGTAAAGGTCTTGCGACATCAAACACGACTTTAAGCAACAGTAGGGCCAAAAGACTTTACTGTTTTCTAGGCTTTGTTTTTGCAAACA
>A8_8364
AAGAATCGTTGCCGATCCTTGCGAAATCCTGCATCAGTCAGCCAATACGGTCAAACTCCCTTTATATTAGCTGCAGCAAAAGTAATAATCCGTTTGACGGGACTAAATAAATATGCTTTTAGCTCAGGAGAATGTCCAGCTGCACCTGCATTTCAAGCAA
>A89_23710
AAAGGGGGGGTGTTTAACGGCAAGAACCCGCCGCACGCCCTGAGCGAGATGTGCTACTGCGCTCGGTGTGACTAGCGAGCCCGCCACTGGTTTTCAGGGCCTGCGGGCAGCCGCAGGACCCCAACACAAGCAGGGCTTGAAGGTTGAAATGACGCTCGAA
>A37_55750
GTGATTATTGAAGGCAAATGCCTCCGATAACGGATTGACCCTTGCGCCTAGCCGCACATACACCTTTCTTTGAAACAGCCACGTCAAGATTCACCTAAGTGAAATTACCCACGTCGCCGTCAAGTAATTGGTGTAGCGTGCTTGAGCACATGCCGTTCCG
>A54_13884
AGCTCTTTCCTCAAGAGGAAAGAGCACTATAGTTTATGGACCTATAGCTCGATCGACTATTTCCCTAGCAACTTAGTAGGCATTGAGGTTGAAAACCATTCAAATACTGTTCTGTTGTTAAGAGACGTCAGACATCTTCTCGAGGTACAGATAATCTATT
>A14_156890
ATTTAAATTGTTAGAGGGTTTCAACTAGTTAAAAAATAGACATTCCTTTCGGACTGGCTCTATTTTTGTACTTGGTTTAAGCACTCATAATTTTAAGGCAAGGGAAATAACTTCCCATCACCCATATCCATTCCCCTTTTTGGAGAGTGAGGTTTAAACT
>A107_59538
GGTTGTCTATGCACAAGGCATAGACTGTAGAGGCTTGACCAAGCCAGCTTAACAGCCTAGGACGCACCATGAGAAGACAGTCAACTAACGCGACGTCTCTAGCACATAGTGTCCTAGGCCACTAGCCTGATCCAGACCTACTGCGTTTAATCAGAGTACC
>A63_492033
ATTAAGTTGTCCAATTGGACGATTAGCAGCTGAACTAGTCAGAGAGCAATCATCACAGTGTAGATAATTATCACACTAGTGACGGGACTGCAAACGGTTCCGCTAATGCATTTTAGGAGAGCCGACCTCTTAATAAAGGCCCGCAACTCCCAATATCCAA
>A24_16081
GGCTTTCGCCTTTATAGGTATGGACTAAACTGTTCATATGAAAACTCCAAATCCCCTCTAATGTAATAGGCATTATGAGAAACCACAGTTTCATACACATACTTTTCTAATAGATACAGAGAAATGTCAAGCATTTTCATATTACTAGTAGCAATCTATT
>A72_2840
AAATTGGGGGTTTGTGGCAATATCACCTCACATTCCAAGCGAAAGAAAACTTACTACGCCGTGGCACGTGGGGCTCTACGCCTTTGAATTTCGAAAGTGAGTATAACAAAGCATACTCATCTTCCAATACCAAGCAAAAGAGCTTGAGTGGTTTTTAATG
>A82_58783
AGATTTAGCTTCTGGGAGCCGATTCAAGAGGCCCGAGGACGCACATGTGCTGCGCTCGAAGCCCAAGTACCGGCCGCCAATGACTTTGAGGCGAGTGGCCCAGGGGCCACAGTCACCCAATACCAAGCAAAGCTTGACGGTGTAAATGACGCTCGAACAG
>A112_14190
GAATAGAATTGTTTTGGGGTTGAGAGTAGTTGCTCATCAAACTTGATCATTACATTCAAAGTCAAGCTTTCACGAAGACATTTATCAACATGTAGGCTTTAACTTGCGTTCAACCAAGCTGGAAGCACTCAACCAATTCCGCTTCAAGTGACACAAGGAA
>A122_25324
ATAATGACCTTGCGGTCGGGTTATGAGCAGTCGTCACACCTTGACCAGACGAAACTTATTACGTCTTAGCCGTGGATGTTATTACCACTAACTCTTTTAAGGCGAGCCAGCGAACTGGCAGACACCCAAGTCCAAGCCCAACACTGATCAGAAACCAGGA
>A103_27075
TGTATATGTATATACATAAAAAAAACAGGCAATCTTGCAGTCAGCTTGCAAAACACATTTTGCTGTGCTTGGGCTAAAACTTCAGATGCCAATCAGTTTGAAGCTACCAATCTATAAAATAAATCGGAGGCTCATCGCAAGGCAAAGCCTCATGGTCTTT
>A146_3880
GAGGTGATGTTTATGTGCTTACTATTTTGAGTAGCAGGCACGCATCACCCCGTTGGCAGGACGACAATGGAGCATTCAGGAGTGTTAACTCTGTCTGCTGAACATGCGTCAGACCATGGCATTAAAGTGTCAATCTGGGCAGATTAAAGCACTCAACATG
>A2_322
TAAAGTTTGTCAGAAGAGACGATTAGAAGCAGCCTAACAATAGTCCTGGCCATCTTCCTTTTACAGAAAATGTCCTCAGCGTAAGATAATTATCACACCGAGTAAGAACCAAGTCTTTCATTAGAGCCGGCTAATGCATTTAGAAACAGCCGTTGTAACA
>A148_3811
AATAAATCATTCGGTTGGCAGACATCCATCCAGTTGCTTTGACGAGAAATTACTTACTACATCTTACAAGCTGAAATAGCGTCGCCAATAACTTAAAGAAGAGAGGCAAAAGCCACTTCTCCCAATACCAAACCAAGGTTTGATTGATTTATTGACGCTC
>A131_334905
AAATTGTTTGATGGAGGCTAATGATTACCAGCTTAAATCGCAAATTGTGCTGCGCTTCAAACCAATACATTGGCTGCCAATAACTTTGAGGCGAGTCCAAACGCGAGGAAAGGACAAACACCCAACACCAAGCAAAGCTTGAGAGTACAAATGACGCTCG
>A104_235747
TCGTCAGCAATAGTAAATTTGGCTCTATTGTCCTCCCTTGCTTTTAAGGCGGGTACTCTACGACGCCCAGATCCACCATATGGTGATGTATTACGATACTCAAACAGGCATGCTAGCCGGAATTCCAGCTAGCGCAAGGTGCGTTCAAAGATTTGATGAT
>A79_522734
AGCTAGGGAGTAAGAAAATGCTCCCCAACAATGTGTTGATTGAGAATATGCACGACGGCCTGCCTTGTTTGTGATGTTTCACCAAAATGTAAGAAAGATAAAATCTCTGTTGCACTTTGATGTGACACCCCACACAAGAGGGGATCCACATGCATACAAT
>A84_30634
AATTGGGGGGTTTAGCGGCTGAGAGCTGCAACACCTAACAAAAGCGAGATAAAAATTTACTACGCTCAGAGGATGTTACAGATCCGCCGTTGTATTTGAGGAACTGCAATACAGCAGATTCCCAACACTAAGCTAGGCTTAAGGGTTGAAATGACGCTCG
>A58_104104
AGTAAGGTGACCAGAGAGGGTCACACAATAATAGCATGACGGTGTACCCCTTTTAATGTGGAAACATTTCACACAAGTGGATGTGTTACAGTGTATCACACTAGTAGTAGGGACTATACGTCACGTACTCCAACGCTTGACAAGTCAAAATAAAGACTCG
>A32_95983
AGTTATGCCAGGAGCTCAGGGCTCAGGGCGGGCTTTAGGTGCTGCACCAAAGTTGCACCGGCTTGAAACGAGTTGGACGAACCTAGAACGTTGTGTAACCGGGCGGCGGGCCGCACCAATGCATTTGAGGAGAGCGTCCCCACAAGGGGGTCGCAGCTCC
>A87_323536
TAAAATAAGGCTTTTAACGGCCGGAACCCGCAGCACGCCCTGAGCGAGGTGTAAACTACTACGCTCGGAGTGACTAGCGAGCCCGCCACTGGTTTTTAGGGCCTGCGGCAGCCGCAGGGCCCCAACACAAGCCCGGGGCTTGATGGTTGAAATGACGCTC
>A108_20777
CATATATATTGACTGAGTGTGAGAGAGACAAGGGTTTACGTGTATAAACTGTTGGGCACATGGTTGTGTACTTGCAAGATTATATACGCACCCTTCCTCTCCTTCTTTCATTGCAAATGCCACACCCCGTTGGGTGTGAAACATTCATCATCCAACACAC
>A109_310969
AACAGTGATCCCTTCGAATCACTGAGAGTGTATTTTGGTTGAGTGTAAGATCATCCGGACAATGGAATCGCTTCTCATCAAGAGGTAACGAATGAGCTAACATCTGTTGCACTTGAGAGAACCGAACCAAGGAGGCCGGTTGCAAACACAATCATTTTCA
>A48_57759
AAATATAGGGGTTTAACGGCAAGCCGCCAGGACAACTACAGAAGCGAGAAGAAATATTACTACGCTTAGAGTATGCCCTAACTCCGCCGATTACTTTGAGGAACTGCGCTGCAGATGCAGGGCAGATTCCCAACACTAAGCAGCTAGGCTTAAGGGTTGA
>A8_5587
AAAGAATAAAAGTAAAGCTTAGAGATATTAACTTTGATGCCCAAGAACCGACATAGCGCATGATGCCCAAAGGACAATTGACACACTAGTGGTTGCAAGGACGCTAATCCTCTTCACCTAACTGCATTTAAAGGGACCCATTGTTGCCAATGTGACACCT
>A131_7139
AGGTATTAGAGTGGAGGGAGCGAAAACTTATTACGCATTCCACTTAGACATTTAAGACGAGCCAGAATCGGCAGACGTCCAAAGCACCTAGATCAGAAAAATCTGATTAGATGAGTCTATATGACACTCAAACAGGCATGCCCTTCGGAATACCAAAGGG
>A51_273956
TATGTTTGACATGCCAAAATATATATATCGAATGAATCGCCCCATTCTCTATTTTATCTATCAACAAGCCACATGTTTCAGGATTCAAGACGATTAATGATAAAAGTCCAATATATCAGTCTGTCGACCATCAACCACAAACGAGTTCATGGTCAATGCA
>A103_100883
AAAATTGTCTTTTCAGACGGTTAGAAGCAAGTCTAAGCCCAATCCACGGCGTAGATAATTATCACACCAATAGACGGAGCCCAGTTTGAACTCGCTAATTCATTTAAGGAGAGCAGTACACTGTAAAGCATTCTGCAAGCCCCCACATCCAAGCTTCACA
>A72_27739
GAAGCCATACATGCATTATGCATAACATCTGTAAGCCAGCAAATATACACTTCAGGTACCTGATTTCAATTAAATACCAAAGCGAAAAGATAAAATCTGTTGCACGTTGGTACCCAACTGCCAGAGCACACTCAAGCACATACGATCACTTTAAGATGAT
>A108_126853
TAGGTGATGAACAACATAAGTGTTACATACACAATCATAGCATGACGGTGTACTCTTTTAATGTAAAACATTTCACACAAGTGGATGTGTTACTGTGTATCACACTAGTCAAGAGACTATACGTCACGTATTCCAACGCTTGACGAGTTGTTTTATACAA
>A113_810
ATTGACTATAAAAGTTGGGAGCTTCTACAAGTATCTAAGTCGGCCACCCTAAGGTGTCCTCAGCGAATAGTCTATTACACTGAGTCAATCCGATTTCGAATTAGAGATGCTAATCTATTACGAACGAGCTTCATCCCTAAGGACCAGCAACGCTCAAAAT
>A14_198200
AACTGTAATAAAACAATTTATGGTTAAGAACTCCTAATAATAGGATAATAGTCAAACTAAACTCCTCCCTTACGTATTAGGCATAATGAGAAACAAAAGTTCCATTCACATACGTTTCTGCAAGGTTAATGAGGAATGTCAAGCATTCTTCTAAAATTAC
>A56_23213
AGTTACAATGTAACTTCGTGTTAATTTCTGTGCGGCACCAAAGACTTAAATTATACTATTTGCAATCAAAGAACGTGAGTTCAATGGTCATGCCATTCATATAATCTCGTCAGAGATGGGCAACAAATGTAATTAAGGTCTCTCTTTCGAGAAGTCCCAA
>A129_63011
GATTGGGGGAGTTGACGGCAGAGGGTGATTTGTCCAATAGTGAAACATAACATTGATTACTACACAGAATGGTACAGACCACATCGCCAATGCATTTCGGATAGGAGCAGTGAAAGAAAACTCCATGTCCAAAACCAAGTAAGAATAAATTCAAACCTGA
>A62_87605
AAAGGTCTTTGCAGACCTTCTGAGAAATCCTGCATCAGTCAGCACAATGGCCATGTCTTCCTTTAAGGTAAGCTGCAGCAATAAAATGAATAATCCGTTTTACGGGACTAACTAGATAATGCTTTTAGCCCAGAAGAATGATCGGCTGCACCTGCATTTG
>A61_55637
AAATTGGGGGGTTTTACGGCAGGCGCCCGCGCCACTCCGGAGCGAGGTTAGCTACTACGCTCGGTGTGGACAGCGAGCCCGCCACTGGTTTTCGGGGCCTGCGTCGGACGCAGGTCCCCAACACAAGCCCGGGGCTTGATGGTTGAAATGACGCTCGGAC
>A97_11556
AGTGGTGGGCGTTTTACGGCTGGCACCGCCTGTGCTCGTGGGCGATTTCTGTTACTACGCTCAGAGTCCAGGGCGGCTCCGCCACTGAGATTCGGGGCTCCCGCAAAAGACCGGGACGTCCCAACAGCAGGCGATGGCCTGAGGTTTGAGATGACGCTCG
>A63_614110
GATGATGATGATGGGGGAAAAAGCCCCTCCCATCGTTTCCTAGTTGTGAGAAGCAAGAACACATTTCTGCCTTGATAAAAAGATGACTAGCAGAAAAGAAGCTCTAAACAAGACTTTTGAAGCGATCCAACAATCCCAGACTCATGTGCGAGACACAATG
>A56_584345
TTAACATGTAGCCTTGTTAAGGGGCTACAAATGTTCTTAGGAGAACTAAGAAGTTTTCAGGACAATTAGATCGTAAACACTGATTCAAATAACTTTTGCTTTTAGAATAACCGGCGAATATTAATATCATACTAAATTCATCATAGTATAGATAAGAGAA
>A8_132957
AAATTAGGGGTTGCTGGCAAGCACACACCTGGGTCTCCAAAGCAAGAAGAATTACTACGCTTGAAGCCGAATGGCACCACCACTGATTTTAAGGCCTGCTAGGACTAGCAGAGCCTAATACCAAGCAGAGCTTAAGGGTTGTAATGACGCTCGAACAGGC
>A52_42462
TGTAGTGCGAGGAAGCATCGTCCCAGGCCGTGCAAGCACAGCGAGTTTCGATGCTACTCCTAGATTAGAAGCAGGCGACCATGGAACGGCGCTACCCTCAACCGACGGCATAATACTTATCATACCAAAGGTGAAGGCTGCAACCAGCCGACCCAGCTAA
>A146_56960
GAAATTGGGGGTTACGGCAGAGGCACCCACGCTTCCATAACGAAATAGTTATACTACGCTTTGGTTGCGTGGCTCTTCGCCATTGGATTTCGCAAAGGACCCACAAGGAGTCCAATGCAGAACCAACTCACAATAAATCATGGGTTGAGGTTTTTGATGA
>A59_23436
AGACTTCAAAAAATGAAGAGATTGGTAGCTTCTACTCTGAAATTCGGCACACTAGTAAAAGTGTTCCTCAGCGAATAAAGTCTATTACGCCGAGTCAATCCGAAATGCTTCAGAATCGAGATGCTAATGTATTACAAACGAGCTTCGCTCTCGAGAGAGC
>A59_188107
AAGTTGGGGGTTGCTGGCAAGCATCCACCGGGACCCTATAGCGAGGATTATTACTACGCTTAGAGCCAGATGGCGCCGCCACTGATTTTAAGGCCAGCCGTTGCCGGCAGGGCCCAATACCAAGCAGAGCTTGAGTGTTGTACTGACGCTCGAACAGGCA
>A8_62071
ATGGTTCTCAGACCAAGCTTCGCTTGCACGAAACCTATCCGAGAGGGCCGTGACACATCGAGCTGTGACTAACTGCTTTCCTTGCCTCAATAGTCACGATGGAAGGGTTCACAAATGAATGTGAAGTTATCCTCGTCACCAGAGACAGAGTCCGCTGTTG
>A21_13556
AGTATGAAGATATGCGTACGACGAAACTTATTACGTCTACATAATGTTTTTAAGGAGAGCCAATAAAGGCAAGCTCCCAAATCCACCTTGATCAGAAAATCTGATTAGATGAGTCTTCATGACACTCAAACAGGCATGCCCTCCGGAATACCAGAGGGCG
>A77_14229
AATGCTATTAGAAGCGAATTAGAAGCACCTCTTATATTTGAAGAAAACGTCCTTAGCGAAATAATTATTACGCCAAGTCAAACCGTTTATTTCAATAGGGTTGCTCGTGTATTTCAGTTGAGCCGGCAATTACGCCGACAGACAACCATAATCCAAGCCC
>A61_16901
GGGTGGAAGGCAAGCCTCCACCTCTTTGGAACTAGTGACACGACAAAGGTATCCACTGCAAAAAATGTGACCAACCCATCTGCAGATCTTCATTGCGATGATCAGTTCAGGATGCCAACATATTGATTCCAGCAGAAATGGAAGCCCTTCAATTCGTGTC
>A73_105664
AGAGTCAAAATAGACTCTTCGTGAATTGTTTTTTTATGTTCAGTGTCTTTACCTGATATGAACTTTGCGGTATAATAAAGAACTTTCGTTCAATGGTCATACCGTTTTGTAAATACCGTTGTAAAGACAAAGCAACAGATTTTATTAAGGTTTCCTCTAA
>A107_4947
TTTGGTGGGGTACGAGGCTGGTGGGCCCCCGCAGACCGCTGCAAGAAATGTACTATACAGGGGACACGGGCGCTACCGCCGTTGATTTTTAGCGGTCGCCGCAGCGGGCGATCCGCCAACACCAAGCGAGGCTTGAGGGTAGAAATGACGCTCAGACAGG
>A71_95265
GATAAGCCAAGAGCACAAGGCACAAGGCGGGCTTTAGGTGCAGCACCAAATGGTGCACCGATTTAGCAACGAGTTGGACGAACCTAGAACGTTGTGTAACCGGGCGGCAGGCCGCACCAATGCATTTGAGGAGAGCGTCTCACAAGGAAACGCAACTCCC
>A86_244959
AGGCTGTATAAGCCTTCGTGTTTATGATTGCCGTAATAGAATTCCACGTAAAACCTTTATCAGCAAGCTCAAGGTATTAATACCTATTGGTCATGCTTTCCGGTTATACGTCTTCAACTACACCAGACAACTTGGATTTAAGGAATTTCAACCTGAATTG
>A76_15535
ATAGTTTCTCAGAGCCAAAGACTCGTGAGAGGGTCACTACTCTTTTGAATTGGCAGTGAAACGCGCTTTCAGCTGATTACATTGAGAAAACACATCTACGAGAGATTGTGCTATTACCCATGCAAAGAGCCCAAGAGCGGATTCACATAATCGCAACTCG
>A6_107965
AAGATTGGGGGTTGCTGGCCAGTGCCGCCCAGGACCCTGTAGCGAGAAGATTTACTACGCTCAGAGCCCGGCCGTACCGCCACTGACTTTAAGGCCCGCCAGGCGGCGGTACCCAAGACCCAGCGAGCTGGATTGGTTATAATGACGCTCGAACAGGCAT
>A79_37128
AAGAATGGGTGGGTTCAGGCAAGTATAAATATAGTAAACTCAGCGACTTTATTATTATTACGCCTAGTTCAGATATAAACTATACTGCCATATACATTGCTAAAGGGTACCTCTATGATAGAGGTGCCTCTGCAAACAAATCCAGGCATTACAATATAAT
>A86_97870
AAATTGGGGGTTTTACGGCCGGGGAGGCAGCACCTAACAAAAGCGAGATAAAGAATTACTACGCTCAGAGGACTACTGCCACTCCGCCAATGTCTTTGAGGAACTACTAGGGCGTAGATTCCCAACAATAAGCTGTGCTTAGGGGTTGAAATGACGCTCG
>A14_11260
AAGAGGGGTTTTGAAGACCACTTGTGAAAATCCTGCATCAGTCAGCCAAAATGGTCAAACTCCCTTTATGTTAGCTGCAGCAAAAGTAATAATCCGTTTGACGGGATTAAATGAATATGCTTTTAGCTCAGGAGAATGTCCAGCTGCACCTGCATTTCAA
>A148_17720
AAGTTTCTCTGACCACATTCGCTTTTCAGCAAACGATCTGAGAGTTCTGTGACATATTGAGCTCTGCCCGTCAGCTTCCTCTATCTCAATGGTCACGATGGAAGGGTTCACAAATGAATGTGAAGTTATCCTCGTCACCAGAGACAAAATCGGCTGCCAG
>A127_185483
AAAATAAATAAAAAGCTGTGCATAGAACCTTGCAACAAAACTGTAATGTGAGATCGGGACGACTGTCTCGCTAGCACACATTGAGCAATGTTGGGAAGCTCATCAACTTAATACATTCAAACCAGATATGCTAGAGAGCATATGAGGTCAAGCCCAACTC
>A108_31103
AGATTTAGCTTCTGGGAGCCGATCCAAGAGGCTCGAGGACGCACATGTGCTGCGCTCGAAGCCTACGTACCGGCCGCCAATGACTTTGAGGCGAGTGGCCCAGGGGCCACAGTCACCCAACACCAAGCAGGGCTTGAAGGTGTAAATGACGCTCGAACAG
>A7_252245
GGGTCTCCCCTCGTGTATAATATGTCTCCTTGGACCTATTAGGCAAGCTACTGTACCAGCACTAGAGAACAATAGTCCATTAATCATGCCTTCCAGTTAGAATGCTAATAAATCGAGGCTACAAATGCTATTAAGGTCTCTTGCCAAGAGCAAGGAGCCC
>A54_54676
AGACGGTTAGTCTTTGTGTTTAATTTTGTACTAGTCTATAGCTCAAGGATACTACAGGCAATCAGAGAACTTGCGTTCAATGGTCATGCTTTTCGTATAGTCTTACTATAGAGTCGCAACAGATGGCATTAGAGACAGTCTATCGACAAGTCACAGGTCC
>A108_25143
GAAAATCGTCAATGGGAAAGAACATCCGTCTTTTACCACATTTTGATTGCAATCCATTTAGACTCACTATAGTAAATAGTCGAGTCAGTTCCCAACTAGCTGTTGGATAGATTATTCTGATACTCAAATATATATACTTTCTAGTAGACCCAGAAAGTGC
>A132_222991
GTTTAAAAGTTTTAGAAGTAAACTACAGCTCAGTACACAAATCAAGTGTACTCAGGAGACTTCACTCGCTCTTTATAGCGCTGTTCCGATATTCGGTATTGGCGTCTATGCACTTACTTGAATCCCCAGTCTTGAGAGATAACTAGCAGACGTTTAATGG
>A28_199692
GAAATTGGGGGTTACGGCAGAGGTATCCACACATCCATAACGAGATTATTATACTACGCTTTGGCTGCGTGGCTCTTCGCCATTGAATTTCGCAAAGGACCCATATAAAGTCCAATGCAGAACCAACTCATAATAAATTATGGGTTGAGGTTTTTGATGA
>A102_67849
ATTCATTGTCTAAGTCAATAGACCGTTGGAAGCGGTTCATCCGCAAGCCTGGCCACCTTTTTCAACGGGTGTCCTCAGCGAGTGATACTTATCACGCCGAGTGGAACCAAGCTCACTGAGAATCCAGCTAATGCGTTTAAGAGGAGCAGACTGTGAAATC
>A102_6703
AGAGTCAAAATAGACTCTTCGTGAATTGTTTTTTTATGTTCAGTGTAATTACTTGATATAAACTTTGCGATATAATAAAGAACTTTCGTTCAATGGTCATACCGTTTTGTAAATACCGTTGTAAAGACAAAGCAACAGATTTTATTAAGGTTTCCTCTAA
>A127_69847
AAATTGGGGGTTTTACGGCCGGGGGGGCAGCGCCTAACAAAAGCGAGATAAAGAATTACTACGCTCAGAGGACTGCTGCCACTCCGCCAATGTCTTTGGGGAACTACGAAGCCGTAGAGTCCCAACAATAAGCTGTGCTTAGGGGTTGAAATGACGCTCG
>A76_56878
GTTGTAGATGCAGATGTATCCCATCCTACAAGTGCGTATATATTTCAAGGCAGTACAATGCACAAACCCCATTCCAGAATATTTTACTTTCTTCCATCTTATTTCCCTCCCTCAAACAGACATACCACCAGAGGCGGTGCAAGGTGCGTTCAAAGATTCA
>A3_43523
AGAGTTGGGTGTTTTACGGCGTGGCCGCGCCGCTCTCCAGTCGCGAGGTGTTAGCTACTACGCGATGGAAGCTGCGGCGGGACCGCCACTGTATTTGGGGGACGGCGTGTGCCCACGGGGGGCTCCGCCGATCCCCAACGCCAGGCCCGGGGGCCTGAGG
>A32_453552
AAAGAATTTAATTTCCATTGAGAACCAGGTTTCCTTATGTAAGTTAACCATTAAGACAAGTCATTATAGCCATGCGACGTTGAAAAATAAATTTATCCACGTCACTAGCTGTAATTACCTATCAAAAGGCAGCCGATAAATCGACTTCAGACTAGGAGTT
>A53_350591
GATGGTGGGGCAAAGTGCCTTGCCATCCTTGATCGTTGGGTGATCCGTACAGCCGTCCGCACCAGTCAAAGAGATGTTGCCATCCTTCCAAAACTGCTGCTTACCAGCCAAGACCATCAATGCCATTCAAGTCACTCTTGTCACAGAGACGACTCAGATC
>A56_24147
GTTATTATCTTTGACATCACTTTCTCTCTCCTCTTTTTCATCATCATTATATTACTAACAACTACTAAAAAGAGTTAAGAAGGTCAACGTTTTCAGATGAGATGGCGTCCCATGTCAAAACCTACATGGCTATTGTTAGGATGTTATCCCAATAACCATG
>A24_56103
CGCCGGGGCGGTCTTTGTAGGGGGTTTCGAGGCTGGTAAGCCCGCGAGCCGTCCAGAGCGAGAATGATATTACTACGCAAAGGGCTGGGACTTGCGGGACCGCCACTGCATTTAGGGGGGCTGCCCAGGTAGCTGGGCAGCGTCCCCAACACCGGGCCAC
>A46_258509
AAGGGTTTTTGAAGACTCTTGTGAAAATCCTGCACCAGTCAGCCAAAATGGTCAAACTCCCTTTATGTTAGCTGCAGCAAAAAGTAATCATCCGTTTGACGGGACTAAATGAATATGCTTTTAGCTCAGGAGAAAGTCCAGCTGCACCTGCATTTCAAAC
>A38_101934
ATTTGCTCCCAAGAGAGCGAGGCTTTGACACCAAAGCTATGACAAGACCTAACTGGTCTCTAGCACATAGCAAAGGCTTCGCCGCCTATAGCTTGCTCCGTTTAAAGGTCCATTAACTGCGACCTCAAATCTACCTCTTGTTAGAGATAAGATGGTTTCA
>A31_11491
TGTATTGTCTTCTGTTGGAAGCAGTGCACACCCATATGATTGCAGATGTCCATAGCGTAGATAATTATCACACCAATAGACAGTCCACGCGGGGCACCGGCTAATGCATTTAAGGGGAGCTGACTATCTGAGAAGCCAGCAAAATAAACCCCCACATCCA
>A31_48919
AGTAATACTATAAGTAACACCAGAGATGCACTTAAAGTAAGGTTTAGTAAGCAGACAAAAGTCAAGTCCTGGCCATCCGAAGATGTCCTTAGCAAAATACTTATTATGCCAAGTCAAACCAGTCAAAGACAGATCTAGCTAATACTTTTAAGGTGAGTCA
>A6_5263
GTTGACTACAAGAGTTGGAAGCCTTCCTTGGACGATAGTTCGGCCACTAATAAAAGTGTCCTCAGCGAATAGTCTATTACACTGAGTCAATCCGAATTCGAATTTGAAAGGCTAATGTATTACGAACGAGCTAAGATCCGAAGACCAGCAACATTCAAAA
>A79_316598
ATAGGTTCTGCGCTTGACGCAAGAGTCAAACAACAGAGTTCCGTGACATATTGATCACTGACCGCGAAACATTCTGAGCCTCTGAAGTCACGATGGAAGGGTTCACAAATGAATGTGAAGTTATCCTCGTCACTCGAGACAAAGAGCATTTCAAGTCTGA
>A59_20326
GAATAAGCCAGCTAATGCTGGCAAACCCTGGTTCATCAAGGGGGTCACCCAACGATTGAATTGAGAAGCTCTCAAAGGCTTACGTACTGCTGAGTTGCCTCATTCATGCGTTTGCCCAAGACCTTCCAGTCCGACCGAGCGTAACATTCAATTCCAGGCT
>A27_378198
AGAGTTGTCACGAATGACGGTCTGATGCACGTTGCTTTCCACTGGCACAGCAGTTGAATGAGAGACTGTCACGTATTGGAAGGTTCACGAGTAGTGAAGTTATCCACGTCACAAATCACTCCTGATGTGTCAGAAGGATTGCTGCGCATCTCGCTCTATT
>A96_19842
AAAAACTGCTGTTTTTTGCCGCTGGGATCTGGCAAAAATTCCACTTAATTTCGACGTCGAGCTACCCAAGGCGACCAACGAGTTGGCTGATATGGATATGTCTAATTCGAAAGGAATTTTCTGAGACCACGGTCTGAATTCAAGCCAAGTGAGACGACGA
>A27_36336
AAGTTGGGGTTTAACGGCGTGGCCGCGACGATTACCAGTAACGATGTGTAAATTACTACGCTATGGAAGCTCGACGTGACCGCCAATGTATTTGGGGAGTGCAGCAGGACTGCAGCTCCCAACACCAAGCTGGGCTTGAGGGTTGAAATGACGCTCGAAC
>A6_48619
AATGTATGAGAACAGGCAATCCTTCGCTCGGCTTACAGTCACATTTTGCTGTGCTTGGGCTAAACTTCAGACGCCAATCGGTTTGAAGCCACCGATCAATCGATCGGACGGCTCATCGCAAGGCAAAGCCTCATGGTCTTTAACGACGCTCGAACAAGCA
>A104_162970
GCAAAGCCGACTGGCAATGCTGGTTTAAAGTGATAGTACCCCATTAATTGCAAGCTTGTCCTTTCCTTAAGTGCTGTATAAGAGAGCCACGGCTCTACCACCACACTTGGATAAGACTAGCTCACCAGAAGCACCTATCTTTCAAAGAACAGCCAGACTA
>A14_2115
AGAGTTTGTCTTTGCAGACGGTTAGAAGCAAGTCTAAGCCCAATCCACGGCGTAGATAATTATCACACCAATAGACCGAGCCTAGTTTGAACTCGCTAATTCATTTCAGAGGAGCAGTACACCGTGAAAACAGGTTCTGCAGACCCCCACATCCAAGCTT
>A128_51504
ATGTAGACAAGCTACACATGAGCCATGTTGCGACATTCGTCACTCAGAAGTTTTAAACTCTGTTGACTAGCGTGGCTAGACTATGGAACTAAATCGGTAACCATGACAGCTATCCAATCGAAACGCAAACTGTGCTTGTTGCCAAACAAAGATGCAGGTG
>A76_1575
GTTGACTAAAGTAGTTGGAAGCTTCTACTGAGATCTCATTCGGCCACACTACAAGAGCGTGTCCTCAGCGAATAGTCTATTACACTGAGTCAATCCGAGTTCGAATTAGAGATGCTAATATATTACGAACGAGCTAGATCCGAAGACCAGCAACGCTCAG
>A7_12075
GAATGGGGGGTTGCGGCGGATGCGCTCACGTTTCCATCACGAGAATAAATTACTACGCTTTGGTTGCGTGGCTCATCGCCATTGTATTTCGCAGAGGAAGCTGACGCCTCCAACGCAAGACCAACCAATGATAAATCAGAGATTGAGGTTTTTGATGACG
>A128_258187
AAAGTGCATGCATTCATGCGGTTAGAAGCCCGGACATAGCCCCTCGCCGATCAGTGAATGATAGTTTATCACACTTCTCGGAGCGAGAGCGCCCGACTAATGCATTCAAGGGAAGCCGACTTTCGCCAGCAGATCCCCAAGTCCAAGCCACGGGACACAC
>A131_34970
GGAGTGTTTAACGGCCGGTGCCCGCCGCCACGCCCAGAGCGAGATGTGTTACTGCGCTCGGTATGACAGCGAGTCCGCCACTGCTTTTAGGGGACTGCGGCAGCCGCAGGGCCCCAACACAAGCCTGAGGCTTGATGGTTGAAATGACGCTCGAACAGGC
>A28_111464
ATGAGTTTCTGCGATCACCGAGCAGATGATACACAGACAGGCCGTGACCGTTCGACAACAGACTCAAGAGGTCTCTCAGTCTCGTAGTCACGATGGAAGGGTTCACAACTGAATGTGAAGTTATCCTCGTCACAACAGACAAGAGTCCGTCTTTCGACAG
>A61_339343
GATAATTAAGATTATTAGTTAGGAGAGGGTTTTGTTTTTGCAAAACTTAGTATTCGCTGATATCAAAATAGCCAAAGTTTATTGATCATTGGAAATTTATCCATGTTCAAGTCTACTTCAGCAAACTGACATTCAACAGCAGTTTCGCAAGACCCTCCAT
>A124_27933
AAGAGTGGTTTTGAAGTACTCTTGTGAAAATCCTGCATCAGTCAGCCAAAAATGGTCAAACTCCCTTTATATTAGCTGCAGCAAAAGTAATAATCCGTTTGACGGGACTAAATGAATATGCTTTTAGCTCAGTAGAATGTCCAGCTGCACCTGCATTTCA
>A88_118399
AGATGATTAATGCATTAGAAGCACCACTAACGATTTAAAGGTTAGACGTCCTCAGCGAAATAGTTATTACGCCGAGTCAAGCCGTCAGGTATTTAAACTGGGTTGCTCGTATATTTCAGCTGAGCCGGCATTTACGACGGCAAACAGCCATAAACCAAGC
>A139_2749
ATAAATTAACAAAATTTATTCGTAGTTTTTTTCTTATATAAATATAAAAAAAAGGTTAATATGTCCTTACTTAATATCTTTAAAAATTAAAGCTAACGTTATCAGCATTTTTAAGAACCGAAGTTCATTAATAATACCTTTTGTTTAACCAAAATATTAA
>A4_328731
AATGGACGAGCAACTGTCCACCTCGGATTGGGTTTTATAAAAGCACCCCTTCTCTCTTGCGAGACGACCTCTGTCAACTGAAAAGACAAGCGTTGTCAGCACTAAAAGAACTTGCGTTCATTGGTCATGCCTTCGGCTAGTACCTTTCTGAACAAGGGGT
>A113_273432
AATGTAAAAGGGTATTAACCTTTTAGATTGCGCAAACAGTCTATATTGGACGTCAGACACTTTTAGTGTAAATTACTGCGGTTAGTTAGCAAAGACACCCAAAAGGATGATTAACAATGCTAGTGTGTTGCAAGTAATAAACAGTGTACTTGTGACGCGC
>A77_590359
TGAAAGCTGTCTTCCTACGAAGACGGTTTGAAGCGAGTCCAACCTAAGATGCAAGCCCACGGCGTAGACAATTATCACACCGAGGCTCACAAGGGGTCTCACTAATGCATTCGAGAGGAGCCGAACGCTCGCGCGTGCCGGCAAGGCCTCCAAGTCCAAG
>A1_299653
GGCTTGCGCCTTTATAGGTATGGACTAAACTGTTCATATGAAAACTCCAAATCTCCTCTAGAATATTAGGTATTATGAGAAACCACGGTTCCATACACATACTTTTCTAATAGGTATAGAGAAATGTCAAACATTTTCGTATTACTAGTAGCAATCTATT
>A8_2577
AATATTTGTTTCGACCACACCCAACAGAGTTGAATACGTCAAAACTTGGCAAGCTCATCAACCGTTTTCGCGAAATAATAATTATTACGCATCTCGATTTGATGAGACTAACCATACATTTCAGGCTACCGCTAGAACGTGGAATGCCCATATCCCTTGA
>A79_96312
GTATTTTTGGAGTTGTTACTGATTACTGCGACAAGCCGAAGCTCCAACTCACAATGACCACCAACAGCCCCCACTTACTGTCTTCCAGCCGAGGCGCAATGCCAAGACCACATTGCTGCAAACAGCACGTGTATACGGTTCTCAAACAGACATGCCAATT
>A147_930
AAATACTGGAGTTTCTGGCAAAGTCTACTGGCTTATACAGATGATAATATTATTACTATCTGGCATACACCACTATACTGCCCATGGGTTTTTGGACTGCAACTTCTGGTCGCATGTCCCAATAATCCAAGCAAAAGAGCTTGAGGGATGTTAAATGACA
>A129_21304
GTTTTTTTTATTCAAACTTGATTGAATTATTAATTTCAAGAAAACTAAAAAGTAATCTCAAGAAAGAAACAACGCTCAAACAGATATACCTTTTGGAATACCAAAAGGTGCAATGTGCGTTCAAAAATTGATGATTCACTTCTGCAATTCACAAAACATA
>A147_20342
AAGTAGATATAGACTTAAAAAAAGTCTTAACTCTACTTTTATGTCCCCTTTGAATGAAATTCAAAAGAGTTTAAATGAAGATTGCCTTTAAATGATTTCATACTATAGACGTAAAAGAATGTAGACAAGTCCACATATTCATAAACGTCGAGTTCAAAAT
>A89_463559
AGTATGTTTGTCCTCGCGGACGGTTAGAAGCGAGTCCGAACCAAGTCAACGACGTAGATAATTATCACACCGATAGACGGAGGTTCAGATATGAATCTCGCTAATACATTTCAGGGGAGCAGACCGCACTGAGGCAGCCTGCACAAACCCCCACATCCAA
>A122_57268
AATAGACTTTAGGATTAGGAGCTTCCTTTAACCCAACTCGGCTCTAGTAAACTAGAATCCTCAGCGAATAGTCTATTACGCCAAGTCAATCCGAAGTTCGGTTGCGGATGCTAATGCATTACGAACGAGCTAAGCCGAAGCAGAGCAGCGCTCAGAAACC
>A99_23737
ATAGTGTTTATGGTCAGTGCAACTAGCTAGAGAATGCTTAGCACTCGGGCTAGCCACACGGGCCACTATCTGGCTTTGTTTAGACCGAGTCATGATCCCGAGGGACGCAGACAAACAGTCATGTCGCATTGCTGCAGAGAGTATGCGGCACTCAAACAGA
>A103_291125
TATAACAGTTGTGTAATAATTACCACACAGATTGTTCTATATATTTGGAATGACAAATATTTGATGATTCATAATGCTACAATTGTAACAGGATTTTATGATACTCAAACAGATATACTCTATCGTGAAATAGAGTGCAAAATGCGTTCAAAGATTCGAT
>A81_590048
AAAGATTGTCCTTGCGGACGGTTAGAAGCAAGTCTAAGCCCAATCCACGGCGTAGATAATTATCACACCAATAGACGGAGCCCAGTTGGAACTCGCTAATACATTTCAGGGGAGCAGACCGCACTGAGGCAGCCTGCACAAACCCCCACTTCCAAGCCTC
>A59_70198
AAATTGGGGGTTTGTGGCAGGATCACCTCATGTTCCAAGCGAAAGAAAAACTTACTACGCCGGGGCACATGGAGCTTTCCGCCATTGTATTTCGAAAGGGAGGACGCTATGCGCACTCATCTTCCATGACCAAGCAAAAGAGCTTGAGTGGTTTTTAATG
>A104_397246
AAGTGGGGTGTTTTACGGCGTGGCCAGCCCGCTCGTCCCTTCTGCGAGGTAGTGCTACTACGCAGGGGAGTCTGCGGGAGACCGCCACTGTGTTTCGGGGACGGCCGCCGCGAGGACGGCCGGGCCCCAACACCAGCGCCCCGCGAACGGGGGCTGAGGG
>A58_130991
AAAAGAATACAAGTATTCTCTTTCGTGTTTTAAAGAAAAACCTTTCTACACAAAATTCCGTCAACTAACCATAGGCAATCAAAGAAGTTTCAATAAAGAAAACCCCATTGGTCATGCTTTAGTTTTGTTAACCATTTGGTAAAAAACATTTTAATATGTT
>A128_99889
ATGTAGACAAGCTACACATGAGCCATGCTGCGACATTCGTCACTCAGAAGTTTTAAACTCTGTTGACTAGCGTGGCTAGACTATGTATCTAAATCGGTAACCATGACAGCTATCCAATCGAAACGCAAACTTTGCTTGTTGCCAAATAAAGATGCAGGTG
>A59_246222
ATGAGTTTTCTGTATTATCAAGACTGACAACCTGAAGCAAATGTAAGCCAAAGATTTGACAAATCAATGTCAAAACTATTAGGCCAAACTGCTGTGTTAGGTGACAGTCATGAAATATATTTTAGAAGGGCTGATTATTACAATCGGCGCATTCCAATTC
>A31_281682
AAAATGTACTTTTGGATGTCGTCGTTATGAGTGCAAAGCGCGAGATGTACTGCGCTCCGAAATCAATACGCCGGCTGCCAATTGTTTTAAGGCGAGTCTACAGGAGACAAACACCCAACACCAAGCAGAGCTCGAAGGTACAAATGACGCTCGAACAGGC
>A3_16656
AACATGAAAAATCAAAAACTTTTGCAAGTTGAAGGTTTCTTTTTGTTTTATATGGTTATGAACTCAATTCACTATAGAAAACTATTCTCTCTTTGCGTAATTAGTATAGGGAGAACTGAAAGTTCATTCAAATACTTTTCGACAAAGTTTTTATAGAAAA
>A79_213898
ACATGATAGTTGCAAGAAACACACGGGGGTGTTTCTTTGTGATCGTGTTAATTAGATTTTAGAGTATGAATAAGCCAGAGTTCCCAACTCGAATCAAGAAAAAACACAGCCTCCCAAAAGAGACCGCGTTGTTTTCATCAACGTGAATTGGTACCATTTC
>A54_215587
ATATGATATGGAAGCGTTGCTAGATCCAAGAATGCTTAGCACTCGGACTAGCAGCGCTGGCCACTATCTGGCTACGTTTAGACCAAGTCCGGAGACATTAATCAAATCGCATTGCTGCATAAAGGTATGCGGCACTCAAACAGACATGCCTCAGAGAGGC
>A6_30393
AAAGAGGCTTTGTGGATGCCGCTGTTACAGGACTAAGACGCAAAATGTGCTGCGCTTACTACCAAAACACTGGCTGCCAATTACTTTAAGGCGAGTCTTGATAAAAAGACAAAACGCCCAACACCAAGCAAAGCTTGAGGGTACAAATGACGCTCGAACA
>A39_25875
ATAAATTTGTCCAAAGGACCGTTAGAAAGCTGAACTGCACCTCACATTCAATAGCATAGATAGTTATCACGCCAATGAACAAGGATCGTTCTGCTAATGCATTTCAGGGGAGCTGAACCTTTTAAAGAGGCCAGCAAACCCCCAAATCCAAACCACTCCT
>A22_30651
GTGTATAAACAGGCAATCTTGCAGTCAGCTTACAAAACACATTTTGCTGTGCTTGGGCTAAAACTTCAGATGCCAATCAGTTTGAAGCTACCAATCTATAGATAAATCGGACGCTCATCGCAAGGCAAAGCCTCATGGTCTTTAACGACGCTCGAACAGG
>A129_24475
TAAAGTAATAATGTTTTGTACGGCGAGAACGCGTGGGTCAGGCTCAACTCCGCGGCAAGTTACATAAATATGCATTTGGTACACTACGCCGAGGAACCCGTTCCCAAATTCCGCCCGCAATCATTTCGACGAGGTGCGAAGATTTATATCGCTCAATCGT
>A138_22024
ACTTTCGTCTTATAGTTGGATCTAGTCTTTGCTACGCTGGGCGCTACTGTTGCCTACTAAGCACAATGAGAAACCAAGGTTCCATACATATACCTTTTGGCAGCCTTGCAGGCCGTCATCACGCAGGTGGGACTAGACTAATGAATTTCAGAGCACTTGA
>A106_90857
GCCTAGTCGTTTGACCGCCTAGACTTTATAGTTATGGACTGACCTTAGCCTAGCAACTAGCCCCTACTGTCCCCTACTCGGCATTATGAGAAACCAAGGTTCCATTCAAATACTTTTGGGTTGACTTTGCAGAGATTCAAGCATCACTACGCACAAACCA
>A131_4872
AGTTATTAGAGTGGAGGGAGCGAAAACTTATTACGCATTCCACTTAGTCATTTAAGACGAGCCACGGATGGCAAACGTCCAAAACTCATACATAGAAAACTAGGTATGAGAGGTGATTATGACACTCAAACAGGCATGCCTTTCGGAATACCAAAAGGCG
>A99_360674
GTATCGTATACGAATGAACCTGACGACGCCAGGTCAAACGTACTACATGAGATGGTACGTTCATCGCGCGTTCTTAATCAAAATTGATCTTAAATACGCTTTAATCGTACCGGATGGATGAATTTTAAGCCACTTTGACATGAATTAACACTTGAAAGAC
>A112_75209
GTTGTAAAAGTCGTTTTACGGCTAGAACCCGCAGCACGCCCTGAGCGAGGTTTTTTTTGTGTATGCTACTACGCTCGGTGTGAACTAGCGAGCCCGCCACTGGTTTTCAGGGCCTGCGGGCAGCCGCAGGTCCCCAACACAAGCCTTGGGCTTGATGGGT
>A99_20415
AAGGCAATGTTGCATAGCCTTATTCAATGTTATTATGCAATGTTCAAAACTTTGCATAGTAACAAAATGCATTCACTATTCATTACATGAACAGACAACAATGAATCTAAGGAAAACCTTTTCAAGCATTATTGTCCCATTGCTTGTAATGACAGCTTCA
>A9_104908
TAAAGAAAATTTAGTTTGAAGAGTTTTTGTGAACCGATAAAAAATGCCACAGCATTCAAAGTTCGCTTCTTCAAAAAAAGAATTCACACACCAATCGTGACTGAATACAATCAAGTACGATTGGAGGGTCCAGGGAAAAATTCTCTGAAACCAATTTTGA
>A54_257686
GATTAGTTGAAGACTTGAAGTCCTCAATATCGGAACGAACTGTTGCGCCAAGCCGCACATACACTGTTCTTTGAAACAGTCACGTAAAGATTCACATATAGTGAAATTATCCACGTCACTGCCAAGTAATTGGTGCAGCGTGCTAAAGCACATGTCTTTC
>A77_77499
CCCCCCCCCCCCCCCCCCCCCCCCCCCCCCCCCCCCCCCCCCCCCCCCCCCCCCCCCCCCCCCCCCCCCCCCCCCCCCCCCCCCCCCCCCCCCCCCCCCCCCCCCCCCCCCCCCCCCCCCCCCCCCCCCCCCCCCCCCCCCCCCCCCCCCCCCCCCCCCC
>A52_80223
AGGTATTGCTACCTTCGTGTAATGGTTAATTACCACAAATGTAATCTATCAAACGGCCTTTATCAGCAATCAAGAACAAGGCAAAACCAGTTCATTGGTCATGCTTTCCGGTAACGTTTTCAAGGGTACACCAGGCAAATTGAATTTAAGGAATTTCACT
>A146_55546
GAATTTTTCTTTCTTGAAAGATAGAAAACCCGGATTTTATGTAGTGGAAGTGATCAATCTCCAATAAGAACTTTATCAGCTATATAGATTTAAGGACCCAATGGGTACCCTTATCTAGCTTTTGGTTCCGTTAAAGCGGAAATTGCCTTTCTCTTAATTT
>A8_38175
GTCTTGCGACTCTAATAGGTGAGTGCCGGTCTTGCGCCCAGAGCATAGTCAGCATTAGAGAAACCGAGGTTCCATACACATACTTTTCTGCAACCAGGCAACCAGCAGCTATAGCTTTAAAGACACCCAGGGTAAGTGGGACGTCCCAAATCTCTAGCGC
>A14_230641
GAGAAAATGTATTATAGACATTTTTAATGGAGCAAATTTATATATAACACATACATTTTTCTAGAGAAGAAAAAACAAATAATTCTATTATATTTTCTTAATCAATAACACGGATATGATAAAGATTTCTCGTGTTATGACAGTTTACACAATAGAATAT
>A32_277339
AAAATAAGATTTGCTTTGAGTTGGTGTTCAATTGAATCAACTCGAGAAAAGCTGAATCGTCTCTTACTTTGTACCTGTTATGCACAAGAAGTTTGTTTGGGATACTTTGTGATATTTTACTGATACAGATTTCGATTAAGTTAGGCAGACGTTTTAATGG
>A8_358060
AATATTTGTTTCGACCATATCCAACCGAGTTGAATGCGTCAAAACTTGATAAGCTCATCAACCGTTTTCGCGAAATAATAATTATTACGCATCTCGATTTCATGAGACTAACCATATATTTCAGGCTACCACTAGAACGCGGAATGCCCATATCCCTTGA
>A63_7047
GTAGCACCCACCGAGGTGGGGTACTACTTTAAGTTTATGGACCCCCTTTTCAATAGGTAAGTCTGCGTATTGGGCATTAAAGAAACCAAAGTTCCATTCAAATACTGTTCTGCAGAGTTGTTTTACCACAAAAGAGGCTATAACATTAAAGATACTCTTC
>A76_284157
GTTGTAGATGCAGATTTATCCCATCCTACAAGGTTATTTATATTTGAGGGCAGTGAGTGAATCACACAAACCCCATTCAAGAATATTTTATTTGCTTCCATCTTATTTCCCTCCCTCAAACAGACATACCACCGTGAGGCGGTGCAAGGTGCGTTCAAAG
>A57_26843
AGAGCGTAAACTCTTCGTAAAATGTTTGTGCTACATCAAAAGCTTAATATTACTAGTTGCAATCAGAAGAACTTGCGTTCAATGGTCATGCCTTTCATAAAATCTCGCTAGAGATAAGCAACAAATGTAATTAAGGTCTCTCCAAAGAGAAGTCCCAACT
>A31_29694
AAGTTGGGGTTTTACGGCAGGGGCTAGAGCAACTACAGAAACGAGAATAAATTACTACGCTTAGAGATTGCTAAAACTCCGCCAATAACTTTGAGGAGCTGCCTTTTACAGCAGGCTCCCAACGCTAAGCAACAGGGCTTAAGGGTTTGAAATGACGCTC
>A14_31884
GTTGCTGTTAAACAACTCTAATAGGTGAGTACCAAGTCCTAAGGAAGCTACGACTTTATACCTTGTACTTTGCATAATGAGAAACTAGGTTTCATACACATACATTTCCGCAGTTGATAGAGACATCAAGCACTTCTATAGTCAAAGCAGCAATAGTTTT
>A9_561
AAGTCGCATGTCTCACTGATCACCGATCACATTAGACTAACTTGTACTGCATATACTATGAAAGACTGTCAATAATGACACGTCCCAAATTCTCAGGGAGATGGAGTTTCTTACTCAGTCATGCATACTGTCTGGGATTCCAAACAGTGCAAGATGCATT
>A22_30508
AGGGTAAGGTTTTAAAAGTTACTCTTTGTGTTAATAATTTAAGTTAACGGCTTGCCTTAAGTTGCAGTTACTGCAACTCTTTTTTGGCGTAATTAATCCAAGCCTATTATCAGCACAAAAGAAGAACTTTTGACAGTCCTTTTGATCATGCCTTCTAGCC
>A64_268184
AATATTGGGGGTTTGAGCGGCAGGAACAGCAATGGATGATCGGCGAATAATACTACTACGCCGAGTGCCAGTGACATTCCGCCATTGATTTTGGGAGGGGAGACACATCACGAGATTTGCTCTTCCTCCATGACCAACCACCAGCGCGGTTGAGTTGCTT
>A37_45227
AGTGTATTAGAGTGGAGGGAGCGAAAACTTATTACGCATTCCACTTAGACATTTAAGACGAGCCAAAGCATGGCAGACGTCCAAAGCACCCAACTCGGAAACCCGAGAGGATGAGTCTATATGACACTCAAACAGGCATGCTCTTCGGAATACCAAAGAG
>A147_133513
ACATTGGTTTTTCCCTTCTGTCCGATTTAGATCCACCGCATACCCATGCACTCAAGAGGCAAGTCCGCGAAAGACTTGTCATTGAATCTTTGCGCAACAGAAAAGCCAGACAGCATGAAGTCAGCCATGTTTGGAAGTTCACTCGAAAGTGAAATTATCC
>A129_5773
ACTACTTTTAAAGGTAATTTACAAGGTTATGAACCTATTTGAAGAAACTAGCTAAACCAGACAGTTGATTTTAAAGTATTAGGAGAACAAAGTTCATTCGAATACATTTCGTCAACTTGATGTCTAGTGTCAAACACTCGAAACAACAAGCAGGCAATCT
>A79_15756
AACAATGGGTGGGTTCAGGCAAGTATAAATATGGTAAACTCAGCGACTTTATTATTATTACGCCTGGTTCAGATATAAACTATACTGCCATATACATTTCTGAAGGGTACCTCTATAATAGAGGTGCCTCTCCAAACAAATCCAGGCATTACAAAATAAT
>A28_169036
TGAAGAAATGATACAGTGAGAATCATTTCAATCGAACAAGGAATGTTGTACATCCACACATCAATTCTATTGTTATTGATCAATAACACGGATATGATAAAGATTTCTCGCGTTATGACAGTTGACACAATAGAATCTTGTGTATGTGTATAACTCCGTT
>A98_20064
TATAACAGCTGTGTAATAATTACCACACAGGTTGTTCTATAAATTTGGAATGACAAAACATTGATGATTCATAATGCTACGATTGTAACAGGATTTTATGATACTCAAACAGATATACTCTATCGTGAAATAGAGTGCAAAATGCGTTCAAAGATTCGAT
>A133_536288
AGGTAGAAGTGCTGTTAAACACTCTGCATTAGAAGCACCACTATCTTGATATGAAACGTCCTCAGCGAAATAATTATCACGCCGAGTCAAGCCGTTAATATTCAAACTGGGTTGCTCGTGTATTTCAGCCGAGCCGGTAACTCGAAAACTAGTTAAGGTT
>A106_11716
GGATTGATAGATCAATCGTTAGAGAGATTCAACTGATACCAATAGACATTCCACTTTGGACTGGCTCTATTGGCACTTTGTTTAGCACTCTTATATTTTAGGCAGGTAAATATACATTGCCCAAATCCACCGTATGGTGATATTCAAACTGATACTCAAA
>A112_298409
AATGATTTATTTGGGAGGCCCCAGAGATAGTCTTTTTACTAGAGCATTCCTTTATATTAAAAAAATGTTCAGGCAGAAAGAACAATAGTTCAGGCCTAATAATTTTAAAGAATTCAGCAATAAAGCCGAAACTCTCAATTCCATTCACAACAAAATTATG
>A34_38563
AATAATACTAAAAGTATTGCATTTGAAGCACCACTAATATTCAAAGAAAACGTCCTCAGCGAAATAATTATTACGCCGAGTCAAGCCGTTTATTTTAAAATGGGTTGCTCGTGTATTTCAGTTGAGCCGGCTATTACGCCGACAGACAACCATAATCCAA
>A24_178836
TGTGAAAGGCTTTTAACGGCCGGAACCCGCAGCACGCCCTGAGCGAGGTGTTGCTACTACGCTCGGTGTGACAGCGAGCCCGCCACTGGTTTTCAGGGCCTGCGGGCAGCCGCAGGTCCCCAACACAAGCCGGGGGCTTTGATGGTTGAAATGACGCTCG
>A11_184642
AAAGTCTTTACAGACCTCTGAGAATTCCTGCATCAGTCAGCACAATGGCCATGTCTTCCTTTTATATAGGGTAAGCTGCAGCAATAAAGTGAATAATCCGTTTTACGGGATTAACTAGATAATGCTTTTAGCCCAGAAGAATGATCGTCTGCACCTGCAT
>A23_2520
ATTACTACGTCCAAACTACTAGCCTCTGCCGAAACAAAGGTTTTGCAGCAAGTTCATAGCAATTCTATAGGTTATGAACTACCATAGCATAGCTTCCTCAGCGCAATCGAGAACAAAAGTCCTATTCAAACACTAAAGTCACCATTCATAGGTAGCAATC
>A138_18737
GGTTTAGTTTGGTTGGTCAGAACCGGACGATTTCCCTCAGGAGCGACGAAGGTTTTGTATTTGACACTCTTGCGAGTGAAAAATTATCTTGCGTCATCTCCCAATTAGCGGGAAAGTCCAGGATTCTTCTCCAGACTTAAAGTGACTCAGACGATGAAAT
>A89_19875
AAAGTTGTCCGGAGACGATTAGTAGCGGGCAGCTCCATCATGCAGCTTCGTGACAGGATCACGAGTGGTGAAGACAATTATCACACCAGCTGACTACACGACGGGGTCCGCTCATGCATTTCAAGAGAGCAACGAGTGCTGCAGACTCTCAAATCCACCT
>A98_15840
GGATAAGCCAGCTAATGCTGGCAAACCCTGGTTCATCAAGGGAGTCACCCAACGATTGAATTGAGAAGTTCTCAAAGGCTTACGTACTGCTGAGTTGCCTCATTCATGCGTCTGCCCAAGACCTTCCAGTCCGACCGAGCGTAACATTCAATTCCAGGCG
>A58_412065
AAAATAGGTGGTTTCACGGCCGGAACCCGCCGCCATACCCAAAGCGAAGATATAATACTGCGCTCGGAATGACAGCGAGCCCGCCACTGCTTTTAGGAGCCTGCGTCTCCGCAGGGCCCCAACACAAGCCTGGGGCTTGATGGTTGAAATGACGCTCGAA
>A148_54346
TCTTTTTAGTGATCTAGTAACCCAGATCTAAATAGAATGAGTACTGTCTGATAATACCAATCAAAATTCCAGGATACAGCAACATTATTACATATTAACTATAAACCCTGTTACAGACTGATACCAGTGAGCAACAATACATTTTATTTAAACAGATTAG
>A2_1422
AAAGTTTGAATGAATCAAAACTTTCGTGTTTTGGTTGGGTTAGTTGGACTATAAGTATTCATCGCTTTGGTCGAAAAAAAGTAGACACCATTATCAGCAATCAAAAGAAACTGTAAACAGCCCCATTGGTCATGCCTTCTAGCGTTAGCTTCTTTTCAAT
>A126_274791
TGTATAGGCTTGATGGATGCCAACAAGTATGACTAGGATCGCAAAATGTGCTGCGTTCCAAGGCCAATATGCCGGCTGCCAATTGCTTTAAGGCGAGTCCACACGCAACGCGGGACAAACACCCAACACCAAGCAGAGCTTGAGAGTACAAATGACGCTC
>A76_29479
AATAAATTTGACTCTATTCTATAGGTTATGGGCTGCCCAAAGTAAAAGACTAATCTTTACCGTAACGTAATAAGCATTATGAGAAACTAGGTTTCATTCACATACTTTTCTGCTACATTGTAAAAAGTCAAACACCCTTTACTTTAAACCGCAAAAATAT
>A83_64806
AGGTGCCCAAGGGCAGTTGTGAGCGGTCATCCGCACCCTCGCCAGCGAAACTTATTACGCTAGGTCGGGGCTTCTGAGCCCGCTAAGACATTTAAGGCGAGCCGGCAATCGGCAGCGCCCATATCCAACCCGTCCCGATCATAAACCGGGGAGGTTGAGT
>A98_331239
GAAGTTGTCCTGGGAGGACAATTAGAAGCAAAACCTCTCAACTGGTTGAGGCTGACACTCTAGTGGCGTAGATAATTATCACACTAAGAGATGATCAACAAAGGTTTCACTAATGCATTTCAGAGGAGCCGACTTCTGTGAAGCCCGCAACCCCCACATC
>A133_52767
AGAGTCAAAAATTGGCTCTTCGTGAAATTGGTTTTTTGTACCCCATCTTTATATGATATAAACTCCATGGATATAATAAAGAACTTTCGTTCAATGGTCATACCGTTTTGTAAATACCATAGCAAAAACAAAGCAACAGTTGTTATTAAGGTTTCTCCAA
>A52_7136
TCGCAGTTAAGCAACATCAGGTTTAACGCCGCGGAAGCTATGAACAGTTGCTGGAATTATAAGAAAATACCACTCCATTAACCTAGCATTAGCTTGCGGTCGTGCAGCAAGTTTAAGGCGGGAGCTGGACACAAAGGACCAAGTTTCCTCCAAACACCCA
>A26_119293
GAGATTGTGGGGTTCAATGGCATGACGCCAGCCAAGTCATTAGCCAGGCGAGAGCTTTTTAGGCTTACTACGCTGTGGCGACCTGTGGAATCAGCACAATGGAATTCGCCCTGGAGGGACCATGAAGGTCCGTCCACGAGCAATACCGAGGCTCCCGTGG
>A28_32109
AAACAATCTCAATACTAGAGATGGTTGCTGTATAGAATGGAAGTGTATTCCAAGTCCAATGTTCACAAAAGGTCCCCCAAAATGTTTCATTTGACTGTTGCATTGAGGGTAAACCAATTACTACCAATTGGGGCATACACGCAATCATTTTAAGGCAATT
>A108_85501
GCCAGTCCTAAAACTGACTTATTAGGTATGGGCCTTTGCCTGAAGGAAACTCCATCTTTCGCCTGCATATTCAGCATCAAGAGAAACCACGGTTCCATTCAAATACTTTTCTGCGGGTTTTGAAAAACTTCGTCGAGTCCAACAAAAACAAAGGCAATCT
>A81_206952
AGAGTCAAAATAGACTCTTCGTGAATTGTTTTTTATGTTCAGTGTCTTTACCTTGATATACACTTTGCGATATAATAAAGAACTTTCGTTCAATGGTCATACCGTTTTGTAAATACCGTTGTAAAGACAAAGCAACAGATTTTATTAAGGTTTCCTCTAA
>A54_120969
AAATATGGGGGTTTTGGCAGGACGCTCGCCCGGACTCCAAAGCGAGAAGTATTACTACGCTTGAAGCCAGACGGCACCGCCACTGATTTTAAGGCGCACCCGGGGGTGACACCCAATACCAAGCAGAGCTTGAGGGTTGTAATGACGCTCGAACAGGCAT
>A52_309644
GGTTGTGTGGACGAACCACACTGAAAAAGTCTAAGATGAGACCAGCTTTGAATAGCCCAGGACGCACTGTGAGAAGACAGTCAGCCGAAGCGACGTCTCTAGCACACAGTGTCCTTGGCCACCAGCCAAATCCAGACTTGATCCTTTTAATCAGAGTACA
>A111_231394
ATTAATGTTGTCCAACAAGGGACTATTAGCAGCTGAACTAGTCAGAGAGCAATCATCACAGTGTAGATAATTATCACACTAGTGACGGGACTGCAAACGGTTCCGCTAATGTATTTCAGGAGAGCCGACCTCTTAATAAAGGCCCGCAAACCCCCATATC
>A61_96707
AATTTAAAGGTTTAACGGCAATGAGATCCGACCAAGCTTATAAGACGTTCGATTTAACTCTACTACGCCCGAAGTTGGTTGAACCCCGCCGAGGTCTTCGAGGAAGGCCCGCCTTTCGACGGACCGTTCCCAATACCAAGCGATGCTTGAGTGGTGTAAT
>A33_20168
AAGTTGGGGGTTTTACGGCGTGGCCGCGCCGCGTTCCAGTGCGAGGTGTTGCTACTACGCAGAGGAGGCTACAGCGAGACCGCCACTCGATTTCGGGGCCGGCCCGTGACGGCCGATCCCCAGCACCAAGCCCGGGGGCTTGAGGGTTGAAATGACGCTC
>A81_235055
AGTAATTGTCCTTTCTGAAGGTCTGCAAAGCAGAGCCCTTCGAAAAAGACTGCTGGAGCAAATATTATTCTTGCGAATTCCTAAGCTAAGGCGTAGTTTAACTCGAAAGTTATAGCTAGGCCAGAGCGTCAAGCAGATTTCGCAGAACACTCCACTTTGT
>A4_55109
AACAATGGGTGGGTTCAGGCAAGTATAAATATGGTAAACTCAGCGACTTTATTATTATTACGCCTGGTTCAGATATAAACTATACTACCATATACATTTCTGAAGGGTACCTCTATGATAGAGGTGCCTCTCCAAACAAATACAGGTATTATAAAATAAT
>A46_475456
TAGAATAGAATTGTTTGGATGGGTTGAGAGTAGTTGCTCATCAACTTGATCATTACATTCAAAGTCAAGCTTCCACGAAGACATTTATCAACATGTAGGCTTTAACTCAGAATGGGGTTCAACCAAGCTGGAAGCACTCAACCAATTCCGCTTCAAGTGA
>A2_113389
GATCGCCGCAAGGCAATTTAGGAGCGGTCAACAACACAGAGTCAGACGAAACTTATCACATCCGATCAAGTGCTTAAACCACTAACGCTTTTAAGGTGAGCCAGATGGCAACACCCAAATCCAACTCGCGAGAAACCTCTCAAGAGTTGAGTCTACATGA
>A27_14438
AGTTTACAAATGAAACCGATAAATTCCTGCATCAGTCAGCATTTGATCATTCAACCTTTATATGTTAGCTGCAGCAAAAGTAATAATCCGAAAACTCTGAGAGAGTCAACAGGACTAAATAAATATGCTTTTAGCTCAGAAGAATGTTCAGCTGCACCTG
>A106_219892
AAAGTTACTAAGAAGTTAGGAGAGGGACATGATCGCATGACTCACAGTTTAGCTCATACAAACTATCAAGTTTATTTGATCATTAGATGTTTATCCATAATCAAGTCAACTCAATAGCTCAGAAGCTTTCAGAGTCTTGCATCCCTCCATTCCATTCCTT
>A21_349887
GAGAAATACAAGACTTCTCCTATTGCGAGATATGCCCCTCGCAGGTTAAGAACAGAGAAGACTCTGATCCAGATTAAAAAAGATCATTACAATCTATTATCACTGGTTAGAGGTCCAAACTGATTCTCTCTACATTTAAGATGACTCTATCACGTAACAG
>A131_70335
AATGACTTGCTGGATGCTAGTATTTCAGGCTAGAATCGCAAAATGTGCTGCGCTTCAATACCAAAACACTGGCTGCCAATTGCTTTAAGGCGAGTCCAAACACCAGGGAGTGGACAAACACCCAACACCAAGCAGAGCTTGAGGGTACAAATGACGCTCG
>A53_492035
GATAATTAAAGATTAGTTAGGAGAGAGCTTTTTGTTTGCAAAACTTAGTATTCGTTGACATCAAGATACCCGAAGTTTATTGATCATTGGAAATTTATCCATGTTCAAGTCCACTTCAGCAAACTGACATTCAACAGCAGTTTCGCAGACCCTCAATTCC
>A64_39770
AAATAAATCATTAAACTGACAGATAGCAAGAACCGCTGCATTGACGAGAAATTACTTACTACGTCTTACAAGCTAGAACACTATCGCCAATAGCTTACAGAAGAGCGATGTAGCCAACGCTTCCTCCAATTCCAAACCAAAGTTTGATTGATTTATTGAC
>A28_51215
AGCGTTAGCTTCGTGATATTTAATGTTTTCCAGAGCCGATTCAAAGATACTAGCAGCAATACAAGAACTTTCGTTCAATGGTCATGCCTTTCATATAGTCTCATCGAAACTAGGCAACAAATGTTATTAGAGTCTCTGTTTCCAGAAGTCTCAAGTCCAA
>A99_438935
GTCGTTGTCTCTTGCGAGACGGTTGGAAGCAATTCCCCATTGATTCGCTAAACCGAGGCGTAGATGACTATCACACCAAGGCCGCAAAGGGCTTCGCTAATGTATTCAAGGAGAGCGGATCGGCCAGGGACCCGCAGCTCCCAAATCCCAGCCCAACTAC
>A59_27286
AGTGACCGAGATCCCTGCTATTTTCCCAACTTAGATAAGACCAAGTTGAAGGAATAGCACAATGGACTTTGCGAAACGTTCAGCTGTTAAGTTAATTGCTACCGCAAATGACCTTAGCTTTGGTTTCGGTAATCAAAGTCCCGTGTATCTGCATTTAAGA
>A8_7431
AGCTTATTAATAAACTTCGTGTTTAATTTTTAACGTTTACCTCTTAACAAAGCTTTACAAAAGAGAAACCTTTATCAGCAATCATAGAACTTGCGTTCATTGGTCATGCCTTCTAGTTTAAAATTCATAGAACTTCAAAGCAACAGATTATATAAAGGTA
>A148_456507
AAGGTTCACTTGTTAAAGACGCTTGTCGTTAGTAAGGACGTATCCAATCGAACGATCTTAAAAAAAGGAAATATTATCCTTTCTTCTATCACGCTCTTTAGGAAAGTTTGTCCTTTGACAGCTCCTATCTAAATTTTAAGTCACGCAACTCTAAAAGAGC
>A106_103151
GATATTAATTTCCCTAGTTTTTTCTAGAAAGAAAGAAAACATCCAAAACCAAGACATTGATCTAAACAAGACTTTTCTCATATGATTTCATATTCCTCAAGTCATTGTTATATATAGGATCAAGTCATTTTCACCAATACTTTTTGTCTGTTTCTCTTTC
>A31_67037
GATTAGAACTGTTTTGGGGTTGAGAGTAGTTGCTCATCAACTTGATCATAACATTCAAAGTCAAGCTTTCACGAAGACATTTATCAACATGTAGGCTTTAACTCAGAATGGGTTGCAACCAAGCTGGAAGCACTCAACCAATTCCGCTTCAAGTGACACA
>A77_483167
AGATGCTTAATTAAAAGCGCATTAGAAGCACCACCAACTTTAAAGAAGACGTCCTCAGCGAAATAATTATTACGCCGAGTCAAACCGCCTATTTCAAATGGGTTGCTCGTGTATTTCAGCTGAGCCGGCAATGACGCCGACAAACAGCCATAATCCAAGC
>A82_67628
ATATAAATTCAATTCCTGGCAAAGTCCACTAGCTTACACAGATGATAATTATTATTACTATCTGCCATACACCAGTATACTGCCTATAGTTTTTTGGGCTGTGATTATTCACCGCATACCCCAAGGAATCCAAGCAAAAGAGCTTGAGAGGTGTTAAATG
>A14_82142
AGTCTTTTTTAAGGACTTCGTAGTTATTTTAACGTTAAAGTGTTAACAAAATTCAAATTCATTACCAACCATTATCAGCAATCTTAGAACCGGAGTTCATTGGTCATGCTTTCTGATTAATAAAGTCTTCGAACTTTCACAGAAACAAATAATATAAAGG
>A84_158283
CCGCCGGAGCGGACTTGTGGGGGGTTTAGAGGCCAGAAAGTCCCGTGGGCTCCCGATGCGAGGCGAATGCTACTACGCAAAGGAAGGGCCGCGACGGGTCCGCCACTGGTTTTGGGAGACTACAAGACTGTAGGACTCCAACACCAAACCACGAGGGCTT
>A87_206396
GTGGGCTATCAACCCAGTAAAATCAGTGAAAAGCACAAGCTTAGCAACACTTCAGCTTTCAAAAATGCCATAGGCACTATCCAGCTTTGGTTACATCAGATAAGCCTGACTTTGTCTCCATTTCAAGCCTCGCAGGAAATATATCCTGAGATGAAAGACT
>A49_60300
AAGTTGGGGGTTTAACGGCTTGGCCGCGCCGCGTTCCAGTTGCGAGGGTTTTACTACTACGCAATGGAGGCTGCAGCGAGACCGCCACTAGATTTCGGGGCCGGCTTGCCGCAAGGGCTCGCCGATCCCCAACACCAAACCCGAGGGCTTGAGGGTTGAA
>A101_25486
AAAGAGATCAATGATCACTTTGAGTGATTCAACTTGTACAAATAGACATTCCAATTTGGACTGGCTCTATTGGCACTTTATTTAGCACTCTTATATTTTAGGCAGGTAAATATACATTGCCCAAATCCACCGTAGGGTGATATTAAAACTGATACTCAAA
>A53_31759
AGATATGGGGGTTGTGGGCAGGATAGCTTCAATGACCAAGCGAAAGAAAACTTACTACGCCGGGGCACATGAGGCTTTCCGCCATTGAATTTCGAAAGTGAGCATACAAAAGTGTGCGCTCATCTCCCATGACCAAGCAAAAGAGCTTGAGTGGTTTTTA
>A14_8269
ATACTGTCATGTGCACTGCGCAGTGTGATGACACACAAAAGCACCCTTGGTACATGAATGATTATCACATGTTCCTAGAGTGCTCGCAGCACTATGCTTTTAATCCCCGATGTTGTACATTCGGGGACACGTCCACCACTAATGTGGTGATTGGTTTTGC
>A48_33017
AAAAATGGAGGTCAACGGCAGGGCAATCACACACACCAAGCGAAAAGATAAACTTACTACACCTGGGGATATGAGATCATCCGCCTTTGAATTTCAGAAGGGAGAATGCAAGCATACTCATCTTCCACGACCAAGCAAATTTGCTTGAGAGGTATTTAAT
>A97_142816
AATTTTGGATGGGGGTGGTTAACGGCGGAAGATTGTCTGCTCCAAAGCGAAACATAATGTTGATTACTACGCTTATAGGTGACGACAACTTTGCCACTGGAATTCGGATAGGAATGGCTCATGTCCACTCCAGTTCCAATACCAAGTCATGAATAAACAC
>A36_7490
ACATCAAAAGTAACCTAATAAAAGGAAACCTTAGACGATGTCTTATGCGAAATTCCAATAAAGAAATTTCTAGGTTCTTCCAATCTTCTTTTAAAGTTTAACCTTTAAAATAAACGTTCTAATGTTTTCTTTAACAAGGAAGAGTATAAGTTAAACCGTT
>A8_118900
AGAAATTTCCTAGTTTACAATAGTGATAATAATAAGCACAACAAAAAAATCAGGATCCAATTCATGACACATTTCTCCTATATCCTGTTGCTGTTTGTGTGAGTTATTATTATCAAAATCCTTATATATTTCAAGTGAACCTCCTTCAAAGAAAAGAGGT
>A61_60886
AAGTAGGGGGTTTCACGGCTGGAACCCGCCACACGCCCTGAGCGAAGAGTAATCTACTGCACTCGGTGTGATAGCGAGCCCGCCACTGCTTTTAGGGGCCTGCGGCAGCCGCAGGGCTCCAACGCAAGCCTGGGGCTTGATGGTTGAAATGACGCTCGAA
>A32_190601
GATGTAAAAAAGAGTGCAACGACAAAGCCCAACAGGAGCGGCTCCTCGCCGAAGCAAGGATCCTAGACGAACGTTATCACCATCACGCCTAGTCGGGCCAACTCACAAGGACACAACATCGCAAATTCATTTCAGGTGAGCTGACAAGGCCAGCAAGCAC
>A22_127872
GAATTGTCCGAAGACGATTAGAAGCGCACTTCTCAAGTCTACACCAGCGAAACTTATTACGCCAGATCGACAAGTTAATACGCTAACTCTTTTAAGGCGAGCCAGGCAAGTGGCAGCGCCCAAATCCAAGCCATTAAGAAACCCTAATGGTTGAGATTTC
>A6_4985
AAGTGCTGTAATAGCGCATTAGAAGCACCTCTAACTTTTGAAGAAAACGTCCTCAGCGAAATAATTATTACGCCGAGTCAAGCCGTTTATTTCAAATGGGTTGCTCGTGTATTTCAACTGAGCCGGCAATTACGCCGACAGCAGTCATAATCCAAGCCCA
>A23_57842
AAAATTGGGGGTTGCTGGCAAGCACACACCCGGCCTCCAAAGCGAGAAGAATTACTACGCTCGGAGCCAGATGGCACCGCCACTGATTTTAGGGCTCGCCGGGTCGGCGGGGCCCAATACCAAGCAGAGCTTGAGGGTTGTTAATGACGCTCGAACAGGC
>A102_266003
ATTGACTATAGAGGTTTGGAGCTTCTACAATTATCTTGTTCGGCCACTAATGAAAGTGTCCTCAGCGAATAGTCTATTACACTGAGTCAATCCGAATTCGAATTAGAGATGCTAATGTATTACGAACGAGCTACGTCCGAAGACCAGCAACGTTCAAAAT
>A128_11964
ATTTATCAAAATCCCTAGTTTTAGGAAAACAAGTCTTCTTTCTCTGGTCAGAGATCAGACAAAAGCAGATAGATAGAAGTTGAAGCTCTAAACAAGACTTTTGATATTCATCAAGTCATTGTTATGATCAAGCTCACTTCTCTTCCCCCCTCTCCTCCCT
>A102_61455
AAGTTGTCCAAAGACGGTTAGAAGCAGGGCAAACACCTTTTTACAGCAATCCTAAGATCCACGGCGTAGATAATTATCACACCAATAGATAGGTTTGCGCGGGGCACCCACTAATTCATTTGAGAGGAGCAGACTTTTCAGCCTGCAAAAAACCTCCACT
>A139_20844
AGATTAGTTGAAGACTTGAAGTCCTCAGTATCGGAATGAGTTGTTGCGCCAAGCCGCACATACACTGTTCTTTGAAACAGTCACGTAAAGATTCACAGATGGTGAAATTATCCACGTCACTGCCAAGTAATTGGTGCAGTGTGCTAAAGCACATGTCTTT
>A123_270815
GAAGTTTGGGGTGTTTAACGGCTGTGGACGCGCCGCGCTCCCGATGCGAGTGTGCAAACTACTGCGCAGGAGAGGCTGCGGCGAGACCGCCACTGTATTTCGGGGCCGGCCCCGTAAAGGGCCGATCCCCAACGCCGACCCCCCGGAGGGGTTCGAGGGT
>A96_62634
AAAGAATTTAATTTCCATTGAGAACCAGGTTTCCTTATGTAAGTTAACCATTAAGACAAGTCACTATAACCGTGCGACGTTGAAAAATAAATTTATCCACGTCACTAGTTGTAATTACCTATCAAAAGGCAGCCGATAAATCGACTTCAAACTAGGAGTT
>A129_148680
AAGTGGGTAGGTTTTGTTCAGGCCGTACCGTTCAGCTTCACCCTAACAAGTAGTGTTTTTACTATGTTCTGGTTGGGCGGAGCGGCCAGCAGAGCTTACAACTTTAAAACCGGCTCGGAGTTACCCGTTCAGGTTCATAACCAGCGGTTAGCTGAGGGTT
>A129_56668
GAGACTGCTGACTGACGTCAGCTGAAACTGGTTGATGGTTGAGTTACATACGCCTTGAGCGGAATCCGGTCCATAAAGAACAAACGTATTTGTGAGTTGCCTCATTCATGCGATTGCCCAAGAACTGGTTAGTTCAAGGATGCGTAACATTGAATTTCAG
>A2_127373
AAGTTGGTTGTCTGAGAGACAGTTGGCAGCAGACCTCAGGCGAGCCACGAGTGCGGGTTCCTCAGAGAGGGGTCCCAAGGTTCCGGTGAAGATGCTTATCACACCAGATGACACTGAGGCAAGCCGGTCATACTCATGCATTTGAGACGAGCCGCAGTTA
>A83_6568
AGTTGAAGATGCAGATTTATCCCATCCTCAGCGTGATTGAATTTGAGGGCAGTATACTTACACAGCACACAAACCCCACTCCAGAATTACCTCCACTTTCTTCCCTCCCTCAAACAGACATACCGCCCAGAGGCGGTGCAAGGTGCGTTCAAAGATTCAT
>A76_24207
AGTTGTCTATATAGACTATTTGAAGCAAAACCCTTCCGATAATGGAAACTGATTCTCAATGATATAGATAATTATCATACCAAAGATGGTCAGCAAAGACTTTGCTAATACATTTAAGAAGAGCTGATTTCTAGGAAACCAGCAACCTCCAAATCCAAGC
>A79_67304
AGATTTCTCTCGTATATATTATTTGTTTAGCTTACTTTATAACTAGTGAAACTTTATGCCATTATCAGCAATCATAAGAACCGTTTCCAGTTCATTGGTCATGCCTTCTAGCGTTAAAAGATCGCAATTAATAAAGGGCTAATTTTAAATTTAAAGACGG
>A7_101766
AAATTGGGGGTTGCTGGCAAGCACACACCCGGGTCTCCAAAGCGAGAAGAATTACTACGCTTGAAGCCGAATGGCACCGCCACTGATTTTAAGGCCTGCCAGAACTGGCGGGGCCCAATACCAAGCAGAGCTTGAGGGTTGTAATGACGCTCGAACAGGC
>A76_13451
GCCTTTCCCGAAAGAAAGACTTTAAGTTTATGGACCCCCTTTTCAATAGGCAAGTCTGCGTATTAGGCATTATGAGAAACCAGAGTTCCATTCAAATACTGTTCTGCAGAGTTAGTTTACCACAAAAGAGGCTATTAGTTTAAAGATACTCGCCCTAGTC
>A58_48811
TAGGTGAACAACATAAGTGTTACATCATAGCATGACGGTGTACTCCATTTAATGTAGAACATTTCACACAAGTGGATGTGTTACTGTGTATCACACTAGTTAGAGACTATACGTCACGTATTCCAACGCTTGACGAGTTGTATGAAACTCGAACAAACAT
>A132_71595
GACAAAGTCTTATAAACTTTTACCGTAGTAAAAGTTAAAGGTCGACTACGAATTGCAGCTTCGAGTAACAGTCGCAAAAGTGTCAGACACTATTCTAAACCGTTGCTAGAGACTGCAGAGTCAACTATAGAATTACAGGCACTGCTAGCGCAGAAACCTC
>A4_21109
AATATTGCGGTTTGATGGCTGGGAACAAACCCGCGGCACGCCCTGAGCGAGGCAGGTGACTACTGCGCTCGGAGTGCCAGCGGGCCCGCCACTGGTTTTCAGGGCCTGCGGGCAGCCGCAGGTCCCCAACACAAGCCTCCGGCTTGATGGTCGAAATGAC
>A103_120494
CAAGTTGTCTTTGCAGACAGTTGAGAAGCGGATACCCTCAAAAGCAACAACCACAGTAAGATATTTATCACACTGATAGTTGGATTTGCCGAGGCATTCCAGCTAATTCATTTCAGGGGAGTAGGTTGTAACGCCCACAATAAACCCCCACATCCAACCT
>A127_354241
AAAGTTACCTAAGAAGTTAGGAGAGGGACATGATCGCATGACTCACAGTTTAGCTCATACAAACCATCAAGTCTATTTGATCATTAGATATTTATCCATAATCAAGTCAACTCAACAGCTCAAAAGCTTTCAGAGTCTTGCATCCCTCCATTCCATTCCT
>A4_21880
AGTATTGTCCAAGTGAATGGACGATTAGAAGCAGAATCCCGGCTTGTTGCCAAACCCAAGTGCCAAACTACTTCCTAGGCGTAGATAATTATCACACCCAATAGAAGCGGTTCAACAAAGATTCCCGCTAATGCATTTCAGAGGAGCCGACTTCAACTGA
>A127_454315
TAGTAGATAGTTAGAGTATAGTTTTAAATCGCAATAGACAATATTCCCGAGGGACTGGCTCTATTGGTACCATTATAGTACACTCATGCATTCAAGGCCAGTAGATCAGTAGATCTACTTGACCCAATTCCACCAAGTGGTGATTTTATATCTGATACTC
>A38_42781
TAGATAACAATAGTAGTCCCAGAGGGCTATTCCTATTGTAACGATATATTTCAGGCGGGTCAAACGACAGGCCCATATCCACCTAAGGGTGATGTAATTCTGATACTCAAACAGGCATGCTAGCCGGAATTCCAGCTAGCGCAAGGTGCGTTCAAAGATT
>A32_478498
AAAAGTCTTACTGGACGCAAGTATTCTAGGCTAGAGTCGCAAATTGTGCTGCGCTTCAATACCAAAACACTGGCTGCCAATTGCTTTAAGGCGAGTCCAAACACCAGGGAGTGGACAAACACCCAACACCAAGCAGAGCTTGAGGGTACAAATGACGCTC
>A76_78267
AATAAATCATTCAGTTGGCAGACATCTATACAGTTGCTTTAACGAGAAATTGCTTACTACATCTTACAAGCTGAAATAGCGTCGCCAATAGCTTAAAGGAGAGAGGCAATACCACTTCTCCCAATACCAAACCAAGGTTTGATTGATTTATTAATGCTCA
>A128_443631
TAGTGTGAAGACTTAAAATAATTTAGTCAATTTTAGCCTCTCCCAAAAACCCAAGTAAACTGATAATGCCACAGCATTCAAAGTTCGCTTGAAAGGGAGCGCACTTAATGCTTCAAAAAAAGACTAATATAATAAATCCCCCTAAACACCAATCACTGAG
>A128_113569
GGTTGTGAGGCCGCGAGGACCACACTGAAAAAGTCTAGGATGAGACCAGCTTTGAATAGCCCAGGACGCACTGTGAGAAGACAGTCAGCCGAAGCGACGTCTCTAGCACACAGTGTCCTTGGCCACCAGCCAAATCCAGACTTGATCCTTTTAATCAGAG
>A27_600691
AAAATTAGGGGTTTTACGGCGAATAGTACGGGCCACTGCAGAAGCGAGAAGAATTACTACGCTATGAGTGTACCGAACACTGCCACTGGTTTTAGGGAACTGCTCTCGAAAGAGTAGAGTCCTAACACTACGCTACAGGGCGTAAGGGTTGAAATGACGC
>A121_180511
AATTGAAGATGCAGATTTATCCCATCTTGCAAAAATGTATACATTTCAAGGCAGTATACTTACAGCACACAAACCCCACTCCAGAAACAATCCTTCCATCTCTTTTCCCTCCCTCAAACAGACATACCGCCCAGAGGCGGTGCAAGGTGCGTTCAAAGAT
>A131_339814
AATGATAATTGTCTCGGTAAGGAGACGATTATAAGCACGAATATAAAAAATACTTCAACACCACAGCGCAGATAATTATCACACTGAAGGCGATCCGTAAGAATTCACGCTAATGCATTTAAGAGGAGTCGACTGAACAAAGCAGCCGACACAAGCCTCC
>A47_20188
AACAATAGGTGGGTTCAGGCAAGTATAAATATGGTGAACTTAGCGACTTTATTATTATTACGCCTGGTTCAGATATAAACTATATTGCCATATACATTTCTGAAAGGTACCTCGATGATAGAGGTGCCTCTCCAAACAAATCCAAACATTACAAAATAAT
>A28_100371
AGGAGTTCTGCGCTCGCCATTGGAGACGGATCGCAGAGGTCCGCGACAATTGCGACCACCGAAGCGAAACACAAACGCCTCTGAAGTCACGATGGAAGGGTTCACAATTGAATGTGAAGTTATCCTCGTCACTTGAGACATTGTGATTTCAAGTCGGAAA
>A109_27200
AGATCTTAAATGAATAAGTTTTCTTCGTGTTTAAATTTTAACGTTACTGCTTAAAATTAAAATCATTAAACATTTTTAAATCCATTGTCAGCAATCATAGAACTTGCGTTCATTGGTCATGCTTTCTGGTTAAAAAATCTAAAGATCTTAACAGCAACAA
>A3_95231
GGGGGGTTCGCTTCTGGGAGCCGATCCGCCGGGCCTCGAGTTCGCGTTTCTGCTGCGCTCGAAGCCAACGTGCCGGCCGCCAATAGATTTGAGGCGAGTCCGCCGCCGGGAGGGGCGGGGACAGACGCCCAACACCAAGCAGAGCTTGAAGGGTTGAATG
>A33_48471
AAAGAATAAATGTAAAGCTTAGAGATACTAGCTTTGATGCCCAAGAACCGACATAGCGTATGATGCCCAAAGGACAATTGACACACTAGTGGTTACAAGGACGCTAATCCTCTTCACCTAACTATATTTAAAGGGACCCATTGTTGCCAATGTGACGCCT
>A6_663633
GATGATAGATTGGGCAGCCCATCTAGACTAGCTCAGAGAATGCTTAGCACTCGGGCTAGCCTACACAGGCCACTATCTGGCTACGTTTAGACCGAGTCCGGGGACAACAGTCAAATCGCATTGCTGCATAGATGTATGCGGCACTCAAACAGACATGCCT
>A34_7171
AATTCTTTCGAATTGATAAATTCCTGCATCAGTCATTAAACAATCAACCTTTATTTAAGCTGCAGCAAAAAGTAATAATCCTAAATTAATTAGGACTAAATAGATATGCTTTTAGCTCAGAAGAATGTTCAACTGCACCTGAATTTTAAGTGACCTGCCA
>A129_358224
CAAAGCTGTCCCCACTGAGGAGAGACGTTTATGAGCCCCAGCGAACCTCCATTGCTGAAAGGTTACTTGGCAGGAAACCGCAAGTGTAGATATTTATCACACCTGTGATGCCACCAAACACTGGAAAGCTGATTCATTTGAGAGGAGCCGACCATAGGCC
>A4_345735
CATTTGTCTTTGCAGACGGTTAGAAGCCAGTCCCCCAGTGAAGGGTCTCTAAACCAGCAGCGTAGATAGATTATCACACCGTTGGGATAGAGGTAAAAAGACCTGCTAATACATTTAAGGAGAGCAGAGCCGCAGTAGACTGCAGCCTGCAAAGCTCCCA
>A34_29841
AATAGAGGGGGTTTTGGCGGAATGTGAACATGCTTTCAACGGGTAAAGTTACTACGTTTACAGCACAGTCAATTCGCCACTGTATTTCAGAAAGGAGACATAAGCCTCCAATTCCAAGACCAAGCAGAAGGTAAACCTTAGCTTGAGTAGTTTTGATGAC
>A83_372987
AAGTATAGTGGGGTTCAAAGTGCCCTGTACTAATTCTTTGACAGAGGAAGTGGGCAAGCCCTTCATCTCTCTGGCTCTGAACGTCAACATACAGTCCACCCAAAGCAATAAATTTAAAGTGAGTTTCTCTCAAGAAACACGACTCAGATCTCAACTAAAA
>A36_10400
AGAGACAAAACCGTTGCCGGCCTTTTCTCTATGATATCCTGCATCAGTCAGCCATAATGGTCAAGACTCCCTTTATGTTAGCTGCAGCAAAAAGTAATCCGTTTGACGGGACTAAATAAATATGCTTTTAGCTCAGGAGATTGTCCAGCTGCACCTGCAT
>A61_98181
AGGGTCAACTAGTAGCGGCATTACCCTACAGTTCGGCCGCCGCGAAGCGTCCTCAACGAAATTTCTTATCACGTTGAGTCAGTCCGAAAAGATAGGAGCCTGCTCATCAATTTAAAGCGAGCTGAACTGAAGGAGTCCAGCAGCGCTCAGCATCCAACCA
>A39_4400
AGGTGAGGTCAACTCCTATATTTTACTATAGTGTTGTTTTCTTTAAAAGAGGTTTCTCATTTATATAAATTCTACTTATCCACTTTTTAAGCCAGTAGCTTTAAAAAAGCCTAATCAAGCTAAAAAAATGACCAGTAGTTTTATATAGAGTCATCGTCTA
>A49_38814
AATAAATTGTTCAGTTGGCAGACATCTATACAGTTGCTTTAACGAGAAATTACTTACTACGTCTTACAAGCTGAAATAGCGTCGCCAATAACTTAAAGGAGAGAGGCAATACCACTTCTCCCAATACCAAACCAAGGTTTGATTACTTTATTGACGCTCA
>A22_20914
AGAAGAGACTTCTGGTCGCCGATCCGCCGGGCCTCGAGTTCGCGTTTCTGCTGCGCTCGAAGCCAACGTACCGGCCGCCAATGATTTTGAGGCGAGTCCCCGCGGAGGCGGGGACAGACACCCAACACCAAGCTGAGCTTGAGGTTTCAACTGACGCTCG
>A27_105289
AAAAAGACTTCTGGATGTCAGCGTTGATTGGCTAGAATCGCGACTTGTGCTGCGCTTCTATACCAAAACACTGGCTGCCAATTGTTTTAAGGCGAGTCCAAACACAAACGGGGAGGACAAACACCCAACACCAAGCAAAGCTTGAAGGTACAAATGACGC
>A102_176004
ATATCGTTGTCCTTTTACAGGACAGTTAGAAGCAGAACAATACAGAGAGCGTTCACAGTCTATGGCGTAGATAATTATCACACCGGTGACGGATCGCAAACGGTTCCACTAATGCATTTCAGGAGAGCTGATCTCGAAATGAGACCAGCAAAACTCCCAT
>A102_4196
AAAATATAGGGGTTTAGCGGCAAGCCGTCGGGACAACTGCAGAAGCGAGAATAATAGTACTACGCTTAGAGTATGCCCTAACTCCGCCGATAACTTTAGGGAACTGCCCCGTAATACAGGGCAGATTCCCAACGCTAAGCAACTTAGGCTTAAGGGTTGA
>A128_9566
AAGACAGCCGAAGCGGTCTTTGTGAATCCTGCATCAGTCAGCACAAGAACTAATCTCCTTTATGTTAGCTGCAGCAAAGGTAATAATCTGTTTTGAGGCAGACTAAATAGATATGCTTATAGCTCAGAGAAAAGTCAAGCTGCACCTGCATTTCAAGTAA
>A101_112199
AAATAAATCGTTCAGTTGGCAGACAGCCGAACAGTTGCTTCGACGAGGAATTACTTACTACGTCTTGCAAGCTAGAACAGCGCCGCCAATAGCTTACAGAAGAGTGACATAGATGCCACTTCTTCCAATACCAAACCAAAGTTTGATTGATTTATTGACG
>A128_364933
GGTCTAGCCGCATGTGTTGACACACGCAGCGAATGCAAGTGTACCTGCCGATGCGGAATGTGCTACGCTGAACATTGAAGTGTGCCGATCCACCACAGATCCGCGCACGTGCTCAAATGATGTTCTGCACACATTCTGCAGCAAGCATCTTGCTTTATGC
>A56_247066
TTTTGCATAAAGCATTTCTAAGATGTATATATTTAAAGTGGTGATAGCCACTCATTTCCATAATATGATTTAATTACAATACTCAAACAAGCATGCTTGTCGGATTTCCAACAAGCGCAAGATGCGTTCAAAGATTTAATGTTTCACGGAATTATGCAAT
>A121_112930
AAGAAGCTGTTGCCAGCCCTTGTGAAATCCTGCATCAGTCAGCCAATACGGTCAGACTCCCTTTATGTTAGCTGCAGCAAAAGTAATAATCCGTTTGACGGGACTAAATAAATATGCTTATAGCTAAGGAGAATGTCCAGCTGCACCTGCATTTCAAGCA
>A76_102520
GTTGTAGATGCAGATTTATCCCATCTTACAAGGTTGCTTGAATTTGAGGGCAGTACAATGCACAAACCCCATCCCAGAAACACTTCCATCTTATTTCCCTCCCTCAAACAGACATACCACCGTGAGGCGGTGCAAGGTGCGTTCAAAGATTCATGATTCA
>A11_195044
AAAAAAGTCGAGTATTTCTACTCTATTTTTATGGACAAGGAACAATAATCCAGTTAACTCCAAAAGCGATGTTTTTTGCTACGCTCGAAGCCGGACTATGCCGCCAATGTCTTTAAGGCCTGTCCCTAAAAAATAGGGACAAAGGGCCCAATACCAAGTA
>A6_34152
AAGGTTGTCTTGGTAGACAATTAGAAGCAAAATCAGAAAGCTTACTTTCAACGGTATAGATAATTATCATACCATATTGAGTAGCAATAATTCTGCTAATATATTTTAGAAGAGCTAGCTTAAAAAAAAGCCAGCAACTTCCAGACTCCAAACCTGATCT
>A106_149314
GGTTGTATGGACAAGTCCACACTGAAAAAGTCTAGGATGAGACCAGCTTTGAATAGCCCAGGACGCACTGTGAGAAGACAGTCAGCCGAAGCGACGTCTCTAGCACACAGTGTCCTTGGCCACCAGCCAAATCCAGACTTGATCCTTTTAATTAGAGTAC
>A2_94767
AAAGAATTATCTTCTTCATTATAAAAAGGTTTAATTGTTCCCTTCACTTTGACTTGGAACTAAAGGCTGGCTTTCTCTTTCAAGAAAATTGTTTGGTTCAAAAGACAACAATGAAAAGGGTTTCTTAGGCCCAACTGATCATGCTTTCTTTTAAGCCTAA
>A79_44686
TTTATGTTTGTCCCGAAGGACGGTTATAAGCAGATTAATCCCTCCTTCTCATTCAAGAGATGTAGGCCGTCTAATGGCGTAGATAGATTATCACACCAAATAGCCGCTCACACTACAGAGGCACCACTAATGTATTTCAGGGGAGCAGATCTGTGAAGAC
>A33_43199
GTTGTGTGAACAGGCAATCTTGCAGTCAGCCTACAAAACACATTTTGCTGTGCTTGGGCTAAAACTTCAGATGCCAATCAGTTTGAAGCTACCAATCTATAAAATAAATCGGAGGCTCATCGCAAGGCAAAGCCTCATGGTCTTTAACGACGCTCGAACA
>A14_48655
AACAATGGGTGGGTTCAGGCAAGTATAAATATGATTAAACTCAGCGACTTTATTATTATTACGCCTAGTTCAGATATAAACTATACTGCCATATTCATTTCTGAAGGGTACCTCCATGACAGAGGTGCCTCTCCAAATAAAAATCCAAACATTATCAACT
>A27_126710
AGTTTACAAAAATGAAACCGATAAATTCCTGCATCAGTCAGCATTTGAAAGCATTCAACCTTTATATTAGCTGCAGCAAAAAGTAATAATCCATAAACTCGAAAGTCGACAGGACTAAATAAATATGCTTTTAGCTCAGAAGAATGTTCAGCTGCACCTG
>A14_86980
AGACAATTAGGGGTTGTCTGGCAGGCACCGCCAAGTTTCCAGAGCGAGAGATGTACTACGCTTGGAGCCTGCGACGGCACCGCCACTGATTTTAAGACCGGCCATCATGGCCAGGCCCAAGACCAAGCAGAGCTTGAGGGTTGAAATGACGCTCGAACAG
>A56_66466
AGTGTTGTCCTTGCGGACGATTAGAAGCTGGAAGGGTTTATACACGCTAACGGACCTGAAGGCGTAGATAATTATCACACCAATAGGCTGAAGGCGCAAACCCAGCTAATACATTTCAGAAGAGCCGACTTGTACAAGCCCGCAACTCCCACATCCAAGC
>A13_219378
AGAGTCTTACTAAAAAAAAAATAGTAGGACAAAAAAAGGGAGACTTATTTTATCTGTTATCTTGAAGTTGACAAAAATAATTTCTTGCGACAACTAAGACAATAGGTACTCGTCAATACATTACAAAAGAGGCTCAATTTGATTTAAAAAAAAAATCAAA
>A131_71006
AGATTGGGTTTTAGCCGCACTTCGTGTTTAAATTTTGGATCTACAACAGCCACAGGTCAAGTCTACTTTATCAGCAATCATTAAGAACTTGCGTTCAATGGTCATGCCTTCCGTATACAAGTTGTGATTATCGAGGCCACAAATACAATTAAAGTAGGTC
>A46_140100
GGTTGCCAAAGAATAAATTCTTTGCGCAGTTAAGGTCCTTTGCAGGCCAGCTTTGAATGACCCAAGACGCACCGTGAGAAGACGGAGCCGGTTAAGACTAGTCTCTAGCACACAGTGTCTCGGGCCACCAGCCTGATCCAAACCTAATGCATTTGATCGG
>A4_37113
AACAATGGGTGGGTTCAGGCAAGTATAAATATGGTAAACTCAGCGACTTTATTATTACGCCTGGTTCAGATATAAACTATACTGCCATATACATTTCTGAAGGGTACCTCTATGATAGAGGTGCCTCTCCAAACAAATCCAGGCATTATAAAATAATGCT
>A87_141543
AGGAAAAGACATGTTTGTAGATAGATAGATCTCCCTACACGCACATCCCCGCCTGGTGCTCCTGGATGCTGCCCAGAGAATGCTTAGCACTCGGGCAGCATACATTCGCCCACAACTGGCTACATTTAGATCAAGTCCGGAGACATGGTCAAGTCGCATT
>A87_60706
GAATTGTCCGAAGACGATTAGAAGCGTACTTCTCAAGCCGACACCAGCGAAACTTATTACGCCAGATAGACAAGTTAAACACGCTAACTCTTTTAAGGCGAGCCAGGCGACTGGCAACACCCAATTCCAAGCCATTAAGAAACCCTAATGGTTGAGATTT
>A28_127649
GAGCGTGTTTGTGTTCAAGGCTGGCACAGGTAGGAAGCAGGTAAGACATGTATGTGTATCATACCGACAACGAAGCCGTGACGCCGATCCATTTCAGAGAAGCAAAGCAAAGCAAAGGGTTAGCGCTGCCAGCAATGCATCCTCCACCGATCCAGGCCCC
>A57_88161
AATATAGTAAAAGAGTCCACCTTAGCCTAGTGAATAACTTATTACACCAGTAAGGGGTGAACCCAGTCAATACAATTCAGATGAGCCACAACAGCAGCATCCAAGTCCAATGAAAACAAATTATTCATTGAGAGTATTCATGACACTCCAACAGGCATGC
>A27_157793
ATTCAGGTTAGAAGCAGCAGCAATCTGCAGTATGTACCCAAGGCATTGATAGTTATCACACCTGCGGTATTCTCTGCCCAGACACCACTAATACATTTCAGGGGAGCAGACCTTTTTATAAAGCCTGCAAAAACAACTCCCCCATTTCCAAGCCACATCC
>A32_1577
CATATTGACTGAGTGTGAGAGAGAGAAAAGGGTTTGTGTGTATAAACTGTTGGGCACATGGTTGTACTTGCAAGATTATATACGCACCCTCCTCCTCCTCTTTCTTTCATTGCAAATGCCACACCACAACAACAGGGGTGTGAAACATTCATCATCCAAC
>A11_33503
TAAATATTGTCAACAAATTGACGGTTAGAAGCGAAGGCTCACACAAAGTGCAACTGAAAATTGGTATAGATAATTATCACACCAATAGACGGTCACAAGAGCTTCCGGCTAATGCATTTAAGAAGAGTTGACCAGATAAAAGGCCGACAACACTTCCAAG
>A77_5534
GTATGGCTAACTATTTAGCTGACAATATACAAAATACCTAAGCGAAATGTTTTACTGCTACGCTCGGAACTTATACTTGCCGCTGTCTATATTTAAGGCACGTTGCTCCCTCTGAAAAAACAGAGATAATGTACAACGATGCCCAATACCAAGCTAGGCT
>A114_35418
TTGTGTGACTAAGCACTAGTAGCTTACGCTACACTACCTCAGCTCTCAATGAGTTCACATTGTGAGCAATGTGACTGCTACATTGAGTGCGACCATCGAACAAGTCGAAGTCGCTCGCAGAGCGCAGAGTGCTTTCATGCTTAGCAAGAGAAGGGTATCT
>A24_330073
AGACAGGGGGGATTTTCACGGCCAGCACCCGCTACACTCCCTGAGAGAAGATAAAAATACTGCACTCGGTGTGATAGCGAGCCCGCCACTAGATTTAGGAGGCTACGGACGGCCGCAGGGCTCCAACACAAGCCAAAGGGCTTGATGGTTGAAATGACGC
>A131_78299
GTGTAATTAGAGTGGAGGGAGCGAAAACTTATTACGCATTCCACTTAGACATTTAAGACGAGCCAGAGGGCGGCAGACGTCCAAAGCACCTAGATCGGAAACCCGATTAGGTGAGTCTATATGACACTCAAACAGGCATGCCCTTCGGAATACCAAAGGG
>A127_413865
AAACATGGATCAAAATGATCCACGTAGTGAAAATTGATTTGAGAAGTCCACAGAGTGCCAAAAATGTACACAGAAAGAGAGAAATCAAAAAGGAATTAACCTTATTCATGCACTCAAACCTTAGTACCATCAGCAGACGGCGGCCATACATTGAATTGAA
>A123_53537
AAACGAAAGGTGTTGGAAGCAGGTGAGACCCGACGGGCAAGAGGCGTAGACGACTATCAACGCCGCAGATACCCGAAGGGATGAGGGGGCACCTTACTGATGCATTTGAGGAGAGCGGAGCCGAGGCAGAGCCCGGCGCCCGCAGCGCTCCCAAGTCCAA
>A30_18162
AGTAATTGTCCCAGAAGGACGATTAGAAGCATGAACACTAGAAATACTTCACACCACAGCGTAGACATTATCACACTGGAGGCGATCCGTAAAGGCTCACACTAATACATTTCAGAGGAGTCAACTTTTGCAAGCCGACACAAGCCTCCAAATCCAACTC
>A107_733
AGAAATTTCCTAGTTTACAATAGTGATAATAATAAGCACAACAAAAAAATCAGGATCCAATTCATGACACATTTCTCCTATATCCTGTTGCTGTTTGTGTGAATTATTATCAAAATCCTTATATATTTCAAGTGAACCTCTTTCAAAGAGGTAAACACTC
>A62_79963
AATGGACGAGCAACTGTCCACCTCGGATTGGGTTTTATAAAGCACCCCTTCTCTCTTGCGAGACGACCCTCTTTTTCAAAAAAGACAAGCGTTGTCAGCACTAAAAGAACTTGCGTTCATTGGTCATGCCTTCGGCTAGTACCTTTCTGATCAAAGGTCA
>A33_18536
AATGGACGAGCAACTGTCCACCTCGGATTGGGTTTTATAAAGCACCCCTTCTCTCGTGTGAGACGACCCTCGTTCTGAAAAAGACAAGCGTTGTCAGCACTAAAAGAACTTGCGTTCATTGGTCATGCCTTCGGCTAGTACCTTTCCGATCAAAGGTCAA
>A30_125434
AAAATTTGGGGGTTTTACGGCAAGAGTCCCTCCGAATCCCAATGCGAGACGTTAGTTACTACGCAAAGGAGGCTCCGAGAGGGTCCGCCACTACCTTTAAGGGCCTACGTCAACCGTAGGGCCCCAACACCAAGCAGAGCTTGAGGGTTGAAATGACGCT
>A112_4723
GATTGTATCTCTACAAAAAGGTTCCGCTCATGACACTCCGATGAAACATATTCTATTACATCAGGGCTTGATCATAAGTAGACCCACATGACTGATTTCAAGAGACTTTGAATGAAACACTCAAAGAAAAACTCCCAGTTGTTGGTTTAGCTATCAACAC
>A103_208164
ATATTTACTTATTATTTATTCACAAAGTATCCGTACAATGTACAAATAGATCATTGTGAACAAGTTTATCTAAATTTCAGTTTTACTATAAATAAAATTCATACATAGAAAAACCAATTCCAACATTATGTATGTATGTTGAGGGATAAAACCCATGCTC
>A49_225561
GGTTTGCTTACTGGAGAGCCCGTCCGCCCGACGCTTGACGCAAATCTGCTGCGTTTAGAGCCGAGGAACAAGCTGCCAACTGCATTTGAGGCGAGTCCACGCGCAAAGGCGGGACAGACACCCATCACCAAGCTGAGCTTGAATTTGTAAATGACGCTCG
>A6_91921
TCGCTGTCGCAGCATTTGTGACCCCACGACGGCGCGGCTGCTTCCGGGCAGACAGTGATGTGAGCCCAAGTCGATCCCTCTGAAACAAAGGAGATCAAAATGTTATGATTCTCAAACAGACATACCTCCGGGCAGGGCCTGGAGGTGCCATATGCGTTCA
>A87_32867
TGAAGATGTTGTCCCGTTCATAGGGACGGTTCGAAGCTGATCCTACAATTTTAAAGCCTCACAGCCACGGCGTAGACAATTATCACACCGAACAGCCGATACAGCATAGGTTCAAGCTAATGCATTCAAGAGGAGCCGATTCGTTAGAACCAGCACAAGC
>A71_185975
TTCCCTTTGCAGAAAACTTGTTGGAAACCAACAGTAATCGCTGTGCTAGGCACTGCTGTTGCTTATTCAGTACTATGAGAAACCAGAGTTCCATGCATATACTTTTCAGCAGACTTTTTCAGGCCGTCATAACTCAGCGCTACTGCTGGATAATCTAATT
>A1_100957
AATAGACATTAGGATTAGAAGCTTCCTTTAACCCAACCCGGCTCTAGTACGAGACTAGAATCCTCAGCGAATAGTCTATTACGCCAAGTCAATCCGAAGTTCGGTTGCGGATGCTAATGCATTACGAACGAGCTAAGCCGAAGCAGAGCAGCGCTCAGAA
>A146_25510
ATTAAATATTGTCCATCATGGACTATTAGCAGCTGAACTACAAAGAGAGCAATCATCACAGTGTAGATAATTATCACACTAGTGACGGGACTGCAAACCGTTCCGCTAATGTATTTCAGGAGAGCTGACCTTTATTCATAAAGACCCGCAAGCTCCCATA
>A76_9617
GAAATTGTCCAAGTCAATGGACTATTAGAAGCTGAACCCCATGTTAATAGCTGCTTCACAACCATGGCGTAGATAATTATCACACCAAAAGCTGGTCCACAAAGGTTCTGCTAATGCATTTAAGAGGAGCCGACTTCTGAGAAGCCCGCAAAAACCTCCA
>A106_21982
GACTAGAGCCTAGGCTTTCGTACTCGGTCAAGCCTACATCTTTGATGGTATCGAGGAATGGTTCTTCAATATCAGATGCAGGTGCAAGTAGACCCCGAAGGGAATACCCACAGACTTGTCGCAGGACATGTCAAAATCTATTTGAGGACTTAAGTGTTAC
>A28_23417
CATATTGACTGAGTGTGTGTGAGAGAGAAAGGGTTTGTGTATAAACTGTTGGGCACATGGTTGTACTTGCAAGATTATATACGCATCCTTCTCCTCCTCCTTTCTTTCATTGCAAATGTCACACCCAAACAACAGGGGTGTGAAACATTCATCCTCCAAC
>A21_52856
AAATTGGGGGGTTTAGCGGCTGAGGTTTACAGTATTTCAAAAACGAGAAAAAAATTACTACGTTCAGAGATTGCTATAAATCCGCCGTTGAATTTGAGGAATGGCAGTAAAGCCAGTTCCCAATACTAAGCTAGGCTTAAGGGTTGAAATGACGCTCGAA
>A47_291910
AAGAGAGCTTTATGGAAACGGGTGCTATAGGCTTGAATCGCGACTTGTGCTGCGCTTCAAAACCAAAACACTGGCTGCCAATTATTTTAAGGCGAGTCTCATCACAAAGAAGAGACAAACACCCAACACCAAGCATAGCTTGAGGGTACAAATGACGCTC
>A3_137986
AAGTCAGCCGAAGCTGTCTCTGTGAATCCTGCATCAGTCAGCATAAGAACTAATCTCCTTTATGTTAGCTGCAGCAAAGGTAATAATCTGTTTTTTAGGCAGACTAAATAGATATGCTTATAGCTCAGAGACAAGTCCAGCTGCACCTGCATTTCAAGTA
>A73_275875
GGAGAGAGAGGGAGGGAGGGAGAGAAGGGTATTACTACCACTCACTCACCCACCCACCCCCTCTCGGGCTCTACATATGGGCCAGCGCCAAGAATGCTTAGCACTCGGGCTAGCCTACACATAGGCCGCTATCTGGCTACGTTTAGACCGAGTCCGGGGA
>A28_274201
AATTGCTTGCTGGACGCTGATCCGCCGGGGCTCCGAGAAGCGCAAATGTGCTGCGCGAGAAGCCGACGAGACCGCTGCCAATGACTTTGAGGCGAGTCCGCGCACGGAGGCGGGACAGACGCCCAACACCAAGCATAGCTTGAGGGTGTAAATGACGCTC
>A109_39857
ATGATAACTGCTTGCCAGCCATCGCTTGCCACCTAATCCCGCTCGATTGTCCACCAAACGGTTACGGTGCAAGTCACCTTGTCTTTAAAGTGAGCCAAATGCCCACTCACATCCCATAGAAATGGAGTAATAAAGACCCTCAACCAGACGTAGGTCCGAG
>A89_88025
AATCGTTGTCCTAAGACGATTAGAAGCGGCATTACAACAGCCACCGAACACGGCCACCTCCATTACAGAGGCGTCCTCAACGAATAATAGCTTACTACGTCGAGTGGAACCGTAAGGCGGGTCGCCAGCTAATGCATTTCAAGCGAGTCGATCCAAAGAC
>A47_61292
GATTCTTAAAAAAAAAATTCTAAGCCCGGATTTGGTTGGGTTCGAAGGATCAGATCTTAAGAACTGTGTCAGCTTTTTAAAGGACCCGGTTAAGGGTACCCCTTATCTAGCCTTTGGTTCCATATGGGACCTGCCTTTCTCTAAATTTCAGATCTCACGT
>A76_31192
AAGAGTGTTTAACGGCCAGTGCACGCCGCCACGCCCAGAGCGAGATGTAACTACTGCGCTCGGAATGACAGCGAGCCCGCCACTGCTTTTAGGGGGCTGCGGCAGCCGCAGGCCCCCAACACAAGCCTAGGGCTTGATGGTTGAAATGACGCTCGAACAG
>A107_4677
GAATGGTTGCCCATTCCGTTGGATTTTTGGCTCCTTACACCCGCGTCTGCAGCTCTTATCAGCAATCAATGAACTTGCGTTCTTAATCATGCCTTCAAGCTGAATCCACAGAGTGGTCGTAGCAACAAATATCTTCCAGGCCAGTCTTTTAACAGACATG
>A109_33539
AGAATGAGTAGAAAAGCTTTATTCCTACGCATGCGTCCGCTCTTTCAGGAAGAGTACGTACTGTACTACTCCCCACATACAAACACTCCTCCCACACTCAATTCATCATAATCTCCTAAAGGATTACATGCTGCGTTCAAATAGTCGTGATTCTCAAAAG
>A112_40314
AGTCATGTCCCAAGTGGGAACGGGTTAGAGAGCAGACGTTCGCAAAGCGACTAGGCCATCCGAAGATGTCCTCAGCGAAATAACTTATTACGCCGAGTCAAACCTAGTCTCAAAGCAGGTCCAGCTAATCCATTTAAGGCGAGCAGCTTTGCAGCAGCAA
>A84_12841
TATCTATGTGTATGTGAACACGCGTAGTGTGTTTTACCACTCTCCTTTGTACCCACATACATCATTCGGCCTGCTAAGCATACACCACGACAAGATCTCGCGACCGTAATCGCTAAACGATCTCTAGCACATGGCACATGTTCACAGAACCTTACATGCT
>A79_74275
GAAGTGGGGGGTTTAACGGCGTGGCCGCGCTGCGATCCAGTGCGAGTGTTGCTACTACGCAGAGGAAGCTACAGCGAGACCGCCACTAGATTTAGGGGACGGCGCGCCGCGAGGGCACGCCGATCCCCAACACCAAGCCCGGGGGCTTGAGGGTTGAAAT
>A3_280245
GACGTTAGCCCATTACAATTTATCCGGGCCATAAAACTAGTTGACTTCAGCAAAAGTTATCCTGTGGATGTCTTATGATACTGTTGCCAATAAGCAAGCCTCGCTAAATTTCAGGATACGCAGATAATTTCTGAGAAACCCAACATCTCATTAAAGCTAC
>A149_501710
ATACTGTCCGGATACGCCGGACGATTCGAAGCAGAGCTTCAGCACTTTCAGGACGATGACATTATCACGCCGTAAGGTGCATCCACCCTCGCTAATGCATTTCAGGCGAGCCAACTACGGCAGCGCCCAGGTCCGCCGCGGGAAAGTGTTACCTCTCCTT
>A32_638570
AAGAGTTGTCCGGTGAAGGACGGTTAGAAGCGGGTCTAATCCAGCCACCCAAATCCACGGCGTAGATAATTATCACACCAATAGATTAGGGGCCCAACCCACTAATACATTTCAGAGGAGCAGACCACGTTAGCGGACCTGCAACCCCCACATCCAAGCC
>A147_127645
GAGAGTTTGAGGATTGGACTAGTTACATTTAGACATTCCTTGCGGACTGGCTCTAATTGCACTTGGTTTAGCACTCATGTTTTTAAGGCATGATAAATCGTTGCCCAAATCTACCATATAATGGTAAGTTTTTTAAACTGATACTCAAACAGGCATGCTA
>A97_93196
ATAAGTTGTCCAACTGAAGGACGGTTAGAAGCGCGACACTAAGCAATACTTCAACACTAACAGCGCAGATAATTATCACACTGATAGCGATCCGTAAACGTTCACGCTAATGCATTTCAGAGGAGCCGACTCGCGAGAGCCCGCACGACCTCCACATCCA
>A53_70471
AGATTTAGCTTCTAGGAGCCGATCTAAGAGGCCTAAGGACGCACATGTGCTGCGCTCGAAGCCTAAGTACTAGCCGCTAATAACTTTAAGGCGAGTAGCCTAGGGGCTACAGTTACCTAATACTAAGCAAAGCTTAAAGGTGTAAATAACGCTCGAACAG
>A136_19944
AAGTTGGGTGTTTTACGGCGTGGCCGCGCCGCTCTCCAGTTGCGAGGTGTTAGCTACTACGCAATGGAAGCTGCGGCGGGACCGCCACTGTATTTGGGGGACGGCGTGTGCCCGCAGGGGGCGCTCCGCCGATCCCCAACGCCAGGCCCGGGGGCCTGAG
>A133_2208
GAGGAATTAACCTCTAGTGGTTGCCGCAAGGCGATTACGGAGAAACAAACTTAGCTCAACCCTGGCATAGACGAAACTCAAGATGTAAACTACACCATTATCACGCCTAACAAAAGGGTTAATATAGCTAATCCTCCTATACATTTAAGCATCCAACTCA
>A102_15591
AAAGATGTGGATTAAAAGGCAAGCAACAGCTCCAAAACAAAGGACGAGATAAAGAATTATTACGTCTGGTTTGCTAGAACCGTACCGCCTATAAATTTCTGGAGAGCACACAGAGCCCAGATGGACCGTGCATTGCTTCTCCAATGTTATCCAAGCAAAA
>A7_136207
TAGAGAGGTGGTGGGTAGAGAGCGCGGTTACGCTACTCTACTCGGTAAGCTGGTATGTGCCATCACTAAAATGCAGATACGAAATATCACTATTGCATGGTGTGTGTGTGACGACACTCGCAGCCTTTACTACATTTCAAGTCATTCACTAGTAGTGTAG
>A86_80069
ATTTTAGGGGGGGTTTTACAGTAGGTGCCCGCCGCTACTACCGGAGCGAGAAGTATACTACTACACTCGGTACTACGGCGAGCCCGCCACTGGATTTCAAGGCCTACAGCAACCGCAGGTCCCTAACATAAGCTAGGAGCTTAATAGTTAAAATAACGCT
>A79_60349
AAAGTTGTCCAGAGGACGGTTAGAAGCAGGTCTATGATAGCCTTCCAAATCCACGGCGTAGATAATTATCACACCAATAGATTAGGGGACTAACCCACTAATACGTTTTAGAGGAGCAGACCACATGAGTGCGGACCTGCAACCCCCACATCCAAGCCTT
>A4_298872
AAATAAATTATTCAGCTGACAGATAGCAAGAACAGTTGCGTTGACGAGAAATTACTTACTACGTCTTACAAGCTAGAACACCATCGCCAATAGCTTATAGAAGAGCGATGTAGCCAACGCTTCCTCCATTTCCAAACCAAAGTTTGATTGATTTATTGAC
>A133_7754
AGCAAAAATTCACTCGGTTGCCCGAGGCTAGTCGCTCCTGGTTTAGGCCCCAACTTTGGCTCGCTAATGCCCGCTAGTCTTTGTACTAATACAAGAAGGGGAGATCCGTTGTCAAAAGTTGTACTTTTTTTAATCTAGGTTTCAGACAAATTTAAAATGG
>A34_21167
AAATGTGCTTACTGGACGCTAACAATACCAGTCAGAATCGCAAATTGTGCTGCGCTTCAAACCAATACTTTGGCTGCCAATGAATTTAAGGCGAGTCCAACCACAAGGAAAGGACAAACACCCAACACCAAGCAAAGCTTGAGAGTACAAATGACGCTCG
>A122_147177
TAAAGATGTTGTCCCGTTCATAGGGACGATTCGAAGCCGATCCTACAGTTTTAAAGCCTCACAGCCACGGCGTAGACAATTATCACACCGAACAGCCGATACAGCATAGGTTCAAGCTAATGCATTCAAGAGGAGCCGATCCCATTTCGGGACCAGCACA
>A108_17020
AAAATAAATAAAAAGTTGTGCATAGAACCCTGCAACAAAACTGTAATGTGAGATCGGGACGACTGTCTCGCTAGCACACATTGAGCAATGTTGGGAAGCTCATCAACTTAATACATTCAAACCAGATATGCCAGAGAGCATATGAGGTCAATTCCAACTC
>A101_58660
AGAAGGGTAGGTTTTTTTCAGGCCGTACTGCGTCGCCTCGCCTTAACAAGTAGTTTTTCTTACTATGTTCCGGTTGGGGCAGAGCAGCCAGCAGAGCTTACAACTTTAAAACCGGTGCGGGTGTCAACCCATCCCAGTTCAGAACCAGCGTTAGCTGAGG
>A73_71657
AAAGTGTCATTGTGGCAGCACTCACCAACTAGCAACTAACGAGAATTATTTTACTACGTCGTACAGCTGGATTGTTCGCCATTGCTTTTAGAGAGAGAAGGAAACCTTCATTTCTCAAAACCAAACATAAGTTTGAGGGTAAGCTGACGCTCAGACAGGC
>A129_117198
GATGCCATGCCACTGCATGCCAGCTGTAAAATAAGAGATGCATTACCAATTGCATCAAATAGATGTCAAAGAGAATAGATGAATTCTGTTGCACTTTGTTTCATCCAAATGACACATCAATTGGCACACATACATTTGTTTTAAGACAATTGCAAGCGCA
>A28_232097
GAAATTGTCCAAGTCAATGGACGGTTAGAAGCTGAACCCCATGTAAAGCTGCTTCACGGCCATGGCGTAGATAATTATCACACCAAAGCTGGTCCACAAAGGTTCCGCTAATGCATTTAAGAGGAGCCGACTTCTAAGAAGCCCGCAAACCTCCACATCC
>A81_568199
AAATGCAGTTCAAACCGAACCGCAAAGTGAGTTAATTTGAGACAACTGCAAGTGTCTGATCAAAAATGCAAAGAATGAGCGAAATCACAAAAGGAATTAACCTTATTCATGCACTCAAACCTCAGCACTGTAAGAAACAGACGGCGGTCATACATTGTAT
>A81_39236
ATAATTTGCTTTGTCCAAGTCAATGGACTGTTAGGAGCAGCGAGCAGCGCGACATCCAATGGCGTAGATAGTTATCACACCAATGGCCATCAAGGTCACCGCTAATGCATTTCAGGGGAGCTGACTCTGTGAAAGAGCCTGCAGAAATCCCCCACATCCA
>A114_112796
AGAAAGTTGGGGGTTGTCTGGCAAGCCACCGCCAGGTCTCCAGAGCGAGAGATGTTACTACGCTTAGAGCCGAGACGGCACCGCCACTGATTTTGAGGCCCGCCAGCTGCTGGTGCAGCGGCGCGGCCCAACACCAAGCCGAAGCTTGAGGGGTTGAAAT
>A71_100943
AATATGTTGCCTCGTTAGAAGCGAGACCAGAGTCCATGATCGGCCACCCCGAAGGATGTCCTTAGCGAAATAACTTATAACGCCAAGTCAAACCGGCCATTAGCCACTAGTCAGACCGAAATTCATTTAAGGTGAGCCAGCTCTCGCAGGCAAACACCCA
>A121_170769
AAAGATGTGGGTTAAAGGCAAGCCACAGAACTTCCAAAAGACGAAATATGTTATTACTACGTCTGGTTTGTTAGAACCGTACCGCCTATAGATTTCTGTAGGGCAACTCTTGTAAGTAGCTTCCACAATGTTATCCAAGCAAAAGAGCTTGAGTAGATGA
>A131_49390
AGTTGTCGATATAGACCATTAGAAGCGAAATCTTTCCGAGATGGAAGCTGATTCTCAATGATATAGATAATTATCATACCAGAGATGGTCAGCAAAGACTTTGCTAATTTATTTAAGAAGAGCTGATTTCTGAGACGCCAGCAACCTCCAAAATCCAAGC
>A11_34879
GTTAAAATTTAACTTACTAGGTATGGACATCTGCTTGAAAGAAACTCCATCTTTCGCCTAACATATTCAGCATATTGAGAAACCACAGTTCCATTCAAATACTTTTCTGCAGGTTTGAAAAACTTCGTCGAGTCTATCAAAAACAGAGGCAATCTATTTT
>A96_41982
GTTGACTAATAGAATTAGAAGCTTCTACTTTACAAAACTCGGCCACTCCCAAAAGAGCGTCCTCAGCGAATAGTCTATTACACTGAGTCAATCCGATTTTCGAATATGAGATGCTAATCATTTACGAACGAGCTTCGCCAATAAAGGCCAGCAGGCGTTC
>A76_73985
ATGAGCTGTCCAATTGAATGGACCGTTGGAAGCTGGACCGCAAGACTGCACAGGGCCTGGGCGTAGATAATTATCACACCACAGACTGTTGCAACAAGTCCGACTAATGCATTTAAGGAGAGCAGATCCTTCAAAAGGGGCCTGCACACTCCCACATCCA
>A108_45425
AAGATTGAAAGGAATGATTCTCTTGAACAAGACTTGCGTCTTTAACTTCAAGAGAGTTATAACTCTCAATCTTTTGTATATAATCTTCATTTAGTTAGACCAATATGGAACTAACAAAATCGCATTGCTGCATTTAGTTTATAGGTACTCAAACAGACAT
>A109_156457
AAATTGGGGGTTTGTGGCAGGATCACCTCACAGTCCAAGCGAAAGAAAACTTACTACGCCGGGGCACATGGGGCTTTCCGCCAATGTAATTCGGAGGTGAGTGCACAAAGCACACTCATCTACCATGACCAAGCAAAAGAGCTTGAGTGGTTGTTAATGA
>A84_61465
GAATAGGCTTATGGGAGCCGATCCACCGGGCTCGAGACCGCGTTTCTGCTGCGCTCGAAGCCAATGTACCGGCCGCCAATGTTTTTGAGGCGAGTCCCCCCGCGAGGGGAGGACAGTCACCCATCACCAAGCTGAGCTTGAAGGTTTAAATGACGCTCGA
>A11_1812
GATATAGGGGGGTTTCGGCAGAAGCGCTCACACATCCGTCGCGAGATACTAATACTACGCTAGGGCTGCGTGGCTCCTCGCCATTGAATTTCGCAGGGGATGCACAAAGCATCCGAAGCAGGGCCAATCAATGATGAATCAGAGACTGAGGTTTTTGATG
>A46_24851
AAGTTGTCTTGAATCAGACGGTTAGAAAGCAAAATAGGACAAACTGAACTCCTCAATGATATAGATAATTATCATATCAATGATGAGCAGCAATGATTTTGCTAATGCATTTCAGAAGAGCCGACTTGCGAAAAGCCAGCAAAGCTTCCATAATCCAAGC
>A74_24034
AGTAAAATTATCTAAGATAAAATACTTTATATGGTTTATGAACTCTTATCTATTATAAAAACTAATTTCTATACAACAACAAGTATAAATCAGCATAAGGAGAAACTAGGTTTCATTCGAATACTTTTCTACTAGTTATATATAAAAACTCAAACATTTC
>A96_554580
AGAGTTGTCGCAAGCGACGCTTCCGATGCGCGTTGCAATCAACTGCTCAGAGCAGCGTAGTTAACGACGGTCACGTATTGGAAGGTTCACGAATTGTGAAGTTATCCACGTCACCGATCGCTTACTGCTAGGTTCAGTATGATCGCTGTGCATCTCGCTC
>A11_75349
AAATAAAGGTTTCAGTCGGCAGAAGTCCTCTCCTTTGACAGACGTTCGAATAAATTCTACTACGCCTAAAGCCGGTGAGGCCTCGCCGAGGTCTTTAAGGCGCGCCCAACTAAGGACGGCACCCAATACCAAGCATAGCTTGAGTGGTGTAATGACGCTC
>A103_1309
AATAATTACTTTAATTTCTGGCAAGTTCCATTTGGCTTCTACAGATGATAATTTTATTACTATCTGCTATACACCAAGGTACCGCCCATAGTTTTCTGAGCTGCAATTTTTACATTGCATACTCCAAAATGATCCAAGCAAATATAAGCTTGAGAGGTAT
>A58_27561
CAGATTGTCTTTAAAAAGACTATTAGAAGCAAGACCTCTCCCGTGAGGGACACTGGTTATCAATGATATAGATAATTATCATACCAATGATGAGCAGCAAAGATCTTCGCTAATATATTTAAGAAGAGCTGATTCATAGTGAGCCAGCAACTTCCAAAAT
>A106_26530
CTTTCGTATAAGGTCCCGAAGGTTGTGTTGAGGCCTATCCCAAATCTGTAAGTCCCAGGTGATTCGTCAATAATGATGCAAGCATCAAGTAAACACGTCTCAGTCTAGGCAGTCTTAGTCTAGTCGACGATAGTTTCAAGGCATAATCCAAAGATTAAGG
>A30_37422
AAATTGTCTTTGCAGACGATTAGAAGCAAAACCCTTCCACAATGGAAAGCTGATTGTCGATGGTATAGATAATTATCATACCAAAGATGATCAGCGAAGACTCTGCTAATACATTTAAGAGGAGCTGATTTCGGGGAAGCCAGCAACCTCCATAATCCAA
>A33_412583
AGTGTGCGATTGCGACTGGAACGTTTGAAGGTTGACAGTGCGCGCAACACCGAGTCTTTGAACGTCGTTAGCGAGCAGGTTGTAATAACTCTGTCAACTGAACGAGTGTCAGACGATATGCTTAAAGTGCCGATTGCAGCAATCGTCGCACTCAACAAAC
>A109_31868
AGAATGAGCAGATGTTTTATTCCTACGCATGCATAGACTCTTTCAGGGCAGAAATATGCATTCCACGCCCCACATACAAACACTCTTCCCACACTCAATTCATCATAATCTCCTAAAAGATTACATGCTGCGTTCAAATAGTCGTGATTCTCAAAAGCCG
>A122_37107
GGGGTTTTTCTTTACCAAGAAGGCAACGAAAGAGTTAGAAGCAGATCTAGAACCAGCTTTATCTCGGCCATCAATAAAGATGTCCTCGACGAAATACTTATCACGTCGAGTGGAACCGATTACAGAAGGGATTCGCTAATATATTTCAGGTGAGCCGATC
>A109_36519
AAAGAATAATTGTAAAGTATCGAGACACTAGCTTTGATGCCCAAGAACCGACATAGCGCATGATGCCCAGAAGGACAATTGACACACTAGTGGTTACAAGGACGCTAATCCTCTTCACCTAACTGCATTTAAAGGGACCCATTGTTACCAATGTGACACC
>A132_497637
AGGGTAAGGTTTTAACTCTTTGTGTTAATAATTTAAGTTAACGGCTTGCCTTAAGTTGCAGTTACTGCAACTCTTTTTTGGCGTAATTAATCCAAGCCTATTATCAGCACAAAAGAAGAACTTTTGACAGTCCTTTTGATCATGCCTTCTAGCCTTAAGA
>A21_36108
AATTTGGGGGTTTTACGGCCGGGGGGGCAGCACCTAACAGAAGCGAGATAAAAGATTACTACGCTCAGAGGACCACTGCCACTCCGCCAATGTCTTTGAGGAACTACGAAGCCGTAGGTTCCCAACAATAAGCTGTGCTTAGGGGTTGAAATGACGCTCG
>A137_375400
GTTTAAGTTGAAGTTTTTGGACGGGAATTTTCACTTTGGGAAAATTCTTCACACAAAAACTGCTTATTGGGTGGATCACCATCTCCAAAGTTTTCACGTAAAAATTTAATTGGACACTGGATAGTGTTCGAAAACACAAATTATCCGCGCCCTTTTTACG
>A128_320483
GAGGTGTTGTGTGTGTGTGTGGGGGGGGGTAAGGAGAAATAGAGAGAGAGTCTCTCTAACACGCCATACCTACCACAAGTCAACAACACTGGTTCCCTAGTTGTGAAACAAGGAGCGTGTTTAATGAGAACTTGTATCCTTGATAACAAGACTTTTTGAA
>A34_240733
TGTTGCTCTACGCGTCGCCGAAGCTTCACTACACGTATCGCACTACCGTTTTCAAGTGACGCATTCGCGACACTCATCTCAACCGCTGGTTAGAGTAAAAAATGACGCTCAAACAGGCATGCCTCTCCTCCCGTAAAAGAAGAGGCGCAAGTTGCGTTCA
>A27_15989
AGTTCGAATAAACGAACAAGTTTTCCTGCAATCAGCGTTGGTAGTTCATTCGACCTTTATATTAGCTGAAGCAAAAGTAATAATCCGTTTGACGGGACTAAATAGATATGCTTTTAGCTCAGAAGAATGTCCAGCTGGTACCTGCATTTCAAGCGACCCT
>A31_9884
TGTACAACAATGCCCAAGGACATGCGTAAATGAAGCACATTATTGATTTTCTCGAAAAAAAAGTAGCCATAAAAAAATGAGAAAATATACTGCAGAGAGATGAAACCACCAATCTAAGATACTATCACTTTAATTTATTGCTATCGAGTATATCAATAAG
>A97_11736
GAAATAAAAAGAGCTTGCTGGACGCCAGTCCACCCGTAGGTCCTCCCAAAAGCGCGACAGTGCTGCGCGGGAAGCGGGCAGAGGCTGCCAATGACTTTGGGGCGAGTCCCCGCAGGGACAGACGCCCAACACCAAGCAGAGCTTGAGGGTGTCAATGACG
>A146_26088
AAAAGGGCTTGTGGACGCAAGTATTTGATAAGAATCGCGACTTGTGCTGCGCTTCAATACCAAAACACTGGCTGCCAATTATTTTAAGGCGAGTCCAAACACTAGGGAGAGGACAAACACCCAACACCAAGCAGAGCTTGAGGGTACAAATGACGCTCGA
