# Supplementary material for: CONSTAX: a tool for improved taxonomic resolution of environmental fungal ITS sequences
Source: BMC Bioinformatics. 2017 Dec 6;18:538. doi: 10.1186/s12859-017-1952-x (PMC5719527; doi:10.1186/s12859-017-1952-x)
Supplement: Supplementary file 2 — CONSTAX.tar.gz compressed directory. Contains test datasets, Python, Shell, and R scripts to use the tool. (GZ 175 kb) [file 12859_2017_1952_MOESM2_ESM.gz › CONSTAX/otus/test_data/ITS1_BC_UN_500_otu.fasta]

>A31_2375258
ATTGAAATAGAAGACCCACTTGTTGGGCTTCAACCTTTCAAATTCAAACACTCTGTGCACTGTCGAGATGAACGTCATTGTCCTTGTGGCATGGCTACTAGTCTTACATTCCATCAAAACACAAGTCAACGCATGTATTATACATATAATAATAAAACTTTCAACAACGGATCTCTTGGC
>A73_1655555
ATTGAATAAACTTGATGGGTTGTCGCTGGCTTCTAAGGAGCATGTGCACACTTGTCATCTTTATCCATCCACCTGTGCACCTTTTGTAGTCTTGGAGTAATGAGCGTATAACCTATCGAGGAACAACTTTGGTCCTCGGACAGAGGTCTGCCATGTGGCTTACCTTAATACTTGCGCAAG
>A86_195
AAAAAAGTACGCCTGGTGATAAGCCAGGTAGTATAAAACCACCTGTTTACCTTTACCTGTTGCTTCCGTGGAATACGGGTGCTCTTCCTGTTCGCAGGCTTGAGTTACCTTCCACGGGTGTATTCAAAAACTCGTTTTGTAATTTTGTCTGATATAAAATTTTAATAAAAGTTAAAACTT
>A104_1257856
ACAAATCCAAATAACAATTACCCGTTGAAATGTTCTCGGCCTTGGTTGTTGCATGTATTTTATATACATGCTGTGTAAAATGGAAGTCTCATCATTTCCACCCAGGGTCCGGTATTATAACAAACAACGCTTACTTATTATGGCCATACATAACTGTGTGACTACAAAACAACTTTTAAC
>A31_758777
AAAGAATTTTATTATTTCCAAGGTGCTTTTTCTCTTTCTTTCTTGTTTCTCTTGAAAAAGAGGGGCGGATGGGGGGAAAAAGTGCTTTGCAAACAAACGATCACAACTATTGAAAAAAATTGTGAATTGGTGACTTGGGGAAAAGCAAAAAAAAGTGTTTGCCTGATATCTGATGAGTTG
>A102_766143
TCCAAATACCGGAGTTCGCTCCAATGAGATTGCCTAAAGGCTTCGGCCTTGGGCTTCTCAAAATCTGCCTGTTGTATTGTTTGACAAAATTCTGTTATAATACATAACAACTTTTAACAATGGATCTCTTGGCTCTTGCAACGATGAAGAACGCAGCGAAATGCGATAAGTAATGTGAAT
>A108_786407
AACAGTTTATGTTTGTGTCGTTGTTGTGATGTGTAATGCGTGAATGACTGTTGCCATTAGGCAATGTCATCCTTTTTTTAACCATGTTTATTCTTTTATTCTTATACCATACCATATATACAATTATCGAAAACTGCCAGCAATGGATCACTCGGTTCTTGCATCGATGAAGAGCGTAAC
>A61_60220
AACACGTATCCACGTATCAACCCCCTCTGTGCAAACAAGTCGTTGAGGCTGGTCTAGTATGCTCCGCTTATCATGGGATCTTAATGATGGGAGTCTTCTTGTTTTTGTCTCTTTCCCTTTCGGGAAGTGAGGCAAAGGCCTGAGGCTCGGGATCTCGAGTGGGCATGCGTTTTGACGATC
>A124_452
AGTGATTAAATCGAGCGTGTCTTCATTGACCGCTCACCCTTCTCACCATCCACATACACCTGTGCACTGTTTAGCCTGAGCCGGTTTTCCGGTCCAGGTTATCATTTCATACAAACTCTAGTCTTATGAATGTAAACGTTTTAATAACATAATAAAACTTTCAACAACGGATCTCTTGGT
>A58_280
CATAACAGGCTCAGTATGGGGGCCCTTTTAAATTTCCATATTCTTCACCTTGTGTGCAATGTTTTTTATTTAACATATTTAAACGCTTAAATTTTTTTTTTTAAATTGTCTGAAATAAATATTGTGAATTTTTTTAATTCAAAATACAACTTTCAACAACGGATCTCTTGGCTCTCGCAT
>A51_2371184
ATTAAATGTAATTGTCTTCGTCCGTTTCGGATGAAACTACCTTTGTGCACTTGTGACCGTTTGTTCTTCCGGCGCACTCGAAAGGGAGCGCCGGTTGGACGTTTTAACAAACTTGTTTTTTAAATATTGTCTGAAGTCAACTTTTTTGCAAAAGCAGAAAATTGAAACACAACTTTCAAC
>A46_1591905
AACAATACGATCTCTACTTGTTTGTGCACTGTACCACGCCCGTCTCTGGCTGGTTGTTGTCGGGGTGCGGCTGAGCTCACGCTCTCGCTGCCATCCCGGCGCCGCCGCCAGAGACGAATTAAAAAAACGCCTTTAGAATCTTAAAAAGTACGAATTAAAAAAACGCCTTTAGAATCTTAA
>A53_548466
ACCGAATCATGTGGGCCGAGCCGCGCATCATCTGCCGGCCCGAGTCTGCTTTGCAACCCTTCTTGTATGGCAGGCCGTTGAACCGTAACGGCCTGCCATATGTGTCTCGCTTCTTTTCACCACACAAAACCTGTCATTGCATATACAAGATATCTAATATATAACTTTCAACAACGGATC
>A84_107510
AAAGATTTAATATTAATTGTGAAATTAAAACGATATTAACAAAAAATCATACAATCAATTATAAAAAAAATCAAAACTTTTAACAATGGATCTCTTGGTTCTCGTATCGATGAAGAACGCAGCGAAACGCGATATTTCTTGTGAATTGCAGAAGTGAATCATCAGTTTTTGAACGCACAT
>A103_774503
ACTGAGTTCATGCCCTAACGGGTAGATCTCCACCCTTGAATACAAACCATTGTTGCTTTGGCGGGCCGCTACGGCTACCGGCTTTGGCTGGTGAGTGCCCGCCAGAGGACCCTAAACTCTGAATTATAGTGTCGTCTGAGAATTATCAAATAGTTAAAACTTTCAACAACGGATCTCTTG
>A71_969385
ATCACGTATCCACGTATAAACCACTGCGAACTGTTTCCCTTTGGAGGTTCTAGGTTTGGCCTGACCAAGTCTTTTCAATGTCGTGATGGAAAAGCGGTCTGTGCCGTGAAAGGGTTTGCTTCGGCAGCCTTCTCCGCCTGAATCTTTGAAGCGGTTATTCATCACGTCTACAACTTAACA
>A123_256750
AACAAAATGATAAGAGTCCGGACCGTAAAAAGTCCTGGGCTTTTATAAACACCTGTGAACTGTAATTGTATCTGGTGGGTGTAAAAAGCCCACCGTCAATAATTTGAACTTTTATAATCTTGAATTAGTTTTTAAATTAAATAAATTTATAACAACTTTTGACAACGGATCTCTAGGCTC
>A3_1115252
AAAGAGTTTTGAGGTTGATGGTGTGTCAATTACGCGCACATTTACGCGCCGTGTAATGCGGAGAGTGTGTGTTGCCGTGTGGTGCACCATCATGACCTTTGCGTATGTTGTGTTTGCCTGTGTTATATATGTTACATATTATAATGAGAGACAACTTTTAACAATGGATCTCTTGGTTCT
>A78_359
ACAGAGTTGCAAAACTCCCAACCCTTTGTGAACGTATCTAGCAGTTGCTTCGGCGGAAGGCCCTTTAGGGGGCGGCCCGCCGAAGGTCTACAAACTCTTGTTTTTTTGGCATCTCTGAGTAGCTTATAAAATAAGTTAAAACTTTCAACAACGGATCTCTTGGTTCTGGCATCGATGAAG
>A37_928
ACCGAGTTTACAACTCCCAAACCCCTGTGAACATACCTATACGTTGCCTCGGCGGATCAGCCCGCGCCCCGTAAAAAGGGACGGCCCGCCCGAGGACCCCTAAACTCTGTTTTTAGTGGAACTTCTGAGTAAAACAAACAAATAAATCAAAACTTTCAACAACGGATCTCTTGGTTCTGG
>A124_640231
ACCGAGTTAGGGTCCTCAAAGGCCCGATCTCCCAACCCTTTGCTTATTATACCTTGTGTTGCTTCGGTAGGTCTGGCTCGTCCTACCGGAGGACCGTAAAACGTCCTCTGGAGAGTGCCTACCGATAGCCCAAACCAAAAACTCTTGAACAAAACATGTATTGTCTGAGTAAACAAAAAA
>A109_1156884
ACTGAGACTGGGTGCTTCGGCGCCCGACCTCCAAACCCCTGTTTACCTTACCACTGTTGCCTCGGCGTCTCCGTCCACCCCCCTTCACGGGAGGGTGGGGGGTGCGCGCCGGTGGCCAAACACCAAAACCCTTTTTCAAACCAAGCAATCTGAGAAATTATTTAATAACTTCAAAACTTT
>A2_705322
ATCACGTATCCACGTACTAACTCCTGTGAACCAAACACCCCTTGGGTGCGAGGCGGTGAGGACATTATCCTTTTGTATCGTGATTTAAGGACGTAGTCTTCATCTGGCGTCGAAGCCGAGCCTCAAACTCTTGGGCGTATTTTTTAAACCACGATATTTTAACCTTTTTATTAACAACTT
>A88_7817
ACCGAGTGCAGGTCTGCCCCCGGGCAGGCCTAACCTCCCACCCGTGAATACCTGACCAACGTTGCTTCGGCGGTGCGCCCCCCCGGGGGTAGCCGCCGGAGACCACATTGAACCTCTTGTCTTTAGTGTTGTCTGAGCTTGATAGCAAACCTATTAAAACTTTCAACAATGGATCTCTTG
>A101_1039625
ATAAAATGATAGAGTGTTGGGTTGAGGCCTTTTCAAGGTCTCCTCTTCACTCAAACACCACTGTGCACTGTAATAGTACTTGGGTATTTTGCTGGCGACTTGGTCTTTTTAGACTAGGAAGTTTTGTAGAATGCCCGCCATTTATCAACCACTTTATATTTTGACTGACTTTTGTTTCTT
>A128_80127
AATAATATATTACCCTCGGGTTGAGCTGCTTACCCGGCTCCCCTTGGGTTAATAACACCTGTGCACCGTTTGGATATTGGTTTGCTTAGTACCGTTGAGACTTTGGTCGACGCGTGGAACGGCTAGCCATGACCTTACAAACCCCTTCAATTTGACTGAGTTTATTTATTAAATTAAATT
>A104_812065
GCCAAAACCAGGGGGCTTGGTCGGGAGACCGGGTTCTCAAGTCTAACGCGTGTTTGAGTGTGGCAGTTAATTAATATTGAACAACACAGAACTTTTAACAATGGATCTCTTGGCTCTTGCAACGATGAAGAACGCAGTCAAGTGCGAAATTAAATGCGATTTGCATGAATCTGTGAGTCA
>A33_1281
ACCTAGAGTTGTAGGCTTTGCCTGCTATCTCTTACCCATGTCTTTTGAGTACCTTCGTTTCCTCGGCGGGTCCGCCCGCCGATTGGACAATTTAAACCATTTGCAGTTGCAATCAGCGTCTGAAAAAACTTAATAGTTACAACTTTCAACAACGGATCTCTTGGTTCTGGCATCGATGAA
>A58_64778
AAAGAAAATAATAAATGCGCGCTAGTTATGATGGACATGTTGCTCCGGAGCTGGTGCTTAAATCTCAACCAACTTGTTTACTTTTTACCTTGTTGCTTCCGTGGAGTTTAGGGGGCGCTCGTCCTGTTCGCAGGTTTGCGGGTAACCTTTCCACGGGTGTATATTGAACGCTTGTTTATT
>A64_2396063
AACACTATTTTTTTCAGAAAAATAGGAAAAGCGTTTAATCACGCATTCTTATTTTTTCAATCCAAACTTACCCAAACTTTTATTTGAAAGTGCTGGTTGATTTTCGTAAGAAAATCTCCTATTTTATTTTTATTTTTCACAAAAACCCCAAATCTTTCTTTGCTAATGCAAATGACAATT
>A101_1233241
ATTGATTTGGGTTTTGCACCTATCAGTGCTTCTCCCTTGCTGTGCCCGCAAAAGGGTCTGGATGTCTGCCGTGCCTGTCGCGACAGCCGGTCCAGGTCATTTTGTCGTGTACACCGCAAAAAAAATACTATTGTGAACCAGTACTACCCAATTATTATAAAGCCTTATTGTTATTTTTGT
>A76_18389
ATCGTGGGGCTTCGGCCCCGTCGAGATAGCACCCTTGCCTTTATGAGTACCTTGGTTCCCTCCCCCGTACCCTCGGGGAGCGGGAGGGACCTCGTCTGTTTTCCCGCGGCGGCGAGAGCCCCCGGGGACCGCGAAACACGCTGTAAACGCCTGTAACCGTCTGATAAACAAACAAAAAAT
>A33_1601949
ATTACGTATCCACGTATCAAAACCGAATCGTGAACTGTTTCCCTTCTGATGAGGATTTTCTGCGAGTGTTATAAGTGTAAAGCAATTTACACTTGAGAAATGCATGGTGGCTGGGAGCAATCCTGGACAACAGCACTCGGTCCTGGTTTTCAGCTTGCTGAAGGCCAGCTTATCAGATGT
>A23_1949
ACAACGTATCCACGTACCAAACTCGCGAACTGTTCCCAGTAGAGTGAACCTGTGGATGAAGTTATGGTTGACTGCTTTTCGCTGATGGAGTTCTCGGATTTTCATCTGAGAACTGAACGGCAGTCGATCGCCAGCTGAAGTGTTCGCACTTCTCTGGGCTTCGTTTACTCTATTGCGGTT
>A123_1119
CATAATCGAGTGTTTTATGGCACTCTTTAAAAAATCCATATCCACCTTGTGTGCAACGTTTTTGAACTCTCTCTGGCGTTAAAAAACCAAGAGGGTTTGATTAACTTAACTTAACACCTTTAAAGCAGTTTGTCTGAATATCTATTTCTGAATAAACATAATTCAAAAATACAACTTTCA
>A112_1675967
ATCGAATGAATGCAGAGTCGGTTGTAGCTGGTCCCTCCCCGGGGCATGTGCACGCCTTCTCTCTCATCCACAAACCCCTGTGCACTCGTGAGACGGAGGCTTCGGCCCGACACCGGGCTTGGTCCCCGTCTTTATAACACAAACTCCATTTATCTGAATGTAAACCTGATGCTAAGCATC
>A109_2556041
CGGAGACCGTGCAACCCAGCTGGGAGGCAGCCCGACTCTAAACAAAGCTACCGCTTGCAAGTTGGTTTACCAGCGACACGATCGAATTGCGGGGATCTCCTAAAGCCCTGGGCACCACTCTACCGTTGAAAGGCGGTAGCGACCGGTTATAGCCCCAGGGATGTACAATGGACAATCCGC
>A108_525270
AAAGAATATTTACTTGTAAAGCAAGTTGGTGGCTCTCTCTTTGGAGGGGGGTGCTTCTTGTTTTATATCAAACAAGCGATCGCAACCAACCATAAGGATATAAGGAAGAGTTTGCCTGATAATTATTGGTTTGGAAACAACAAATACAACTTTCAACAACGGATCTCTTGGCTCTCACAT
>A113_504141
CACAATAAGAGTGTTTATGGCACTCTTCAAAAAATCCATACCCACCTTGTGTGCAACGTAAGAAGAAAAAAAAAGATGCGAGTCATGGGGGAAACCCAAGTCTTGCTCCCTTTCTTTTTTCTTTTCCACATACACCTTTCTATTAGTTCCTATTGTCTGAAGCTGTTAGAGAATGACTAA
>A104_424839
AACAAATTTTATTGATATCTCCCTTGGGGGACGTCTCTAACAATTATGTGCACTGTTTACTGTCTCTCGGTGGGGAGCTACTGCTTTTTGTCTGCACTAGGGGGGGGTGACTGGGGAAACCTGGGAGCCGTCCATTTTGCAGCTCGAGGAGCAGCCCTGCCAACCTATAAACTTAACTTT
>A8_218336
AAAAAAGGTCGCAAGACCTATTTTTAAACACTACCGCCGCCTATCATTTATGGGTAGGATACTCTTGTCTATGGGTGAGATGGAGGAGGTAGGGTTTTTTAAAATCCAATTATTATAAAAATATATATCGTCTAATGACGAACCAAAAAAATTATTAAAACTTTCAACAATGGATCTCTT
>A24_1438412
ATTGAAAAACAAAACTTTTTATAAGTTGCGGGGGAAGAAAGATTTCTTTCTTTCTCTGCTTCTTCAAACAAACGATCGCAACTATATATACATCTGAATCTGATTTGGTTGATGTGAAAGATTGGGGGGGAGGGGAACAAGAGACAGACAGCAATGTCTTTCTCTTGATAAAAGTGTTTG
>A33_431750
AACAAGATCGAACCAAAAAATATGGACGATCAAATCCATATCCACCTTGTGTGCACTGATTGACCGTTCGCTTTGGCAGGAGTTGTCTTGGATCCCGGCCCCTAACCCTAAGTAATTCTGAGGGGGAGGGGAGGAATCTAAGCGCGAGGTTGGGAGGAACCCTCCCGCACCTCGGCCTGC
>A76_777577
AACAAATCATGTAGGCACTGCTATTTATTTACTGGTGACTATTAGTGCGGTGCAGCAATGCACTGTATATTTGCGCTTGTATGTTTGACCGAGTAATGTTACTATTATAAAGAGACAACTTTTAACAATGGATCTCTTGGCTCTTGCAACGATGAAGAACGCAGTAAAGTGCGATATATA
>A127_35601
ATTGAATGAACTTGGTGTGGTTGTTGCTGGCCCCCTGGGGCATGTGCACACCCACCATCCTCATCTCTCCCCCTGTGCACCTCTTGTAGACTTGGGATAAAACTTTCCGAGGCAACTCGGTCTGGAGGAATGCTACACCAAGCTTTCCTTGTATTTATTTCCTGGTCTATGTTTTTCATA
>A34_81470
ACAGAGGTTTATCCTTATTTTGTGAATTTTATATCTGGTGTGTATGTGTTTTATCACGAGTGCGGAGCACGAGTTGTGAGAGCAACGAGTCGACCCACTCATCCAATATACACATATGCACCAAACTTTACACTACATATCGTCTGAAGAAATGAAATGAAAAACTTTCAACAATGGATC
>A76_639231
GGAAGAGAGGGTGGAGAGAGAGTTGGAACGATGAAATGAGAATTGTTTTATTAATCTTATCCAATACAACTGCTGACAATGGATCTCTGGGCTCTTGCGTCGATGAAGAACGCAGCAAAACGCGAAATGTGTTATGACGTGCAGTCTTTGTGAATCATGAATCTTTGAACGCACCTTGCA
>A79_307258
AACGAGTGAACTGAGACCCGATAACAAGGGAGGAAGCACCCGACCTCTTGTCATGTGTGACCGGCGGGGAAGGGAGAAGCGGTCAAACTGCGGTTACCCGGAGACGGGTGGCTGGAGGGCGGTCCTCTCCGCCCCGGCGGAATCTTCTTTCGGCGGAAGAGGCAGGCCTCGACCTGCCCG
>A81_814323
TTTGTGCACTGTATTAAATTCTAGTCTTCCTGGCAGTCTACCTTTTGGTTACTGCCTGGTGACTATCCATTTAAACTTTTAAATATGGCTAAAGAAATCTTCTTGCATTTCTGACTTCCTTATTTCGGTAAGGTAAAGAAAGAAAATGGAAGAAATAATAAATTATAACTTTCAGCAACG
>A127_921767
AACGATATGGGCGTCTGGCATCATTTGTCAGGCGCTCTATAGGATACACACGGCTGGCTCTGCAACATTGGGTGTAAAGACCTTGTTCGATTCCGATGTTGCATCTTGCCGGTGTCCTACAAACCACTATGTGCACCGTATATATGCATTTGCGCAACATTCTATTTATCTGTCTGATGT
>A83_53389
CTTGATAAATTAGCGTATGCTACACTAAACATGTGCACTGTTACCGCTATTTGGCGGCCGAAAGGTCGTCATTCGGCATCATTTTAACCTACTATTAACTTTTTATAACTGTAATCATAAAATCTTATGACAACTTTTAGCAATGGATCTCTAGGCTCTCGCATCGATGAAGAACGCAGC
>A127_2048720
ACCGAAGTTACTCTTCATACCCTTTTGTGAACACTACCCCATTGCCGCGCGTTGCCTCGGCGGGGGAGGTCCGGGGGAGGGTTGCGCTCCGGCGCCTCCCCACCCTGGGCCCCCCGCCGGCCGCGCCGAACTCTTCATTTGCAAAGCGGACTGTACGTTCTGATTATATCTTGAAAAAAC
>A79_421702
AATAAAGGGTGCCTCCTCAGAAAAGGCCCCTTTAAGATAGAACCCCATGTCTTATACGTACCTCCGTTTCCTCGGTGGGCTCGCCTGCCAATGGGGACCCACACAAAACCTGTTGCAATTGTAGTGAACGTCTTAAACTTAAAATTGTTAAAACTTTCAACAACGGATCTCTTGGTTCTG
>A147_2023818
ATGAATTTGAACTTGTGCGGCTGTTCGACCTTGTGTTGAACGCCCACGATTCTTTTTCTGTGAACTGTTCTCGGACTCTCTTTTTTAATTAAAAAAGAGTCTGGGTTACTTTTTTGTTTTCTTGTATTATTCCACTTTATATTTCGAGTAGTTCTTGCAAAAGAATGAAACAAATACAAA
>A33_1167168
ATCACAAATGATTTTTAACTCTCTTAATCCAGAGTTAAACCTCTTCTTAAACCAATCTAACAAAATGTGAAATTGTTTTATTTTAAGCAACTTGGCAACAAGTTCTTAAAATTATTAACCAATTGAACCCTTTTCTATAAATGTTATTTTATTTTAATTTAGTTCTGAAATATTATTACA
>A9_553197
AACGAATTATGGAAAGTTGATGCTGGCATTCACTTGCATGTGCTCACTCTCTTAATCCATTTCACACCTGTGCATCTTAATTTCGAAGTAAGGAGGCTCTCTGAGCCTCCAAGCTTTGGAAGCTTATCAAACTCTTAATTGTCTTAATGAATGTTTATCTGCCGCAAGGCAAAATCTATA
>A64_129905
ATTGAATCTTTAACACAGAAGGGGCCTCTCTAGGGGGGTCCTTTCTGAACAAACAAACATACATGACTAGGAACAGAGAGTTTGATATGCTGTATGTGTGTCGAGTGAGACATCAACAGCAAAAGAAAAGTTCTTGGCTGATAAAGTAACATTGGTTTGGAATGTACAATCAATACAACT
>A89_673509
AACACGTATCCACGTATCAACCCCTCTGTGAAAATGCAAAAGCAGAAAAGGCCTTGGTTGGAGTATGGTGCTCGGTTAGGGTCCTAATGATGGGCGATTGAAAGGGATCATGTCTTTTTCAGTTCGCAGGGCCTGAGTATCATGCGTTTGACAATCAGCCGCTACTTTTCCATCGTTGGC
>A138_1058788
ACCGAGTTTACAAACTCCCAAACCCCGATGTGAACGCTACCAAACTGTTGCCTCGGCGGGATCTCTGCCCCGGGCGCGTCGCAGCCCCGGACCAAGGCGCCCGCCGGAGGGAAAAACCAAAAAAACCCACTGCATGCCCCCTCGCGGGCTTTCTCAGCTCTGAGCCTTTCTCGGCGCCCC
>A83_371004
AAAGCGTTGAGCCTGCGCCCCCGGCGTAGGTGAAACCCCACCCGTGACTACTACACCACATGTTGCTTTGGCGGGCCCGCCTCTGGCTGCCGGAGTTTCTCTGGATAGTGCCCGCCAAAGATACACTGAACTTCTGTGAAACTGGATGTCTGAGTTGATATCAATCATTAAAACTTTCAA
>A106_748398
AACACGTATCCATACGTATTATATACCAAACCGTGAACTTGTTTGTAAAAAATGAGAAAGAGCGAGTGTGTAAAAGCACGAACTCTTTGTACCTTATTTTTCAACATAAACCACTTGTAACCATTCGTACTAAACCTAAGATATGTAGTACGCCTTCGGGTGAATTACATTCTGTATTTA
>A7_779161
AATACGCTTTTGTTTGTAACAAAACAAAACGTTTTAAACTCCAAAATAAATAGTGGAAATATAACTTCCGGATGCGAATGTTGGGGAACTGAGTAAAATTGGTTCTTTGAAAAAGGGACTTCAAGCAATTGACACTTCAGAGTAGAGCAGTGAGGTGAAATTCTCTTTTCGAAGAGAGTT
>A146_1181465
ACCGAGTGCGGGCCCTCGCGGCCCAACCTCCCACCCTTGTCTCTATACACCTGTTGCTTTGGCGGGCCCACCGGGGCCACCTGGCCGCCGGGGGACTGTCGTCTCCGGGCCCGCGCCCGCCGAAGCGCTCTGTGAACCCTGATGAAGATGGGCTGTCTGAGTACTATGAAAATTGTCAAA
>A131_2162444
ACTGAGTGAGGGTCCCCTTCGCGGGCCCGACCTCCCACCCGTGTCTACCATACCGTGTTGCTTCGGCGGGCCCGCCAGGGACGCCCTGTCCCTGGCCGCCGGGGGGCCATCTCCCGCGCCCCCGGGCCCGTGCCCGCCGGAGACCCTCGTGAACGCTGTCGTGAACAAAGGTTGCGGTCT
>A79_2251539
TCGATGAAAACCTTTTTTCTTGAGGTGTGGCTCGCACCTGTCTAACTAAATCGAGCTACCACATTTTAACACGGTTGCATCGGTTGGCTGTCAAACAGTGCGCGCGGCGATTTATTTCGCCTCCCCGCGCATTGCGAGACGGTCGACATTTACCAAAAACACTGTTGATACCATAGGATT
>A108_2476347
GTCTACATAATTGTAGGCAACACCAGCCTGTTGCTAGAATCCCTTAAAAGTCTAAGGTTCCTAGCAGTCGTTTGAAACGATTCACAGATCAAGTACTGGTGGTTCACTCTCAATTCATGGGTGAATTCTAACATGACCGGTTCTTTTCTTACCAGGGAGAGAAGTATACGTTCCGTAGGT
>A4_84971
GAAGAGTTAGGGCCTCCGGCCCGACCTCCAACCCTTTGTACTTGATACCATGTTGCCTCGGGGGCGACCCTGCCGTCCGCGGTCTGGGGCCTCCGGTGGACCACTCAACCCTGCATCTTTGCGTCTGAGTAAATTTGTAAATTAAACAAAACTTTCAACAACGGATCTCTTGGTTCTGGC
>A84_775389
AAAAATTAGGCAGTAACAGTTCCAGAGTCCCCTTTGGTTGATTCGGGCTGTTCTGCTTTAAACACTTGTGAACTTTGCTGTACTTTGGGTTGCTACTCTGCGGTAGTAACCCAACCAATGGTTAACACTTTAAAATTGCCTGAAACTAAGAAATCTTAAAGCAAAAACTTTTGACAACGG
>A52_169586
ACAGTGCTCGTCGGGACGTCGCGCCCCCTTCAGGCGTGGGCGTCTCGCACCTGCCCAACCGTGTCTACCGTTTCCCCTGTTGCCTCGGCGGGACTGCCGGGCAGGAGGCCGCCTCACTGTGGGCCAGGACTCCTGCGCGCGGCCCCCCCGCGTTACCTGACGCGGTGCCACGCTACCCCG
>A147_351247
ACAGAGTTAGCAACTCACCAAACCATTGTGAACCCTACCAACCGTTGCTTCGGCGGGAGGGCCCCCCGTGTCCCCCGTAACGGGCGGCCGTGGGGCGCCCCTAGACCCCCCGCGGGTGCCCGCCGAAGGAATCCGAAACCCTGTCAGCACACGGCCTCTCTGAGTCTTTTACTGAATAAG
>A31_134894
ATCGAGTTTGAAGTGGGTCTTTGAGCTGGCTTTTCACGAAGCACCGTGCTCGGGCCCCGCTCCATCCACTCAACCCCTGTGCACTTTCGATGGCGTGGTCTCGTTGAGTGATGTTCCATTCATTTGGACATCGGAGGCCGCGACGTCGTCTTATCACAAACTTATTACAATAGTCTTGTC
>A113_288924
ATCGTGGGGCCCCGGCCCCGTCGAGATAGAACCCTTGCCTTTTTCGAGCACCGTCCGTTTCCTCGGCAGGCCCGCCTGCCAACGGGGACAACCACAAACCCTTGCTGTACCTGCGTCGTCTGAACACAAAAAAAACAATCAAAACTTTCAACAACGGATCTCTTGGTTCTGGCATCGATG
>A6_871
CATAATCAAAGTGTTTTTATGGCACTTTTAAAAAAATCCATATCCACCTTGTGTGCAATGTCATCTCACTGGAGGCCAGCGGCTGTAAAAAGCCCGTTTGGTCGCCTTTGGGATTTATATCTACTCAGAACTTTAGTGATTTTGTCTGAAAAATATTATGAATAACTTAATTCAAAATAC
>A38_158210
ACAGAGTTGCAAAACTCCCTAAACCATCGCGAACGTACCTGTTTACAACTCGTTGCCTCGGTGGGCGGCTCCAGGGCGGAGCCGCAGTCCCCCTTCGGGGGGTGCCCGCCGCAGGAGACGCATACACAACTCTTTTAATCTCTCCGAGTCTCTCTGAGTATTTATACAAATAAGTTAAAA
>A129_549077
ATCACGTATCCACGTATAAACCATTGTGAACCGTTTTTAACCTCCGCGAAACTGGCTGCTCACGAATGAACAGCTGGCTAGCAGAGCGTATTCAACCTATTAACCATTTTAACCAATCTTTATAACTTTATGAACTAACTTTATTTTATACTCTTCGGAGATAAAATTCATTACGAAACA
>A9_781857
ACCTTTCCATGCAGCAGGATTGGGGTGGTTGAGTATCTCGCCTCCTAATTCTGCCTGTATTCTACCCTTGTTTTGCTCATACTATTATTTCCTCGGCAGGCTTGCTTGCCGGGTGAAACCATTTATAACCTATTTAATTTTCAATCAGCGTCTGAACAAAATTAATAATTACAACTTTCA
>A111_2262556
AAAAAGATCGACCCAAAATATGGACGATCCAATCCATATCCACCTTGTGTGCACTTATTGACCGTTCGCTTTGGCAGGAGTTGTCTTCGATCCGGCCCAACCCTTTAAAATTTTATTAGGGGGGGAGGAGGGATCGAAGCGGCGAGGGGGGAATAATAATAGTCCACCTTCGGCCTGCCA
>A133_1214908
AAATAAATAAGAAGTAATTAGGCTCGTCCTGTTACTATCTATTTTACTGTGAACTGTTTTATTTTACAGCGTTTGAGGGATGTTCTTGTGCTATATGGGTAGGCATAAGAAATGTTAACCGAGCTGTAATCAGGCTTAGGCTTGGTACCCTGTTTATATACTTTCAATTGATCAGATTTT
>A128_196786
AAAAAAGATTCTCCGGGTTGCGGAACAGGTGAAGGACTGGTTTCCTTCTGAGCAAACAGAAAGGCAACGAGTCCTCCTGTTCCAATGCCTTTGGAGTCCCCTCGGGGATCTCCATAAACCTCTACTGTGAACCGTTACCTGTCTTTGGTGGTCGGGGGAGGCGTATTATGCCAAACCCTC
>A56_1880370
ACCAATTTAATCCAAATCTCAACCCAATGTGCACGATGATTGTCTGTCCTTGGGGCGATGTTTGTTTGGCAGTCTCATTTTTGGATGGTCTTGCTTACAAATACTTTGCCCCACCATTGTTAACAAAATCCTTTTTTTACGTTGGCATCTCTGTCTTGCTTTATAATAAGTATGACAACT
>A27_183668
ACATTCAGTAGCCTAGCTACTTGTTTATACCCTTGGTTTTTGCGTACTATTGTTTCCTCGGCGGGCTTGCCTGCCGGTTGGACAAAACTACAACCTTTTTTAAATCTTCAATCAGCGTCTGAATTATACATAATAATTACAACTTTCAACAACGGATCTCTTGGTTCTGGCATCGATGAA
>A123_294677
ATTGAACAAACCGGTGTCGGCTGAGCTGGCCTTTTCGGAGGCATGTGCACGGCCCACCATTGTTTCATCCTTCTCTTCCACCTGTGCACTTCTGTGGGCCCACTCCAGCACACACACCCGTGTGCTGGAATCTGGTGCCTACGCTTTACTACCCACACCATTGAATGTTCAGAATGCATG
>A31_18178
GACAAATCTAAACATGTTGCTTGGAGAGTAGCCTTACCGCTACCCTTCAAGTTGACAAACATCCTAACCTGTGAATCGCAGCACGCAAGTGTTGTTTGTTGTTGTGCTTAGTTGAATAGTGTGTGTGGCGCATGCGCTGCTAACACTACTCGCTAGCACAAACACACAAAATTTACGTAA
>A8_183050
ACTGAATTGTCAACACGAGTTGTTGCTGGTCCCCAAATGGGGGCATGTGCACACTCTGTTCACACATCCATTCACACCTGTGCACCCCATGTAGTTCTATGGTTTGGGGGGTTCTCTGCCCTCTGCTGTGGTTCTATATCTTCACACACGCTCTGTAATAAAGTCTTATGGAATGTATGC
>A36_648977
ATCGAATGAAAACAGAGCTAGGTTGTAGCTGGCCCGCGAGGGCATGTGCACGCCTTCTCTTTCATCCACCACACCCCTGTGCACCTGTGAGACGGAAGCTAGCCCTTTTGTTAGGAGCCGTTTCCGTCTGCCCGCTACACACAACCATGTATCGAACCTGAATGTAATCGATGTTAACGC
>A79_138943
AACAAATTGAAAGAATTTGCTGAAAAGCACTTTCTCAACATTATGTGAATCGTTTATTGTCTCTTGGTGGGTTGTTCAATTTCTAGATCTTTTTTTCTAAGAACTAGAAAACGCCGCCAAATTTTTTTAACTTGAACTTTTAATGAATTTAAATAAATCGTCTTGAATTAAATTATATTC
>A113_130122
ACCGAGTTTACAACTCCCAAACCCATGTGAACATACCTGTCTTGTTGCTTCGGCGGCGCCTCCGGCCCTCACCGGCCGCGGCCCGCCAGAGGACCCAAAACTCTTTTTGCATTTGAATACAGTATTTCTGAGTGACATGATTAAATCAAATCAAAACTTTCAACAACGGATCTCTTGGCT
>A128_195795
AACGAATAAACCTGGTGGATTGTCGCTGGCTCTCTAGGGAGCATGTGCACGTCTGTCATCTTTATCTTTCCACCTGTGCACATTTTGTAGACCTGGAGAAACATTTCTGAGGCAACTCAGTCGTGAGGAGTTGTAGGCGTAAAGTCAGCTCTCCTTGAGTATCCAGGTTTATGTATTTTA
>A133_16571
AACCTTTCAAATCAGGGTGCGGCGCGGCCCCCGAGGAGCGGAAACAATCCTTGGGAGGTATGCGGGGGCTTCGAGCCCCCCATTTACGCACGCACGACTGCCATCCTTACTTTACGAGCACCTTCTGTTCTCCCTCGGCGGGGCAACCTGCCGTTGGAACCGAATAAACTCTTTTTGCAT
>A64_56634
AATTGAATGAACATGTTTCTCAGCATGATATTTCAAACCCCACCTGTCTATCTTACCTGTTGCTTCCGTGCTGCACATGCTGCAAAGGCGTACCTTCCGGACCGGGGTATCCAGATACTCTCTTAGGTTCTTGGGAGGAGCCGGCACGGGAGGTTTACCACAAACTCTTGCCTTTGAATG
>A84_302453
ACTGAGTTCATGCCCTCACGGGTAGATCTCCACCCTTGAATACCCATCTTTGTTGCTTTGGCGGGCCGCTTCGGCTACTGGCTTCGGCTGGTGAGTGCTCGCCAGAGAACCCTCAACTTTGAATTATAGTGTCGTCTGAGAATTATCAAATAGTTAAAACTTTCAACAACGGATCTCTTG
>A133_112157
AATGAAATTCAAGGACGCTCTTTTTAGAGGTCCGACCAATTACATTTTACCTTTACTCTGTGCACACACTACTCTTTACACCATTTTTTAACTCTATAGTTTTAAGAATGTAAAACAAGTCTCGAAAGAGCAACATAACAAAACAAAACTTTCGGCAACGGATCTCTTGGCTCTCGCATC
>A76_357842
AACGTCATTGAAAGTAACGGACGAAAGTCTGTTATCTTTTAATAATGTACACCCTTGTGGTGAATATAGGAAATTTTCATTAATAGTTATTGGTAGGCATGTTTCTTTCGGGAGACGTGTATGCCGATGCTATTAGTATTAAAGACACTATTTTATTATAATTACTGAAGTAACCTTGTG
>A148_1075081
CATAATAAGTGTTCTACTGCACTTTTTAAACAAGTACTCACCCTTGTGTGCAATGTTTGTTGTCGTGTCGTTTGTTCGCCTCGACAGCACAATACCAACCCTTTATTGTAATTTTTTTGTCTGAAGATATTTCGAATACATAATTCTAAATACAACTTTCAACAACGGATCTCTTGGCTC
>A83_820425
ACCGAGTGGACCGTCGCGAGACGGGACTGCCCGACCTATTGTCATGTGCACGCGTGTGGCGTGGGGAGACTGCGTGGCGTGTGACGGTTACCCGGAAGGGATTGACTGGAACGGCCCGGGTGTCCGCTGCCGGCGCGAACCACAACTTCGGCGGAAGAGGTAGGCTTTGACCTGCCCGCC
>A99_218935
AAAGAAATAAACTTGATGGGTTGTAGCTGGCTCTAACTTGAGTATGTGCACGCCTGTCATTTTTATCTTTCCACCATGTGCACTTTGCGTAGGGTCTGAAAATCAAGTGAATTCTTGATGTCTTGGGAACTGCTGTGCTTCACAGCCGGCTTTTCCTGTCTTCAGGCTCTATGATTTTTA
>A59_96198
AAAAAATTTGTCACATCGTGACCTACTCTTGTGCATCTGTTTACACGATCTTGGCAGCTTAGTGCAAACGGTATTTGCCTACTGTTTCACGTCTGCTGCAAAGCAGGAGCTGCCAATGGACAATTCTTGTCCAAACAAAACAAACTCTTAAATAAAACCAATGTCTGAAAAAAACTATGA
>A113_501393
AAAGAGTTGCAAAACTCCCTACAACCATTGCGAACGTTACCCCCAAGACGTCGTTGCTTCGGCGGGCCCCCGCGCCCGCCGGGGGGACGCCCACACAGGCTCTTTGCAGTTACTGGCCTCTCTGAGTTTGATTTTACCAAATCAGTCAAAACTTTCAACAACGGATCTCTTGGTTCTGGC
>A81_188700
AAATGAAGCAACCTAGGAGCCTGAGATATGGCCACCGGGAACACCTTCCACCCTTTGTTTACTACACTTTGTTGCTTTGGCAGGCCTGCCTCCTAGGCTGCTGGCTCATGCCGGCTCGTGTCTGCCAGAGGACCCTTAAAACTCTGTTTTGTCTGTAGCGTCTGAGTACTATATAATAGT
>A104_40696
AAAGGATTTTGTCCAAAACAAAAAAAGGGGAGAGAGAGGGCTCTCTCTCTTTCTCTCTCTTTTTTCAAACAAACGATCACAACTATTTAAACAAGGAATTTTGTGGGGCTTGGTTGATTGATTTGGTTGGGAAAATAAGTGCTTGCCTGATAATTTGGATTGGTTGGAAACAAAAAAGAT
>A103_3838
AAATGATAGACTGCCTACGCAAGTATGCATTTCTATAAACCACTCTGCGTTCATGTCCACGTTGCTTCCGCGAGGCAGTCCACCTCTGTGGCCGTCGACCTCGCACGTGCTGAGAAGCGCGCTGTTGGGTGTTGGGCGAGTCTTCGCGGGAGGTAGAAACAAAACCATTTTATTACCCTG
>A8_50954
AAAAAAGGGTCGTAAGACCTATTTTTAAACACTATCGCCGCCTATCATCTATGGGTAGGATACTCTTGTCTATGGGTGAGATGGAGGAGGTAGGGTTTTTTAAAATCCAATTATTATTATAAAATATATCGTCTAATGACGAACCAAAAAAAAATTATTAAAACTTTCAACAATGGATCT
>A106_73529
ACCGATTGCAAAATCTCTAAACCATCGCGAACGTTACCCCACGCCGTTGCCTCGGCGGGGAGCCTCTCCGGGGGCCGCCCGCCGGTGGTACCACAAACTCTTTTTATTTACAGGCCTCTCTGAGTATTTATACAAATAAGTTAAAACTTTCAACAACGGATCTCTTGGTTCTGGCATCGA
>A89_696718
ACCGAAGTACAGGCCCTCTCGTAGGGCTAAACTTCCACCCTTTGTTTACCATTCTCTGTTGCTTTGGCGAGACGTCTTCGGACCACCGGCTCTCGGGCTGGTGCGCGCTCGCCAGAGGAAAATCAAACCCAAACCATTTTTAGTGTCGTCTGATAAATAAGTTTAAATTATTAAAACTTT
>A127_192449
ACAAAATCCAAAAACAACCCCTGTGAACTTGTATTGTCTGTCTTTGGGGGAAAAGCCCTGTGTTTTTCCCCCATATTAATTGAACAACTTTGATCTTTTGTTGGAATATCTTTTATTAATTATAATAAATGACAACTTTTAACGGTGGATCTCTTGGCTCGTGGATCGATGAAGAACGCA
>A132_96417
AACACTAATCCAACTCAACTCAACGAAGCCTTCAGTTGCAGTAGTGCGAGCTAGCGAAAGCAAAGCAGTGCCGCTGCAGCAACAAAACAAACTAATCAAACAAAGGAGCCTAACTAAGCTCAACCACAACAACCAAATTCTCAACGATGGATATCTTGGTTCCCATAACGATGAAGAACG
>A128_160852
ACAGTAAACTGCTATTGTAGACCCGATGTCTTGGATTAAAACACTGGTATGAATAAGATCTGCTATGTGGCCTATTTATTTAGGCATCCTCCATCACCTAACCATGTTAATATAACTTAAGCGTAACCTTGGTAGATATATTCTCTGCCAGTGGAAGCATTAAACTCTTTTAAATTAAAC
>A102_1244265
AAAGAGTTGAAAAACTCCCAAAACCACTGTGGACCTTACCATTATCGTTGCTTTGGCGGTGAGCGGGTTTAGGTTGTTGCCCTCCTCCTCTTTCGAGATGGGGGGGGCACCAACCGACCAGCGAGCCGCCAAAGGTCACTTAAACTTTGTATTTATGTAGTGCGTCTCTGAGCATAAAAG
>A63_1130899
ACCAAATCCAAATTTCAAACCCGAGGACCAATGTTGTCTGATGGGAGTGGGCGGCGTCAAAGCTGAACCTCCCAGCAGTTTTAACAAACGTAAAGTTGTTGTCATTGATTTTGGAGCCTTTGGGCTCTATAAATAATTAGCATCACTTTTAACGGTGGATCTCTCGGCTCGTGGATCGAT
>A82_2405122
ATCGAAATCGCCATGCAAGGCTGTGCGTCTCGCACGCCTCGTGTGCCTTTTCCCCACACACCTGTGCACCCTCGGGACGGCCCCTTGTCTGGGAAGCCCCGCATTTCTTCCATTTACTCAATGTCCAGAATGTAATATTAGTGTGTAACACATAACAACTTTCAACAACGGATCTCTTGG
>A89_381130
GAGAAGATGAGACTTCGGTCTCACCCCTCTTCAAACACTTGTTTACCATCCCTTTGCTTCCCTGGCACATGGAGGCCTTCTAAGCTTGCTTGGATTGCTTTCGCCAGGGGAATTTACAAACTATGTTATGTATTTTAGTCTGATAGTATCTTAATTGAAACTAAAACTTTCAACAACGGA
>A27_291827
ACACTCAGTAGTTTACTACTGTTAAAGAGGCTGTTAGTCTGTATAGCTTTACCGCTGATGAGCAGCTGGCCTCTTTTCTCCACCCTTGTCTTTTGCGCACCCATGTTTCCTCGGCAGGCTTGCCTGCCGGCTGGACAATACAATAACCTTTTTAATTTTCAATCAGCGTCTGAAAAAAAC
>A38_1024172
ACAAAATACTTGCGCCGGCCCCTAGGGGCTGTGCGCTACTATTTACCCACCCTTTGCCTATGTGTACCCTTATCGCTTCCTCGGCAGGCTCGCCTGCCGGCAGGAACCACCCAAAACCCTTGCATCTATACATGAAAACTTCTGATACCAACCTAAATTATTACAACTTTTAACAATGGA
>A9_72315
ACCGAGTGCGGGAACCCAGTCGGGTCCCAATCTCCCACCCGTGTCTACCACACCTAGTGTTGCTTTGGCGGGCCCACTCCTCCGGTGTTCCGCCGGGGGGGTCGTCCCGGGGCGCGGTGTGCCCCCGGGGCCCGTGCCCGCCAGAGGCACTCACTGTGAACGCTTTTGTGAATGCGAGGA
>A103_331593
GCAAATGGGGATTGGGAGCGTGCGTGAGCATGCTCTCTGTCACATGAGGTCTTGGGTCGGGATATCTTGTCTGGCCCATGTATCATTTACGCTTGTTTTGTTTGCCAGACCGAATGTGTCAATTTATCAGAACTTTTAACAATGGATCTCTTGGCTCTTGCATCGATGAAGAACGCAGTC
>A47_38540
AACACATATTTTTGGGAATGTATTGAATTCTATACATCCCATTTAAACCCCACATTTTGGATGAATTAATTTCTTTTTTTCTTTATTATTTTTTTCTAAAACCCCAAATCATTTTTATCATAAAGTTGTCTAAAATTATAACACATAAAATTATAATTCAAAAAACAACTCTTAACAACG
>A83_1706005
ATAAATATCTGGGATTCAAGTCCCTGATCTTCAATCTCTCTGTGTACCAATCCATGTTGCTTTCACAGGCTAAGTGATATTTCCTACTCGTCAGTGGTACACAATGTCAGAGCCAATCTAATGCTTTCCACTATTGCTATCTTGTACTACCTGACTCCAGTTGCTACACATTGCCGATAT
>A51_2128
AGTGATTGGTCGAAAGACCTTATCCCATCCTCACACCTGTGCACCGTGGGCTTCGGCCCTGCAAACGTAGTGTATTGAACGTATGCATCTTAACAAACAAAACTTTCAACAACGGATCTCTTGGCTCTCGCATCGATGAAGAACGCAGCGAAATGCGATAAGTAATGTGAATTGCAGAAT
>A71_127531
AAAAAAGGCAACGTCCGAATCATGAGTGCATATGACGTTGTAAAACTAAACTATCTCATACCACCTTTGTGAACTGTATTTGTCTCTGGTGGGATGGGTAAAATTTCGGTTTTATCTGTCAGTTTGGTCTCCTTTTTCAAAGGGAATCAAGCCGTGGACAACCCACCAAACACTTGTATC
>A53_380015
AATAGTTCCAAAAAATACCTTCTTGAGCACTGTTATTAATGTATGAGGGCATGGGTGATGGTATATATTATCGTGAGATATATATGTATGCCCACCCATGTCTTTAGTTATCATAAACTCTTAAAAATTAATTGTCTGAATATATTATTGTGCTTTATATGTATATATATATATATATAA
>A38_323945
ACAGAGTTGCAAAACTCCCCAAACCATCGCGAACCCACCCCTAAACAGTTGCTTCGGCGCGCGCCCCCCCCCACCGGGGGCCCGCCGGAGCCCACCAAAACTCTTGTTTTTACCAATGGCCTCTCTGAGTTATGTACTTTAATAAGTCAAAACTTTCAACAACGGATCTCTTGGTTCTGG
>A3_118815
ACTAGAGCAAAGGATAGACAGCGCCCGCGGAGCTTGCTCCCTGGGGCTACCCTACTTCGGTAGGGTTTAGAGTCGTCGGGCCTCTCGAAGAAGCTCGGTCCTGAACTCCACCCTTGAATAAATTACCTTTGTTGCTTTGGCGGGCCGCCTCGAGCCAGCGGCTTCGGCTGTTGCGTGCCC
>A39_593537
ACCAAATCCAATACCCCAACCCCTGTGAACTTGTATTGTCTGTCTTTGGGGGGGGGGTGGAGACATTCGTTGTGTTTTCTCTCCCCCCCTATTTTAACTGAACCACTTCTGATATTGTTGGAATTACTTTTATTAATTTATTAATAAATGACAACTTTTAACGGTGGATCTCTTGGCTCG
>A127_548554
ATTGAATGAACTTGGTATGATTGTTGCTGGTTCTTATAGGACATGTGCACGTCTGCCATCTTTATATCTCCACCTGTGCACACATTGTAGGTCTGGAATAACTCTCTGAGGAAACTCAGTTGTTAGGATTGCTTCTGCAAAGTAGCTTTTCTTGTGTTTCCAGATCTATGTTTTCATATA
>A103_6826
ATTTGATTCGAAATTTGGGGTATTATATGCCTCTTATTTTCACCGTGAACTGTCTTGTTGTACTATTGTTGTATTTTTATAAAGCATTCTTCGGAATTTGCATCAATTAAAGACAACTTTCAGCAATGGATCTCTTGGCTCTTGCATCGATGAAGAACGCAGCGAAATGCGATACGTAAT
>A27_98044
CATAATAAGTGTTATACTGCACTTTTTAAACAAGTACTCACCTTGTGTGCAATGTTTGCTGCTTTTCCATAGTTTGCGCGGTTTATTCCGTGTCTTTTTGTGGGAACACAGTACAATACCAACCTTTTATTGTAAATTTTTTGTCTGAAGCTATTTCGAATATATAATTCTAAATACAAC
>A14_129753
AAAGAGTTGCAAAACTCCCACAAACCATCGTGAACGTTACCTGTAACCGTTGCCTCGGCGGCGCGACCCCCCTGGGGGACGCCCGCCGGCGGTACCTAAACTCTGTTTTTGTAGGCCTCTCTGAGTAACTTATCAAATAAGTCAAAACTTTTAACAACGGATCTCTTGGTTCTGGCATCG
>A114_30573
ACAGAGTTGCAAAACTCCCTAAACCATCGTGAACGTTACCCAAACCGTTGCTTCGGCGGGCGGCGCCCTCGCGCGCCCCTGGGCCCCACCGCGGGCGCCCGCCGGAGGTACCCAAACTCTTGATACATTATGGCCACTCTGAGTCTTCTGTACTGAATAAGTCAAAACTTTCAACAACGG
>A106_940133
AAAATTTAGAGTTTTAGAACTCGCACTAATTCACTTTCGAGTGGATTGGTAAACCCCTGTGCACTGTTTGTTCTTTGAGTATTAGTACTTGTGCTAGTATTTGAAGAATCTCTACTTTATATACTGACTGAATCATTAGATTTTAATTAAAAACAACTTTTAACAACGGATCTCTTGGCT
>A56_132499
ACAAATCTGGATGTGTTGTGTGTGTGGGTGTGGTGGGTGGGTTGGGTGTGTTGTTTGGTGAGGTGGTGGGGATGCTGCGATGCTTGTCACTGCAGCGTCACCATCAGCCATCACTCACTTGCTCTATCTACTCCCTTACTTACTACCACTCACTACATTAGCACAGGCGCTGCACACATC
>A138_9886
ACTGAGTTATCCAACTCCCAAACCCCTGTGAACATACCTATGTTGCTTCGGCGGGTCGTCCCGCGGCGCGCCCTCGTGGCGTGACCCGGACCCAGGCGCCCGCCGGGGAACCAAACTCTTGTCTTCCAGTGTCTCCTCTGAGTGGCATAAGCAAAAATAAACAAAACTTTCAGCAACGGA
>A2_5386
AATGTATAACTTGATGTGGTTGTAGCTGGCTCTTAGGAGCATGTGCACGCCCGTCATCTTATCTTTCCACCTGTGCACACAATGTAGATCTGGATAACTCTCGCTCTTTGGGGCGGAAACAAGGATTGCTGCGTCGCAAGACCAGCTCTCTTTGAATTTCCAGGTCTATGTCATTACAAA
>A87_100876
ACAGAGTTGCAAAACTCCCTAAACCATTGTGAACTTACCACTAAACAGTTGCTTCGGCGGGTGGCGCGAGGGCCCCTTCACGGGGGCCGGAGCGCCCTAGACAGCCCGCCGGAGGTACTCAAACTCTTGTTTAATAAGGCCTCTCTGAGTATTGTACTTAAATAAGTCAAAACTTTCAAC
>A97_2741579
CATGTGAGGATGCACATGCGCGCACACACACACACACGTGGTGCTGCTGTGCAATCCGCCTGTCCTGTGCAATGTTATACATACATACGTACATATAGTGTAGTGTGCATGCGCATATGGTCATTGCGACCAGCATGCATGCATGCACGCTTTTTTACACTGCATGTGCTCGTGCATATA
>A2_99392
ACAGAATAAACCTGATGGATTGCTGCTGGCTCTCTAGGGAGTACTGTGCACATCTGTCATCTTTATATTTCCACCTGTGCACACTATGTAGACTTGGATATCTATTCTTTAAGTGCTCGTTCATTCGAATGCTTTTAGGTTTTGAGGATTGCTGTTTTGGCAGCTCTCCTTACATTTCCA
>A26_1428918
AACACTTTTTTAATATTTTTTATTTAATCTTTTTAAATAAAAAACAAAACAAAACCCCACAATTTTGGATGAATTTAATTTTTAATTTTTACTTTTTATTTTCATTAATTATATAACTCTAGACTAACATTTTATTATTATTATTTTATTAAATTAAAAAAACAACTCTTAACAACGGAT
>A73_561887
ATCGAAATAATCCGAAGGGGGTAGAGAGTAGGCGAAGTTTGGAGAGCGCCTGAAGACTGTCGCTGGCCCCGGAAACGGGGCATGTGCACGTCCCCAGCCTCGCCTTAGTCCTTGCTCTCGAACCTTTCGTAAAACCTTCACACCTGTGCACCTATTGTAGGTCCTTCGGGATCTATGTCT
>A54_229973
AATTATATGTAATTATTATGATTATATTTAATTAGCCACATAATTTGATGTATTAGATTAAGCTTCGGCTTATGATAATTCTGAAAGTTTAATGGCATTCTTCTCTTTAGTTTTAACCTTTTGATTGAAACGTTAATTCAGGCCTAAAAACCTGAATCTATATCAATGTTAAATTTTAAT
>A133_519361
ACCGAGATAGGGTGCCGGCCTAAACCCCCGGCGCCCGACCTCCAACCCTGTGTCTACATTACCACTGTTGCCTCGGCGGGCCGTCGAAAGTCTAGCGATAGGCCCAGCCGTCGGCCCCTCAACAAGGGGCCCTCGAGCGCCCGTCGAAGGACCTTATTAAACCAATTTGAAACGAGCCTT
>A83_554047
ACAACGTATCCACGTACAAACCAAATCTGTGAACTCGTTTCCCTTTGGAGCGGCAATTGCAAACTGAATCAGCTTTCCTATGTGTGACGAGAACGCGCAAGTGTTCTGGAACTGATTCGGGCTGCTCTAAAGTGGTTTTCCAACGTCACTTTTTAACTATAAACCCTTTGAACCTGTTAA
>A79_123491
ACCGTGCCCGCGAGTGCCGGCCCCCCTCGAAACCGAGGAGGCGATTGGCCGGCGCCGCGTTCGGCCCAACCGTGTCTATCTGAACCTGTTGCTTCGGCGGGCCTGCGGGTCTTGCTCGCTGCCGGGGGCCCCTGCGGTTCCGGGCGCGTGTCCGCCGAAGACGCCTAGAACTACTGTTGA
>A129_566407
TCCGAACAAACATCATATCAACCAACCATGTGAAATGTTTTGGGTGTCCTTACTGGAGGGGGTAGCTGGAGTTGTTATGTGCTGCTTAGGCGGCATCTAGCTCATCTCCGATTTTTTTTACACCTCCAGGCCTTGATGAACTACCTTGTCACAAAGGTTGATTTTACATTTGTCTTTTCA
>A54_1902392
AATAAATGTACGCCTAGAGAGAGTCTTAAACTACTTGATCTAGTGCTGTATATAACCACCTGTTTACCTTTACCTGTTGCTTCCGTGGAATTACGGGTGCTCTTTCTGTTCGCAGACTTGAGTTACCTTCCACGGGTGTATTTAAAAAATTGTCTTGCTGAATTGTCTGATATAAAATTT
>A129_20902
ACCAATCCTGGATTCGCAAGAATCCTTCAACCCCATGTGCACCAACTATTGTTTCTGGGTGTTTAGGCACCCAAACTTATAAACCTTACTATCTGTCTGATATTATTTATATAATAAAAAACAACTTTTGACAACGGATCTCTTGGCTCTCGCAACGATGAAGAACGCAGCGAAATGCGA
>A126_134364
AACCTTTCAAATCAGGGTGCGTCGCGGCCCCCGAGGAGCGGAAACAATCCTTGGGAGGTTTGGAGTCTTCGGACCCCTTAACGCACGCACGACTGCCATCCTTACTTTACGAGCACCTTCTGTTCTCCCTCGGCGGGGCAACCTGCCGTTGGAACCGAATAAACTCTTTTTGCATCTAGC
>A121_2146896
AGTGAGACTCAGCGCTCCAACCCATGCGAATCTACCATTGCGGCGTTGTTTCGGCGGGTTTGTCGGTGGATCGGCCCCTGGGTCGTCCGTCGGCATTCCGCCTGGCCAGCGGAGCCCGCCGGCAGCGCCAAACTCTTTTTTTAACAGCACAAAATCTTCTGAGTGGCAAAGCAAAACAAG
>A109_12074
AACACGTATCCACGTATCAACCCCTCTGTGCTACTGATGCTGTAAGGTTGGTCTTAGTCTGGCAGTTCGCATAGATCTCAACGATGGAAGGCGCTTACCTTCGGGTGTTAGGCCTTGAGGTCTGAACTGTCAGGTGTTTGACGACTGGCCGATATTTTCCCATCGTTAGCCCTTTTCACA
>A2_1259430
AACAAGTCCGCTGCGTGCGCATTCGTGCGTTCGCACATCCGTTCCATGCGCAGTCCGCTGTGCATGACATTTCTGCAAATCTCTGATTGTCGCGTCACAAATAATACAAACTTTTAACAATGGATCTCTAGGCTCTTGCATCGATGAAGAACGCAGTGAAGTGCGAAAAGTAATGCGATT
>A137_431457
ACAGAGTTGCAAAACTCCCTAAACCATTGTGAACCTACCACTAAACAGTTGCTTCGGCGGGTGGCTTGAGGCCGCCTGGGCTTAACCGCCCGGGCGGCTCCTGCCGCGAAGCCCGCCGGAGGTATACAAACTCTTGTTTATTACTGGCCTCTCTGAGTAACGTACTTAAATAAGTCAAAA
>A87_1403311
ACCGAGTTTTCAACTCCCAAACCCCTGTGAACATACCTAACGTTGCCTCGGCGGGAAAGCCCCGGGCGTTGGCGAAAGCCTCGCACCGGTATCAGGCGCCCGCCGGAGGACCCAACTTAACTCTTGTATTCTAAAGAATCCTCTGAGTAACCATAAGTAATAAATTAAAACTTTCAACAA
>A111_2224053
AAAAATGAAAAAAATGATGGGAGAATGTGAGTGAATCTGAACAAATGCCTGGGGCTGCGTTGCAATTTTTGCTGTTCCGGAGAGACACATGGTAGTTGTTTGCTGAAGACGGCCCATTGTGTTGTGATCCATTCTCCTATCAACCACTTTATTGTGGACACATCTTGTGAACTGTCATGT
>A27_304578
ACCGAAGTACAGGCCCTCTCGTAGGGCTAAACTTCCACCCTTTGTGAACTACACTTTGTTGCTTTGGCGAGACGCCCTCGTGGCCACCGGCTCCGGCTGGTGCGCGCTCGCCAGAGAAAACCCAAACCCAAACCATATTTAGTGATTTGTCTGAAAACAAGTTTAATTATTTAAAACTTT
>A129_1429342
AACACTAATGAAATCCAAAACCTTTTGGATCAACCCAACCTTAGCGAACCGTTCGTTTATTTTTCCCTTTGCCCCACATTTTATCAAACGCAAAACAAATCTGATGTAAAGTGTCTGATTCTTATTCCGAGTGTGTAACCACGCTGGAATCAAAAATCTAACGCAATACAACTCTTAACA
>A14_48439
ATCCATCTCAACCAGGTGCGGTCGCGGCCCTCGGGGGTTCTCTCCCGGGTGGTAGGGGTAACACCCTCACGCGCCGTATTTCTGAACCCTTTTTTTACGAGCACCTTTCGTTCTCCTTCGGCAGGGCAGCCTGCCGTTGGAACCTAACAAAACCTTTTTTGCATCTAGCATTACCTGTTC
>A64_247626
AATACGTACTTTCACGTATCACTCAATCGTGGACTTGTCCCGCTTTTTGTGGGGAGTTGAAGGCGAAATTTGTGGTCATTTATTTTACCAGTGTGGGGGAGAAAGATTTCATTGTCTTTCTCTTTTGACCTGTTCGCCGAGGATTAATAAATCGAAAGCCATTGCTGTTTTGATTGGAAA
>A6_40165
AACAAGTCTGGCGGGGGATTGTTCTCTGCCACATTAGTGCTGCGCGCCTGGCGCGTAGAATACACATTCCTTTTGACTGATGCTTGCAAGAACAGAAACAACTTTTAACAATGGATCTCTAGGCTCTTGCATCGATGAAGAACGCAGTAAAGTGCGAAAAGTAATGCGATTTGCATGCTC
>A61_331721
AACGAGTTTTGACCGGGTTGTCGCTGGCCTTCCGAGGCATGTGCACGCCCTGCTCATCCACTCTACACCTGTGCACTTACTGTGGGTTTCAGATTGCGTAGCGGGCCTTTGCGGGTTCGTGAAGCGGTCTGTGCCTGCGTTTATTACAAACACTATAAAGTATCAGAATGTGTATCGCGA
>A30_745924
AATGAGTTAAAAAACTCCTAAACCCACTGTGAACATACCATTTTGTTGCCTCGGCAGGTTGTGTTTGCCCTGTAGCTGCTACCCTGGACCTACCCTGGACCTACCCTGTAGCTACCTGGTAACACGTTTAACGGCCTGCCGGTGGTCTTCTAAACTCTTGCTATATATTGCGAATTTCTG
>A103_28992
AGTGAATATTAGCGCATCTACTTGTAGAGCGTGACCTCCACTTTCTAACTCTGTGCATTTATTGGCGGAAGAACTAGAGTAATCGAATTCTTCTGCGGCTCATTTTAAACACTAGTTAAAGTATGTAACGAAATATCGAAACAAAAAAAACTTTCAACAACGGATCTCTTGGCTTGCTCA
>A7_743179
ACCGAGTTTACAAACTCCCAAACCCAATGTGAACGCTACCAAACTGTTGCCTCGGCGGGATCTCTGCCCCGGGCGCGTCGCAGCCCCGGACCAAGGCGCCCGCCGGAGGGACCAAACAACCAAACTCTTGCATGCCCCCTCGCGGGCCTTCTCTAAGCTCTGAGCCTTTCTCGGCGCACC
>A148_57260
ACAGAGTTGCAAAACTCCCTTACCACCATCGTGAACAGACCCCGAAACAGTTGCTTCGGCGGGAGGCAGTCCCCCCCCTCACCGGGGGCGGCCGGCCGCGACGCCCGCCGGAGGTACCCAAACTCTTTGTTTTATAGGCCTCTCTGAGTCTTTGTACTGAATAAGTCAAAACTTTCAACA
>A132_97236
ACTGAGACTTATCTCATAACCCTTTGTGAACCTTTATAACCTGTTGCTTCGGCGGCGCGGCCCCCGGGTCGTGCCCGCCGGTATCATCAGAATCTCTGTTCGAACCCGACGATACTTCTGAGTGTTCTAAGCGAACTGTTAAAACTTTCAACAACGGATCTCTTGGCTCCAGCATCGATG
>A128_264023
ATTGAATAAACCTGATGTAGTTGTAGCTGGCTCCTAGGAGCATGTGCACGCTCGTCACTTTTATCTTTCCACCTGTGCATCCATTGTAGGCCTGGATAACCCTCGCTTGGTTTCAAGCGGACGCGAGAATTGCTGCTGCTCTTTCTGCAAGGAAAGGCCAGCTTTTCTTGAATTTCCAGG
>A34_772950
ACCAGGCGCGTCCCTCTGTGGGATGGAAACTGTGCTGTGTTCACGTGACCCTTTATTTAACCCATTCCATCGTGGCATGACCGTCTTATGCACACACACACACACATGATCCAACCATCAAAACTGCCAGCACTGGATCACTCGGTTCTCGCATCGATGAAGAGCGTAGCGAATTGCGAA
>A6_475741
ATCGAGTTAGGGTCTTCATGGCCTGACCTCCAACCCTGTGTTTATCATACCACGTTGCTTCGGCGGGTCCGTCTTTCATCGGACCGCCGGGGGGTCGCGAGACTTCCTGGCCCGCGCCCGCCGATGGCCCCCAATATAAACTCTGTATAACCATGTTTGTCTGAGTTCTTAAATTAAATA
>A83_14857
ATCGAGTTTGAAGTGGGCCTTTTGAGCTGCGGTCATATGTGTGCTCGAGGCCCCGCTCCAATCCACTCAACCCCTGTGCACTTTCGGAGTGGCGAGTGGGATCGCAAGGTCTTGCTCGTGGCTTCGTCTCTTATCACAAACCAGTTTTATTATTGTCATGTCGAACGTGGATGCCTGTAA
>A127_819405
ATCGAGTTCTAAAAAACTCCCAAACCCATGTGAACATACCTTTTGTTGCTTCGGCGGGATCGCCCCGGGTGCCATTCAGTTGCGCCCCGGAGTCAGGCGCCCGCCAGAGGACCGAAACTCTTGTATTATTGAGAATTTCTGAGTGGATTAAACAAATAATCAAAACTTTCAACAACGGAT
>A54_1183785
ATTGAATTACTATATATGTGGGTTGTGGTTGTAGTGGTAGTTGGAATTAAATTCTCTAATTACCCTCCCCTTCCTTCATTATATTATATTCACTAACTCCGATGAGTAATATTTAATAATATTACGAGTCGTTTTTATTTTAACTGGGGATTAATTATTATTTTTTTTTTTGGAGATTTT
>A102_132585
AGTGATATAGAAAATCTATTTTTTCTAGTCAACTATTACACCCTTTTGTCAACTATACCATTGTTGCTTCCACTGGACAGACTTCGGTCCTCTGGCTCACTGCAAGGTGAAGCTGGGGAGTGCTGGTGGAAAGAAATTAAACTCGTCTTTAGAAAAACTTGTCTGACAAACTTATTTTTT
>A81_209016
ATCGAATAAATCTGGCGTGGCTGTCGCTGGCTCCTCCGGGAGCATGTGCACGCCCGTCACTTTTATTTCTCCACCTGTGCACACACTGTAGGCCTTGGATACCTCTCGCCGCAAGGCGGATGCGTGGCTTGCTGTTGCTTTCGCAAGAAGGCCGGCTCGCCATGAATTTCCAGGTCTATG
>A26_144595
ACTGAATTGTCGACACGAGTTGTTGCTGGTCCTCTAATGGGGGCACGTGCACGCTCTGTTAACACATCCACTCACACCTGTGCACCCTCTGTAGTTCTGTGGCTTGGGGGACTCTGTCCCCCTGCTGTGGTTCTATATCTTTACACACACTCTGTAATAAAGTCTCATGGAATGCATACC
>A1_1531035
ACCAATTGCGGGCGAGGCCTAGCCTCCCCGCGAACCTTCTCATCCCTTTATGGTGTACCTTTGTTTCCTCGGCAGGCTTGCCTGCCAGCGAGGACCCCCAACAAACCTTTTTGCAGTAAGAAGTATACGTCTTATCAAAAACAAATCGTTTACAACTTTCAACAATGGATCTCTTGGTTC
>A147_105106
ATCAATGATATCCATCATACCCCGTGAACATTATGAACTGACTTTGGGGAGGCCACTCCCCAATTTTTTAACACACCTTTATACTTTATAGCAGAGTCAATTAGGAAACTAATATAGACAACTTTTAGCAACGGATCTCTAGGTTCTCGCAACGATGAAGAACGCAGCGAATTGCGAAAA
>A7_663382
AAAAAGTTTAATTACACACACCGTGCATCAAACAACGAGTCATCCAGATAAAAAGTATAATTAAAAACAACTTTTAGCAACGGATCTCTAGGTTCTCGCAACGATGAAGAACGCAGCGAATTGCGAAAAGTAATGTGAATTGCATAATTCCGTGAATCATCAAATCTTTGAACGCACCTT
>A127_23136
AAAAAATCTAGAAGGTCTTCAAGACCTCTCTAACATTTTGTGAATCGTTTATACGTCTCTCTCAACCTAAACTTTGTAATAAAAACTTTGTCTAAAGCTTAAAAATCTTAAATTAAAAACAACTTTTAACAACGGATCTCTAGGCTCTCGCAACGATGAAGAACGCAGCGAAATGCGATA
>A102_6969
ACAACGTATCCACGTACCAAACTCGCGAACTGTTCCCAATAGAGTGAGCTTGTGGATGAAGTAAGGTCTTCAGCTTTTCGCTGATGGAGTTCTCGGATTTTCATCTGAGAACTGAAAGGCTGTCGATCGCCAGCAGAAGTGTTCGCACGTCTCTGGGCTTCGTTCGCTCTATTGCGGTTT
>A74_12715
ACTTTTCACTTTGGGAGCTGTTAGTCTATATCACTATAGCTGGCTCCTATTTGAAACCCTTGTCTTTTGCGTACCCATGTTTCCTCGGCGGGCTTGCCCGCCGGTTGGACAACCTTAAAACCTTTTTAATTTTCAATCAGCGTCTGAATAAATATAATAATTACAACTTTCAACAACGGA
>A54_306289
ACAGAGTTGCAAAACTCCCAAACCATTGTGGACTAGCCTGACAGGTGCTTCGGAAGGCCGGGTGAGGTGTGAAAACGCCGCTCTTGCGCCTACCGAAGTCATCAAAACTCTTATTTATTGTGGCATCTCTGAGTAACTTTTAAATAAGTCAAAACTTTCAACAACGGATCTCTTGGTTCT
>A103_112053
ATTGATTTAAGACTCGAAAGAGTCGATTACACTTGTGCACTAGTTCAACGTATCTTGGGTCTTTTGACCCGAATATTAAACCCTGTTTTTTTATTGTCTGATTTATTTTTTAAATATAAACAACTTTTGACAACGGATCTCTTGGCTCTCGCAACGATGAAGAACGCAGCGAAATGCGAT
>A61_1976869
CAAGCTAAATTTAATTGGCTACCTTCTATGTTAACTAGTTTATTTTTTTATTTTTGTTGGCTGCTATTTTCTATTTTTCTAAGCTGACTTGTTTAGATAATTTCTTGTGGTTAGTTACTTAAGAACCTCACACTAGAACTCTAAATTAGTTTATGCTTCAAAGACAATAAATGAAAAATG
>A52_133170
CTTGTAAAGATCTGACAACGCTTCGTTTTTGAGGGTGATTCCGATACTCGAACGTTGTCAACTTGTAAAATTAACACTGTGAATTAACTTAAAAAAACGGGTGACCATGTAGGGTGGGCAATTTATTGTCCATCCATAAGCTGGCTCCTGGGGGTCTTTGCTAACAAACAAAATTTTTAT
>A31_115380
ATTAATCTTGGTTAACACCAGTAATTCATGTGCAAACTACCTGACGCTACCAGTACTTGGTGGTGTTTACCCTTGGGTGAGCATCAACATACCTGGTCGCAGCCCCTCAATGACCTTTGTTGTTGAGGGCACCCCATGTCTTCTTGAGCCCTTGGGCAATGGAAGGCCTGGTCTTTTTAT
>A53_12639
ATCGTAGGGCTTCGGCCCTGTCGAGATAGAACCCTTGCCTTTTTGAGTACCTTTCGTTTCCTCGGCAGCCTCGGCTGCCAATGGGGACCCCAAAAAACACTTTGCAGTACCTGTAACAGTCTGAACAAACAAACAAAAATTAAAACTTTCAACAACGGATCTCTTGGTTCTGGCATCGAT
>A79_106403
ACAGAGTTTACAACTCGCCCAACCATTGTGAACCTTACCTTACCGTTGCTTCGGCGGGAGGCGCCCTCATGCCCCTACAAAGGCGGCTGCGGGGGCGCCCCTGGTCCCCCTGTGGGCGCCCGCCGGAGGATTTCCCAAACCCGTTAGCAGCATGTGGCCTATCTAAGTCCTGTACCAAAT
>A129_1302017
ACCGAGTTATACTCCAAACCCTTTGTGAACCTTACCAACTGTTGCTCGGCGCGCAGCGGGGGCGCCTAACGGCCCCCCGCGACGCGCCAGAGGACCCAAATTCTTATCTTACAGCGTACCTTCTGATTAAAAAGACAAACAGTCGAAACTTTCAACAACGGATCTCTTGGTTCTGGCATC
>A6_48599
AATGAATTTTAGGACTCTCTTTTTAGAGGTCCGACCCTTTCATTTCCATACACTGTGCACACACTTCTTTTCACACATTTTAACACTATAGTATAAGAATGTAACAGTCTCTTTATTGAGCATAAATAAAAATAAAACTTTCAGCAACGGATCTCTTGGCTCTCGCATCGATGAAGAACG
>A56_471992
AACACGTATCCACGTATCAACCCCTCTGTGAAACCCTAACTTCGAAAGGTTTGGTCTTAGTGTGTCGTTCGCATGGGTCCTAATGATGGAGCGAGGATCTTCGGATCGTTGCTAGGGCTCGAACGACATGTGTTTGACGATCAACCGCCACTTTCCCATCGTTGGCCCCCTTTTTAAACC
>A86_666778
AGTGAATTCTGGGAGTCCCTCCTAACCGGAGAAGGCCCGCTTACACTTATTCTACACACTTGTGCATCTGTCACCTTTTTTAACCCTACCATTTTTTAACACTTGGTGCATTACAAAAAGTGATTAGAATTACAAACGAAAGTTGATTATAATAAGAAAAACTTTCAGCAATGGATCTCT
>A112_806455
AATGAATATCTATGGCGTTGGTTGTAGCTGGCTTCTCGGAGCATTGTGCACACCCGTCATTTTTATCTTTCCACCTGTGCACCCAATGTAGATCTGGATAACTCTCGCTTCTTCTGAAGCGGAAACGAGGATTGCTGCGTCGCAAGGCCAGCTCTCTTTGAATTTCCAGGTCTATGTCTT
>A86_364446
ATTGATTGGTCGAAAGACCTTATCAGATTCTACCACCTCTGTGAACCGTTGACCTCCGGGTTAATAATCAAACATCAGTGTAACGAACGTAAGAGTATCTTAATTAAACAAAACTTTTAACAACGGATCTCTTGGCTCTCGCATCGATGAAGAACGCAGCGAAATGCGATAAGTAATGTG
>A12_22831
ACAGAGTTTATGCTCGTCAGAGCTAACCTCCCACCCGTGTCTATTACATCTTGTTGCTTCGGTGGCATCCGTGCCGCCGAGGACACCATTTGAACTCTGTTTTATAATGCAGTCTGAGAATATAACTTAATTAGTTAAAACTTTCAACAACGGATCTCTTGGTTCCGGTATCGATGAAGA
>A131_4854
ACAGTAGTCGCCCGGGTTGCCGCAAGGCCTCCCGGGTAACCTACCACCCTTTGTTTATTACACTTTGTTGCTTTGGCAAGCCTGCCCTCGGGCTGCTGGCTCCGGCCGGCGAGCGCTTGCCAGAGGACCTAAACTCTGTTTGTCTATACTGTCTGAGTACTATATAATAGTTAAAACTTT
>A1_1783398
GGTTTTGAACCAAAACACTATGTGCAACTACATCTGTTTCTGGTGGTTTTTGTGTATTTCTCTCTTGCCCAATGCTCCCAAACGTCAAATTTGTGTCGATGTTCACTCAAGCACGGGTAGAAAATAGCATAAGGAGATCGTGGCCACCGAATGACCAATCAACTTTTTGCATTTTTTTTT
>A56_787191
AACAATTATTATTGAGCCTCCCTCCCCCCCCCGGGCGGGTAGGTTCTCTAACACTTGTGTGCACTGTTTATTGTCTCTCGGCGTTCGAGGGTTGGGTAGCAGAGCTTGCTCTGATGCCCTTGGGCTTTACGGCCTTGATCTACCCTTGAGCGCCAACCTAAAACTTGATTTTTGTATTTA
>A6_1445491
ATAGTAAGGGCCGAAAGGCCTATTACGAGATGCAACCCTTGTCTTTTTGTGCACCTTTGTTTCCTCGGCAGCTTAGCCTGCCAATGAGGACCCCAAAAAAATCTTTTGCAATCCTAGTATAACATTCTGAAAACAAACAATATTAAAACTTTCAACAATGGATCTCTTGGCTCTGGCATC
>A139_17367
ACAAGAAGCCGAAAGGCTACTTAAAACCATCGCGAACTTATCCAAGTTGCTTCGGCGGCGCGGCTCCCCTCACGGGGGACTGCAGCCCCGCCTCTCAGGAGGTATGGGGCACCCGCCGGAGGTACGAAACTCTGTATTATAGTGGCATCTCTGAGTATAACACAAATAAGTTAAAACTTT
>A21_683772
ACTGAATTTTTGAAGGAGCTGTTTGCTGGCCCTGTCAAGGGGCATGTGCACGCTCCGTTCAAAACTTTCCACCTTCACACCCCTGTGCACCTTCTGTAGGGTCGAGGTCGAGAGGCCGACACCCTATGTTGTTACAAACCCTGCTATGTTATAGAATGTCATTGCGTGTAACGCATTTAT
>A49_1029583
AGCGAGTTTACAAAACTCCCAAAACCCTTTGTGAACCTTACCATTGTTGCCTCGGCGTGAGCCGCGGCTACCTGGTAGTTACCCTGTAATAGTTACCCTGTAATGGTTACCCGGGAGCTACCCTGTAGTACGCGTGAAGGCCCGCCGGTGGACCACTAAACTCTGTTTATCATTGTGGAA
>A123_27096
ACAACGTATCCACGTACCAAACTCGCGAACTGTTCCCAATAGAGTAAACCTGTGGATGAAGTATGGTTGACTGCTTTTCGCTGATGGAGTTCTCGGATTTTCATCTGAGAACTGAAAGGCTTTCGATCGCCGGCAGAAGTGTTCGCACTTCTCTGGGCTTCGTTTACTCTGTTGCGGTTT
>A7_240484
AATGATTGACCCTCTGGGTCTTATCTTAACATCCCTCACCTCTGTGAACCGTTTGACCTCCGGGTCTTACAAAAACCATAACAAACATCAGTGTAAAGAACGTCTTGTTATCTTAACAAAAACAAAACTTTCAACAACGGATCTCTTGGCTCTCGCATCGATGAAGAACGCAGCGAAATG
>A38_11780
ATAGTATATGGAATCTCCATTCTATAAACCCACTCTGCGTATCTTGTAACTGTTGCTTCCATGGGACTTGGTTCCGCCACACCGGCTTCACGGCTGGTGAGCGCCCATGGAAGGAGAAACAAAACTCTTCTTTGAAATGTAGTCAGTCTGAACAAGTTTTTATAAACGTTAAAACTTTCA
>A30_2281841
ATTGGATACAAAACCTATAAAGAGTTGTGGCATTTTTCTCTTGTGTGTAAAAAGCAGGAGGGGGAGATGTCATGACTCTTTCAAACAAACGATCACAACTAGTCAATGAGACAGACAGGAATTCGAGGGTTACAAGTATAAGTGTTTGCCTGATAATACAATTGATTTGGAAACAATATA
>A8_62452
ACAGTAAACTACTGTAGACCTGATGTCTTGGATTAAAACCTTGGAGATGGAAGTTTGACCTAGAAATAGGTTGGCTGCTCCTCCTTGTGGCCTATAACGTAGGAATCCTGCATCGCCCCACCCTTGTAAACATGAATTAAACGTAACCTCGGTAGGTTTGCCTACCGGTGGAAGCACTTA
>A103_928386
ATTGAATAAACCTGATGGGTTGCTGCTGGCTCTTCACCGGGGCATGTGCACGCCTGTCTTCTTTATTTTTCCACCTGTGCACCACTTGTAGGCTTGAATAGCACTTTAATTGGCCTTCGGGTCAGCTTTGAGAAATGCGGCCTTGGTTGCTATCCTCTCCGATGTTCAAGTCTATGTTTT
>A107_281037
ATTGAATAAATTTGGTTGGGCTGTTGCTGGCTCCTAGGAGCATGTGCACGCCTAGCTCCATTTTTACCACCTGTGCACCTTTTGTAGACCTGGATATCTCTCGAGGAAACTCGGTTTGAGGACTGCTGAGCGAAAGCCCTAGCTTTCCTTACATTTCCGGTCTATGTCTTTACATACCCC
>A131_125679
ACAGAGTTCATGCCCTTACGGGTAGATCTCCACCCTTGAATAATAAACATTGTTGCTTTGGCGGACCGCTTCGGCTACTGGCTTCGGCTGGTAAGTGTCCGCCAGAGAACCATAAACTTTGAACTACAGTGTCGTCTGAGTACTATATAATAGTTAAAACTTTCAACAACGGATCTCTTG
>A127_7297
GACAAATCTAAACAATGTTGCTTGACGTAAGTAGCAATGCTTACGCCAAGTTAACAACATTCTAACCTGTGAATTGGCAACACGCAAGTGTTGTTTGTGTGCAAGTGTGTAAGGTTGCTGATGCTAGTCATCTCCTTCCTACACCTTCACACTAATACAAACGTAAACAATTGTCTTAAA
>A30_1055244
ATTGAAAGTGAAATGTAGTCGGTTGAGCTGGTTCCTCTGGGACATGTGCTCACCTTCCGCGCTTTCTCACATTCACCTGTGCACCTTTGTAGACAGTAGATAGCTCTCTCCTCGAAAGAGGGGGATAGGAGACTCGCGCCTTGCGGTGCTTGACTCTAATTATCTGCTTGTCTATGTCAT
>A132_138711
AGAGTAGTTTGAAAGGGAAGAATTTGCATAGTTTTTAATTGTGCAAGCTTCCTCCCTTTTCTAAACATATTCCCCTAATTGTACATGTTTCCTGTTTTATTAGACAGTCCGGCAATTTGTAATTGTTGGGCTGGCTAATTGTGACTAACGCTTATTATCTTGTGTAATTTTTTTTTTGCA
>A78_5182
ACCAATCCTGGACTCGCAAGAGTCCTTCAACCCCATGTGCACTTAATATTGTTTCTGGGTGTTTCGGCACCCAAACTTATAAACCTTACCATCAGTCTGATATTATTTATATAATAAAAAACAACTTTTGACAACGGATCTCTTGGCTCTCGCAACGATGAAGAACGCAGCGAAATGCGA
>A128_104801
AACAAATCTGCTATGCGGCCGAGCCTTCGGGCTTGACGCATATATTTACCCCGAGCCTGGCAGCAATGCCGGCTTTGGTTGGGTGGGACGCAAGTCCTGCTCCGGTTGTGTGAGGGCGCAAGCCCTTGCCAGCCACATAGACGCTTGTATGTTTGACAGAGTTACAGTTGTAAAACTAAA
>A9_2425097
ATCACGTATCCACGTATAAACCATATTGAATCGTTTCCCTTTGGGACAGAGCGAAAAGCAATTATGAAGGACTGTGGCCTTCGCTTTTCAACGCTTTGTCTCATTGCGGTATCCTTTAACCACAGTTAATATTAACGCCTTTATTTTATTGAACTGATCTGGAGTCTTTTAACAAAGGCT
>A4_811143
ATAAATTGTGTTATTCTTTGCCAATTGCTGGAGCTAGCTCTGGCGTTGGTGAAAGAGTAGTTTTAGCCTTATCCCAATAGGGATATAGGTTAAACCAACTACACATTGTGCATTGTATTTGTTATTCCAGCCAGGAAAGATTGGGTGATTCCTTCTAGGTAGGCTGGAAAATTATTCTAA
>A104_153450
AGCAAGATTGCGCGTGTGACCTCTTTAGGGGGGGATCATGGGCAAGTATGCCATCCTTGTGCTGTGTTTTCTGTGTTGTTAGAGTGCTCACGCGTAACAGTTTGGGCACTCTCTCACCTTTTTAATACCCATTTTTATATCTATACTTCTTAACCTCTTTTTTGTCTGGCAACAGGCATC
>A53_2781447
ACAGAATAAACCTGATGAGCTGTTGCTGGCCCACTCCTGTGAGCATGTGCACGCTTGTCATCTTTATCTTTCCACCATGTGCACTTTGCATAGGTCTGAAGGTCTTTATAATTCAATCAGAGCTTGCTTTGGTTGTTTGGAATCTGCTATTAGAACAATGGCTTTTTCTGACTTCAGTAC
>A81_465361
ACAGTGCCCAGCGGGAGCGTCAATCACCTTGGCGTCTCCCGCGACCGGCCACCCGTGTCTACCTTACCTTCTGTTGCTTCGGCGGGCCCGTCTCCCCGACTCGCGGTGGGACCGCCGGGGGAGCGTACTCACGCACCCCCTGGCCCGCGCCCGCCGAGGGACCCCTTGAACTCTTGTGAA
>A76_205056
GGAAGAGAGGGTGGAGAGAGAGTTGGAACGATAAAATGATAATTCTTTATTAATCCAATACAATACAACTGCTGACAATGGATCTCTGGGCTCTTGCGTCGATGAAGAACGCAGCAAAACGCGAAATGTGTTATGACGTGCAGTCTTTGTGAATCATGAATCTTTGAACGCACCTTGCAC
>A12_73704
ACTGATACTTGGTTTTTGAGTTGATACCGAAAGGAGTCCTCATTACCAAATTCACCTCTTGTGCACTGTATTGTCTTTTGGTAGTTTATACCTTGGTATAGGCTGCCAAACTTTATAACAAACCATATCAACTTGTCTGAAATTATATAAAAATATAAACAACTTTTGACAACGGATCTC
>A22_348641
ACAGAGTTGAAAAACTCCCCTCAAACCCTTTTGCGAACCTACCTTTTGTTGTTGCTTCGGCGGGCGTGCCGCTCTCGGGGCCCCGGCCCACCCCTGTCCGGGGGTGGGGCCGGACCCCGGGTTCGGCTAGCCGTTTCGGCGGCCCCCGCCGGAGTTGACCCCTGCAAACTCTTTTTTTTT
>A104_306658
AAAGAGTTGCAAAACTCCCTAAACCATTGTGAACCTACCTTCAACCGTTGCTTCGGCGGGTTGGCACCGGGTCTCCCGGCGCCCCCGGCCCCCTCGCGGGGCGGCCCGCCGGAGGTACCTAACTCTTGAACATTGTATGGCCTCTCTGAGTCTTCTGTACTGAATAAGTCAAAACTTTCA
>A129_257026
AAAAGTTGTTCGAGGCGGCCCCAGGCATCGCCAGGTGGCCGCTTAGACGTCAACACCCTCTGTATATCTACCGCGTTGCTTTGGCGGGACGGCAGCCAGCAGCCCTGCTGGGAAGCTGTCCGCAGGGCCTCTCCAAGGCCCCGCGAGCGCCCGCCAGAGAACCGTCAAACTCGTGTTAAA
>A84_105082
ACAAGTACACTACCGGCCTAACCCGCCGGCTATGTATAACCCTTTGTTGTCCGACTCTGTTGCCTCCGGGGCGACCCTGCCTTCGGGCGGGGGCCCCGGGTGGACACTTCAAACTCTTGCGTAACTTTGCAGTCTGAGTAAATTTAATTAATAAATTAAAACTTTCAACAACGGATCTCT
>A107_226925
AATGAAGTTGAAATGGGTTGTCGCTGCGTCACAAACGACGCGTGCACGCCCTGTTCAAATCCACTCACACTGTGCACAACCTGTAGTTCCAGGGCGATGAAGGGAGGGCGTTTTTCCCCTCCCCGACTTGGTTCTATGTTTTTTTTTCACACACACGCCGTCCAAAGAGTATTGTGGAAT
>A32_820614
AACAAATCTACAACAAACACCCTGTGTAAACGTTGGTGTCCCTTGGTGTGTGCTGTTGGCTGCTCTGTGCAGCTGCTGCTAGCCAAGGGGCTCTCTATTATTACATTAGATGATTGATTGACAGCCTCTAGATATACAGCGTTAACGGAAACAACTTTTAACAATGGATCTCTTGGCTCT
>A79_1060289
AACACTAATCCAATCAACTCAACCTAGCCTTCAGTTGCCTCAGCAGCGCTTGCGTTGCTGGAGCAGCACACAAATCTAATTACGCAAAGGAAGCTAACTAAGCTCATTCCAAAATCCAAATTCTCAACGATGGATATCTTGGTTCCCATAACGATGAAGAACGCAGCGAAGTGCGATAAG
>A89_2349845
AACACGTATCCACGTACCTACTAGTAAACATTGTGGTCACTTTCTGAAGTCGTGAGCCGACGGACTTGAAACCGCTCCTTCAACGTCTCGGTCTTGCCGATGTTCTTTTGCGTCGGCTTGCCTTGGCTTTGCTGTTTTTTTTTCCAACTTTTTAAACCAGTTGTAACTTCATTGTCTGAT
>A146_48264
AAAGAGTTGCAAAACTCCCAACCATTGTGAACGAACCGTTATGCTCAGGCGGGCAGTGCTCTGTCTCTGCCAGCCGACGGCATCAAACTCTTAATTCAGTGGATATCTGAGTAGCTTATTTAATAAGTCAAAACTTTCAACAACGGATCTCTTGGTTCTGGCATCGATGAAGAACGCAGC
>A128_751320
ACAGTGCCGTCGGGAGGCCCGCGTCCTACGGGGCGCGGGGGTCCCGCACCTGGCCACCCGTGTCTACCTTACCTCCTGTTGCTTCGGCGGGCCGGCCTGCCCAGGCCGCCGGGGTGTCGCGTACCCACGCGCCCCTGGATAGCGCCCGCCGGGGACCCTCAGAACTCTTGTGAATCAGTG
>A14_255626
ACCAAATCCAAAATTCAACCCCATGTGAACCTGTTGTGTTTGTCTTTGGGGGGCGCTCTATTGAAGGCTTAAAACCCCTTTTTTGATCTGCCCCCCATGTTTACTAAACAACTTTTGGCCTTTTATTGGAATATCTTTTATTAGTAATAATAAAAGGACAACTTTTAACGGTGGATCTCT
>A21_257440
ATTGAATAGCCGAAAGGCTTTTATCCACACACACTGTGAACCGTGGCTTCGGCCCTTTTCTAAACTATGTGTATGAATGTAACATATTATAATCAAAATAACTTTCAACAACGGATCTCTTGGCTCTCGCATCGATGAAGAACGCAGCGAAATGCGATAAGTAATGTGAATTGCAGAATT
>A78_665617
AAATGAAGCAACCCAGGAGCCTGAGATATGGCCACCGGGCACACCTTCCACCCTTTGTTTATCACACTTTGTTGCTTTGGCAGGCCTGCCTCCGGGCTGCTGGCTCCGGCCGGCGAGCGCTTGCCAGAGGACCCAAACTCTGTTTGTCTGCAACGTCTGAGTACTATATAATAGTTAAAA
>A72_311851
ACCGAGTGCGGGCCCGCTCCGGGCCCAACCTCCCACCCGTGTCTCTTGCGTACTTTGTTGCTTTGGCGGGCCCACCGGGTCACTCCGGTCGCCGGGGGGCGCTATGCTCCCGGGCCCGTGCCCGCCAGAGCACCCCTGTGAACCCTGATGAAGAGAGGCTGTCTGAGTCCCACGATAATC
>A27_106887
ACAACGTATCCACGTACAAACTCACGAACTGTTCCCCTTTAGAGTAAACAACTTGTGGATGAAGTTAATGGCTGATTGGCTCTTGCTGATGGAGTTCCGGATTTTCATCTGGAACTGAGAGCTCTCAGTCGCTGGCAAGAAATTGCTGGGACTTCGTTTACTCTACTGCGGTTTTACCGC
>A57_166841
ACCGAGTTTACAACTCCCAAACCCAATGTGAACATACCTCAAGTTGCTTCGGCGGGAACGCCCCGGCGCGCCCTCCGACCCTCCCGCCCGCGGGGGGATCGGGGAGCCTAGCCCGGACCCAGGCGCCCGCCGGAGGTACCCAAACTCTTGTCTTTAGTATATTCTTCTGAGTGGCAAACG
>A59_304553
AACACGTATCCACGTATCAAAACCCCTCTGAGAAACCTCATTCGAAAGGTCTGGTCTTAGTGTGTTGCTCGCATGGGTCCTAACGATGGTGGTTCGCAAGAACCAAGGGCTCGAGCAGCATGTGTTTGACGATCAACCGTTACTTTCCCATTGTTGGCCTTTTTAACCCATTTTTTAACC
>A106_598542
AACAAAAATATAATGAAGAGTCTTTAACGAGGCTCTTTCGTTAACACTTTTGTGAATATATAACAGTCTTTAATGGGTTAAGAATCGTTAACAACGACAGCTTTTTATTAAGCTACCCATTACTTTTAAACACTTTTAAACATTTTATTTGTCACTTTTTAAACCTTAAAAATTTAAAAA
>A88_219080
ACACAATATGAAAGCGGGCTGGCATCCTTCGGGGTTACAGCCTTGCTGAATTATTCACCCGTGTCTTTTGCGTACTTCTTGTTTCCTTGGTGGGTTCGCCCACCATAGGACAAACCATAAACCTTTTTGTAATTGCAATCAGCGTCAGTAAAAAAATTAATAATTACAACTTTTAACAAC
>A128_338054
ATCGAGAGAGGGTTCCCTTGTGGGCCCAACCTCCCCATCCGTGTTTATTGTACCGTGTTGCTTCGGCGGGCCCGCTGGGGGTGTCTATCCTCTGGCCGCCGGGAGTCCTGGCCCGTGCCCGCCGGAGACTTTTGAGTGAACGCTTGTCTGGAATGATTTGTCTGAGTAGAGTGATATATA
>A38_909271
ATCGTGGGGCTTCGGCCCCGTCGAGAAAGCACCCTTGCCTTTACCGTACCATGGGATCGACCCCCTCCGGTTCTCCGGGGTGTGGGGCGACCCTGCCCATTTTCCTCGGCTGGTTCCCCAGCCAGGGGCGACCCTTTGAGGAAGACCAAACACGCTGCAACCACCTGTAACCGCCTGATA
>A13_734026
AAAAAATAATGAATTGCCGGGGCGAATTTTTTTCGTCCCGGCGTATTCAACAACCCGCTCTTGTATTTGGATCAAACGTCAAACAAAAACTTTTATGTATTATAATAATAAAAAATAAACTTTCAACAACGGATCTCTTGGCTCTCGCATCGATGAAGAACGCAGCGAAATGCGATAAGT
>A87_131377
ATCGAATTTTTGAAGGAGCTGTTTGCTGGCCCTTAGCGGGGCATGTGCACGCTCCGTTCAAATCCAACCTTTATACACCTGTGCACTCTTTGTAGGGTTGTGGCCGCGAGGCTGCACCCTATGTCATTATAAACTCTTTAGTATGTGTAGAATGACCATTGCGTGTAACGCATCTTTATA
>A124_13983
ACCGAGTACTCGGGGGTGACCCCCCCGGACTCCCACCCGTTGCTTACCTTACCCGTTCCTTCGGCGGAGGGCTGCGCCCCCTCGGGCGCCCCGTCGCCGGCCTTTCAAAACCTCGAGCCTTAAACTGTGCAGTCTGAGCATCTTGCAAGCAAAACATAAAAACTTTCAACAACGGATCTC
>A4_107029
AACAAAATCTAATTTTACCTTTGTGAATTGGGCAGTCGAGCAATCGGCTGTTTTATTTTTTACTTTAGTCTAAATCTATACAATAATTATATAATAATTTTTAACAATGGATCTCTAGGCTCTTGCAACGATGAAGAACGCAGTCAATTGCGATAAGTAATGTGAATTGCATTACCTGTG
>A114_26839
ACACATTCGGGGCGCTCCGGCGCCCCTTATACACCCACCCTCTGCCTACGTGTACCTTCATAGCTTCCTCGGCGGGCTCGCCCGCCGCCAGGAACCCACGAAACCCCTTGCATTATACACGAAAACTTCTGATAACCAACCTAAATTATTACAACTTTCAACAATGGATCTCTTGGTTCT
>A83_1056
ACAAAGTTTTTGTGTGGGGAGAAATCTCTGCACTTTAACCCCCCTGTGCACTTATCTGGGCGTAAAAAACCCACGATAAACCCTTTACTATAGTCTTAAAAATATAAAAAGTATTACAACTTTTGACAACGGATCTCTAGGCTCTCGCAACGATGAAGAACGCAGCGAAATGCGATACGT
>A47_1029964
ATTGAATATGCATGATAGGTTGTCGCTGGCTCCTCGGGGCATGTGCACACCTGTCTTGACTTTGTTCATCCACCTGTGCACCTTTTGTAGTCTTTTGGGGGTGACAAAAGCAGCTTGTCGGTTTCAATAACCGGATCTGAGGCTTGCCAGAGTGCACACCGTTGCTTGTGCAGTGAAGGC
>A133_318284
AAAGGAAATTTCACCCATGTATACCTTTTTGCGGTATATACAAACAAACGATCGCAACTATTGTCAATGGTTTTTTTTGGGGGGAAAAGTGCTTGCCTGATAAAAAAACATTGGGTTGGAAAAAAGAAATACAACTTTCAACAACGGATCTCTTGGCTCTCACATCGATGAAGAACATAG
>A111_156555
ACCGAGTTTACAACTCCCAAACCCATGTGAACATACCTGTCTTGTTGCTTCGGCGGCGCCCACGGCCCTCACGGGCTTGGGGCCCGCCAGAGGACCCAAACAAAACTCTTTGCATTTTGAATACAGTATTCTGAGTGACATGATTAAATAAAATCAAAACTTTCAACAACGGATCTCTTG
>A128_567420
AACAGTTTATGTTTGTGTTGTTGTTGTGGTGTGTGTAATGTGTGAATGACTGTTGCCAGTAGGCAATGTCATCCCTTTTTTTAACCATGTTTATTACCTATTCTTACCATACCATATATACAATTATCGAAAACTGCCAGCAATGGATCACTCGGTTCTTGCATCGATGAAGATCGTAAC
>A99_156764
ACCACATCCAAAATCTTACAAACCCACAAGTGTGAAGTTGTGATGAGGAACTTTCTTCATTTTTTTTTGAACCCCTTTTGAACTTTTTACCAAGAGAATAAGCAAGACTAAAAACAAAATGAGAAAAGAGAAAACAACTTTTAACGGTGGATCTCTTGGCTCGTGCATCGATGAAGAACG
>A129_392520
AAAGAGACGTTGCCCTTCGGGGTATACCTCCCACCCTTTGTTTATTATACCTTTGTTGCTTTGGCGGGCCCGTCCTCAGACCACCGGCTTCTGCTGGTCAGTGCCCGCTAGAGGACCTAAAACTCTGTTTGCTAATATTGTCTAAGTACTATATAATAGTTAAAACTTTCAACAACGGAT
>A6_186597
ACAAATCTCTGTCTTGCTTGGGAGGCGTCTTCGGGCGCTGACTGGCAGACACATATGCACAGGGCCGCAAGGCTCTGATGTTTACGCTTGTTTGTTTGACAGATTTATTATGTGACTAAACTTGACAACTTTTAACAATGGATCTCTTGGCTCTTGCAACGATGAAGAACGCAGTAAAGT
>A54_1423632
AACAGTATTTCATACTACTCAACACTTGTGAACTGTACGGAACGGTTTATCCTTCCATTAATAATACTATTAGACTGAAATCACTATATATAACAATTAAAACTTTTAGCAACGGATCTCTGGGCTCTCGCAACGATGAAGAACGCAGCGAATTGCGAAAAGTAATGTGAATTGCATATA
>A7_30701
AACAAGTCCGCATATAGTAAGCAATTACTATATAAGCCCCGTGCAGCAATGCACGTGTGACACATTTTATCGTTTGACTGAAAGTAATGAAACAAATAGAGAAAACTTTTAACAATGGATCTCTAGGCTCTTGCATCGATGAAGAACGCAGTGAAGTGCGAAAAGTAATGCGATTTGCAT
>A98_19296
ACCAAATCCAAATCTTAAACCCGAGGACCAATGTTGTCTGATGGGAGTGTGCGGCGTCAAGCTGAACCTCCCAGCAGTTTTAACAAACGTGAAGTTGTTGTCATTTATTTGTGAGTCTTTGTGACTCTATAAATAATAAGCATCACTTTTAACGGTGGATCTCTCGGCTCGTGGATCGAT
>A84_134643
ACAGAGAACCTCGCCCTTCTGGGTGAATCTCCAACCCTATGTTATTATTACCTTTGTTGCTTTGGCGAGCCGCCTAGGCCACCGGCTTTTGCTGGTGTGTGCTCGCCAGAGAACCCCAAACTCTTGTTTATTAGTGTCGTCTGAGTACTATAAAATAGTTAAAACTTTCAACAACGGATC
>A89_328917
ATTGAATCTATTCTTATTAACCCTTGTGAACTGTATGTGTAAGAGCTTGTTGGCAGGAGGCTTAACGCCCAGAGGTCCCCTCTGATCCCGGCAGGCGCACCGCGCCCTCCAGGTGCCTGCCAGCTTGCTCGCATTTTAACAAACTTTTAAAACACCTACTGATAAAATTTGTTTAATAAA
>A129_133823
ACCGAGTGAAAACTCCCAAACCCCATGTGAACCTTACCTATCGTTGCTTCGGCGGTCACGCCCCGGCGCCCCTCGAGGCCCGGACCCAGGCGCCCGCCGGAGACCCCAAACCCTCATGTTTTTAGTGGTTTTCTCCTCTGAGTGACACATAAACAAATAAATAAAAACTTTCAACAACGG
>A147_2658519
ACAGTGCCCAGCGGGAGCGTCGATAACCTCGGCGTCTCTCGCGACCGGCCGCCCGTGTCTACCTTACCTTCTGTTGCTTCGGCGGGCCCGTCTCCCCCACTCGCGGGGGGACCGCCGGGGGAGCGTACCCACGCACCCCCTGGCCCGCGCCCGCCGAGGGACCCCTTGAACTCTTGTGAA
>A78_103725
AAAAAATAATTTAAAGGCCATGTGCTTTTAAATGGATGGAGGCCGTGCGCCTTCTTTCCGACTCCTATGTGAACTATCCTGTCTCTGGTGGTGGGGTACATCATTGTGGAAAGGCAGTCATGCTGGACCAAGTTTTATGCCTGTCAGTTCTGCTGCTAGTCAGCGGAACCGTGGACAAGC
>A4_110820
AAAAAAATTGTCTACCAATATGGACGATTTCAAAATCCATATTCACCTTGTGTGCACAGTAATTTGAAAACGGCGAGATCTTTTTTCCTCCAAGAAGAAAGATTTCGTGTGTTTTCCAACTACGCCTATAACAATTGTCTGAAACTTTTTGATTATTAAATCAGAAATATAATAAAAACA
>A122_9497
AGTGATTGACCTCCGGGTCTTAATAACTATAATCTTCTACCTCTGTGAACCGTTGGTCTTCGGACCGATTCTTATAACAAACATCTGTGTAATGAACGTAACCTATATTAATCATATAAAACTTTTAACAACGGATCTCTTGGCTCTCGCATCGATGAAGAACGCAGCGAAATGCGATAA
>A79_602708
ACAGAGTTTACAACTCACCCAACCATTGTGAACCCTACCTTACCGTTGCTTCGGCGGGAGGCGCCCTCATGCCCCTACAATAGGTGGCTGTAGGGCGCCCCTGGTCCCCCTTGCGGGCGCCCGCCGGAGGATTTCCCAAACCCACTAGCAGTATGTGGCCTATCTAAGTCCTGTACCGAA
>A3_2474635
ACAGAGTTGCAAAACTCCCTAAACCATCGTGAACGTTACCTTTCATCGTTGCTTCGGCGGGCGGCGCCCAGCGCCCCCGGCCCCCGTAAAGGGCGCCCGCCGGAGGTACCTAACTCTTGATAACTGTATGGCCTCTCTGATTCTCTGTACTTAATAAGTCAAAACTTTCAACAACGGATC
>A2_696665
ACCGAGTGTTGGGGTCTCTCAGGCCCCTCTCTCCCACCCCATGTGTACCTACCTTTTCTTCAGTTGCCTTGGCGGGTCCCTCCCCTCAGCGGGAGGGGTTCAGCCTGCCAGGGGGACTCCCTTAAAACTCTTTGAACTTGGGTCGTCTGAGAAAGCAATCAAATGAATGAAAACTTTCAA
>A88_168364
AACACTTCTATTCCAAACCGAATTTTTTACCTCAGGGGACTTTCTCTGGGTAAAAAATCTACCCCACTTTTTTCTGCGTGAACCATGTTGGGAAGTGCTTCATAGCTTTTTTGTTTCTTTCGAAAGAAACGAAACAAAAGGCTCCCTGACCATTTCCGCTTTTTTTCCTTTTTCCTTTTT
>A1_324787
ACCGAGTTTCTACTCTAAACCCTGCGAACCTACCATTACGTGCTTCGGCGGCCAGCCCCGGGGGGGCGCCCTACGGCCGCCGATAGTACCCAAAAATCACTTTTCAGAGTCTTCTGAGTGACAAAAAAAACAAGTCAAAACCTTCAACAACGGATCTCTTGGTTCTGGCATCGATGAAGA
>A74_40675
AATGAAAGTCTGGGCTTCGGCCCTCTCTCTTCTACACACTTGTGAATCTACACTGTTGCTTTGGCAGGTATCCTGGATGGCGCAAGCTTGAAAGGTTAAACTGAAAGGTGCCTGCCAAAGACATTTATCCACCCTTTTTATATCGTCTGATTTTTGTTTAAAACAAATTATAATAAAACT
>A64_106385
AACGAAAATATTTTAATTGCATTTTTGCAATTAAAAAAAATTCTAAACACCTGTGAACCTTTTTGAAAAATTTCTTGCTTTGGCTGGGGAATATATATCTCTTTTGATAAATAATCCGGCCAAAAGTATTTATAAAAACCTTTAATATTTAAACCATGAATATCTGAAACTGAAAAAAGT
>A96_309838
ATCGATTCTCGAGGGGTTGAGCTCAGTTGTGCTGGCTTTGTCGCATGTGCACGCTGGGTTTGGCCTCCTCCTCACACACACCTGTGCACACCATGTGGGCCTCTCGGGGCCTGCGTTTTCATCACACCCCAACGCATGTTTATAGAATGTAACCATATTATCTGCCGCTTCGCGAGGAGT
>A122_227318
AACAAAATATTCTTACTTTGCTTGGGATTTTATCTCTAGTAAAGTGAATATGGATTTAATCCATCCATATCCACCCCATTGTGCACTGTTATCCTGTCTTTTGCTTTTCCGGTGGTTCTCAGTTTCTGCTTTTTTGGTGGGGGTCGAAGAAAGTATTTTTTCGATCCATCACAAAGGCGT
>A52_207228
ACAGAAAGGTCTAAACGCCTGAAAACCACTGTGAACCTATTCCTTTGCTGCCTCGGTGGGCAATCCCAGGGCGGGATTCCGGGCTCCTTCGGGGCGTCCGCCGGCGGCGCACCTCTCTAGCTCTGTCTGCGATGGGCTTCTGAGTGGCTGGAAAGAAACAAGTCAAAACTTTCAACAACG
>A109_720272
AATACGTATCCACGTATCAACCGAATCGTGAACATGTTTTCCCAGTGTGGATGAGAGCATTTGCGGTCCAGTTTACCTCTCTTCGAATGAGGAGGGGTATTGATGATGTGCAACTGGCCGGTCCTGGTCTTCGGATCAAATCATGCAGCTTTTGTTGCTGGTTTGACCCGGAGATTAGCT
>A6_1115439
ACCGTGTTCTGGGTCCCCTCGGGGGCCCGACACCCCACCCTTTGTAGTTACATGACTATCGTTGCTTCGGCGGGACGGCCCCCTCACGGGGGCCGCCGGGTCCCAAATCGCCCGGAGAGCTCCCGCCGGAGGACCACAAACACTAGCCTTTGAACCAGTACGTCAGAGTAAGAATTTAAT
>A6_466727
AAAAAGTTACCACCGGCCAAGGCCGGGAGGAAGCGTTGCGGGTCGTCTCCCCCCTTCCGGGGGGGTTGATGGCCCACAGCCCTTACACCCCTTGTGAAAAACCCCTGTTGCTTCGGCAGCCCCCGCGGTTCCTCGGGATCGCGGCGGTAAGCCTGCCGACGGCACCCCCCTTCGAAATTC
>A56_244873
AATACGTTTCTAAACAAAACGTTTTAAACTCCAAAATTTGATCGTGGAAAATAAACTTCCGGATGCATTTGTAGGGAGGTTCAGTGTAAAAACTGAACATCCTTGAAAAAGGGACTTCAAAGTCGCAAGACTTTAACACTTCAGAGTAGAGCAGTGAGGTGAAAATTCAGCAATGAGTTT
>A89_341573
ACAGAGTTGCAAAACTCCCAACCCCTTGCGAACGAACTGCAGCAGTTGCTTCGGCGGACTGCCCCTGTGGCGGCCCGCCGAAGGAATACAAACTCTTGTTCATTTTGGCATCTCTGAGTGACTTTACAATAAGTTAAAACTTTCAACAACGGATCTCTTGGTTCTGGCATCGATGAAGAA
>A78_115135
ATTGAATAAATCTGACGTTGGTTGTAGCTGGCTCTACCCGAGCATGTGCACGCCCCGTCACCTTTATCTTTCCACCTGTGCACACACTGTAGATCTGGATACCTCTCGTCGAAAGGCGGATGCGAGGCTTGCTGTGCCCTTCCCAAAGGGTCGGCTTGCTTCGAATTTCCAGGTCTATGA
>A102_583106
AACACTAATCCAACTCAACTCAACGAAGCCTTCAGTTGCAGCAGTGCTTGCTAGCGCAAGCAAGCAGTGCCGCTGCAGCACCAAAACAAACTAATTCATGCAAAGGAGCCTAACTAAGCTCAACCACATCAACCAAATTCTCAACGATGGATATCTTGGTTCCCATAACGATGAAGAACG
>A79_1339056
AACACAAAAACAATCCCGTATCCACCCCTTTTTATAACGAACTCTGGTTTTAAACTACCATTGTCTCTTCTTTATCCAACTTTTATTTTTACCCCAACTCTATAACCAAAATGCAATAGACTGATATTTAAATATCTTTATAATCTTTTTCAATGATATTTAAAACAACTCTTAGCAACG
>A57_753926
ACTGAATGATAATTTCAACACTTGTGAATTATAAATTAATTTGTTTGGGTGTTTTTCTTTAATTGGAAAAATGCCCAAAGATTTTTTAAAAAACACTTTATTTTAAACCAATATCTGAGAAAATTTTAATAAATAAATTAAAACTTTCAACAACGGATCTCTTGGTTCTCGCATCGATGA
>A103_302631
AAAGAATGTTACCTTTTTTGGTATACACTTCTCATCCCTTTGTCTACTTACTCTGTTGCTTCCATGGTGCCAGTCAGTTTTGACTTCAGACAGGTGATTAATCTCATCTGTTTGGAAGTGCCCATGGGTAGTGTTTCCTCTAGGGGGAATACTGTTTGAAAACCCTTGTGATACAATTGT
>A99_404604
ACAAGAAGCCGAAAGGCTACTTAAAACCATCGCGAACTCGTCCAAGTTGCTTCGGCGGCGCGGGACCCCTCGGGGGACCGCAGCGCCGCTTCCCCCCCGGGGGTTGCGGGGCGCCCGCCGGAGGTCACAAACTCTCATGTATTATAGTGGATCTCTGAGTAAAAAACAAATAAGTTAAAA
>A46_1329097
AACAAAATTTTCCAAACCTTAAAATGGCATTCGCTTTTGAATGTCATTTTTAACCCCACTTTTTGTTGAACTTTGTTTTTCTATCTTAAAATGACAAAGGTGAAAGGAGGCTGGTTTGACCAGCTCTTTCATTTTTTTCATTTTATTTTCTCTTTTTCTTTTTTCAAACCCAAAATGAAT
>A32_6194
ATTGAAATAAACTGACAGGTTGTTGCTGGTTCTCTAGGGAACATGTGCACGCCTTGTCATCTTTATATCTCCACCTGTGCACCTTTTGTAGACCTGGATATCTCTCTGAGTGCTTGCACTCAGGTTTGAGGATTGATTTTTGTCTCTCCTTACATTTCCAGGCCTATGTTTCTTCATATA
>A51_81691
AACAAAATCTAATTTTACCTTTGTGAATTGGGCATTCGAGTAATCGAGTGCTTCCCCTTTACTTTAGTCTAAATCTATACAATAATTATATAATAATTTTTAACAATGGATCTCTAGGCTCTTGCAACGATGAAGAACGCAGTCAATTGCGATAAGTAATGTGAATTGCATTACCTGTGA
>A108_465022
ACTGATTTCTGCCTAGGCTGGTTGAGTCTCTAGGGACTCCCGGCCGAAGCGATATACCACTTGTGCACCATGATGTCTTTTGGGTTTTGGAAGCAGCTCTTGAGCGGCGACCTTGACCCAGCGTTGTAAACCAATTAATTTTTTGTCTGAAATTTCTATAAATAGAAACAACTTTTGACA
>A3_2559799
ATTGAATCCATTCTATACACACCCTTGTGAACCTGACGACACGGTAATTCGATGCCTCAGTTGAGCGCAGCGCGGCATCGTGTCGTCAAAGTCTTATGTTATCGAATCTCTCTCAATTCTTTGCTTTGTGCAAAGTTTGTTGACGATGATATTGACCTTGCTTGATGTGGTTGCTGTGAA
>A111_1848006
AACACGTATCCACGTATCAACCCCTCTGTGCAAACTCTAACTTCGAAAGGTTTGGTCTTAGTGTGTCGTTCGCATGGGTCCTAATGATGGAGGCAGTCAAATGCCTAGGGCTCGAATGACATGTGTTTGACGATCAACCGCCACTTTCCCATCGTTGGCCCCTCTTTTTAAACCCCTTGT
>A26_4823
AATGAATTGTTCGAATTTCTATGCGGACAAATCTTTAAATCCGTATCCACACCGGCTGGGGGTCTAATTTGATTTAGACTCTCGGCCGTAGGGGGTGGTTTTTCTTGGGTCGACTTCTCTCGGCCCAGGAGGAAGCATCCCTGTCTGACCTTTGCCTAAAATTGATCTTTTTGACTGAAA
>A30_383404
ATTGAAAAACTACTCTTGGTTTTTTATATCCCATTGTATTATCCACCCTGTTGCTTCTACTGGACTGTTTTACTTGTGGGTAAGATTTACCTCTAGGTAAAATCTCGGGCTTGTGTGAACTACACTTGCCAGAGAACTGTCAGTAGCAAGACCAATTGCTAAAACTTTGTTGTGAAATAT
>A14_149247
ATCAATGATATTCATCATAACACTGTGAACTTAAATGAACTGAATTTGGGGATGATCTTTATAAGATCTCCCCAAAATTTTAAACACTATAATTTTTAAAGCAGAGTCAATTATGAAAATAATTTAGACAACTTTTAGCAACGGATCTCTAGGTTCTCGCAACGATGAAGAACGCAGCGA
>A38_52957
AATGAATACAGATGCCTGTCGAGCTTGCTCACGGGCTTTCTATCATATCCATAACACCTGTGCACTTGTTGGATGATCTAAAGACATAGGGTAAAACCTAAAGTCAATAGTCATCCACTTACACTAAACAATAATGTAACAAATGTAGTCTTATTATAACAAAATAAAACTTTCAACAAC
>A30_155353
ACCGAGTATGGGGCGCGAGCCCGTACCCACACCCCCTGCTTACGCTCAATCGTTGCTTCGGCGGGCTGCGGCCCTGTCCGCTCCCGGCGCCCCCCGCGGCGCGGGGATGCGCCCGCCGAGGGATCAACCCAAACGCATGGCAAACGAGTCTGTCCGAGTCGATTGTGAATCAGTCAAAAC
>A124_367477
CATAATAAGTGTTTTATGGCACTTTTTAAATCCATATCCACCTTGTGTGCAATGTCAGTCGATCTTCTTTATGGGGATCGACCAAACATCAACCTAATTTTTAACTCTTTGTCTGAAAATATTATGAATAAAATAATTCAAAATACAACTTTCAACAACGGATCTCTTGGCTCTCGCATC
>A32_121737
AAAAAATGATGGTTTGTTAGCTTGAGCTACTTTCGAGTGGATCGCTTCAAACTTATTCACCCTTGTGCATCGTAATGTTTTTTGGGTCGGTTTTACGACTGGCCCAGCAGTTTTTAAACACTTTATAATTTGACTGAATTTTTTTGAAAATAAAAAATAACAACTTTTGACAACGGATCT
>A132_1514952
AACGAGTTTTTGAAAGGGGTTGTAGCTGGCCATGAAAATTGGCATTCTGTGCACACCCTGACTCATCCACTCTCACACCCCTGTGCACTTACTGTAGGCTTGAGTGGGACAGGCTGACCTCGGTCGGTCTCGAAAACTTTGCTTACGTTTTTACTTACAAACGCTTCAGTCAAAGAATGT
>A22_297671
GGAAGGGGGGGAATGGAGAGAGAGTTGGGATGAGGAGAATAATCTTTAATCTACAACAATAACAACAACAACTGCTGACAATGGATCTCTGGGCTCTTGCGTCGATGAAGAACGCAGCAAAACGCGAAATGTGTTATGAAGTGCAGTCTTTGTGAATCATGAATCTTTGAACGCACCTTG
>A37_4006
ACCGAGTTTACAACTCCCAAACCCATGTGAATCTTACCTTTTCGTTGCTTCGGCGGGATCGCCCCGGGCGCCATCGTGTGCCCCGGACCCAGGCGCCCGCCGGGGGACTTAAACTCTTGTATTACTTTGTTTTCTCTGAGTGGATTACACAAATAATCAAAACTTTCAACAACGGATCTC
>A113_20987
AAAGAGTTGCAAAGCTCCTCAAAACCATTGTGAACTCATCCGTCAGCGTTGCTTCGGTGGGCGGCCCCAGGGAGGGGCCGTAGCTTCCTTTCTCCAGAAGGGCGGCGCCCGCCGGAGGTATAATAACTCTTGTATTTATCGTGTTATATCTGAGTAAACAAGCAAGCAAGTCAAAACTTT
>A7_845651
AAAGAGACGTTGCCCTTCAGGGTATACCTCCCACCCTTTGTTTATTATACCTTTGTTGCTTTAGCGGGCCCGTCCTTGGACCACTGGCTTCTGCTGGTCAGTGCCCGCCAGAGGACCTAAAACTCTGTTTGTTAATATTGTCTGAGTACTATATAATAGTTAAAACTTTCAACAATGGAT
>A38_490909
CATGTATTATTACATAAAGGCGTGCTTACCACGCTGAAGGTAAAAACATATCCTCGCTAAGATCTCCAGGAAGAGTCGTATTAAACACTGCCGTACGAAAGTATAGGTTACGAATGGAGACGGGGGTGAAAGACCCTCGAGATCCAAAAATGGACCAGTGTCCCTGAAGATCATCCAGTG
>A104_171518
AAAAAAGTTTGGACATGAGCATTCATTCCAAGTTTCCACTCTGCGTACCTGTCCACTGTAAGCTTCCGTTTGGCGCGGATCCTAGGATCCCCTCCTATCGAGTCCGATATAGGCTCGGTTGGGAGCGTCCAGACGGGAGCCACTGGCAAACTCAACCTATTAGTTGTATGTAATGTCTGA
>A76_1660150
AACAAATTCAACCAAACAAGCCAGCCCTTAAAGCTGGTCTTGATTGTACCCCTGTGAACCGTTATTGTCTCTGGTGGGTGGTAATTTATTGTTGCCCACCGATTTTAAACTTGCATTATATTTGACTTTAAATATTATTTATAATAATAAACAACTTTTGGCAACGGATCTCTTGGCTCT
>A38_1003304
AACACTTTTTTCGGTGCTTTTGAAAATTGGAATCAAATTCAATTTTCGAGCCCAATCCAAACTTACCCAAACTTTTTTAAAGTGCTGGTGTTTTGCGATCAAAAGCAAAACCTCATTTTTTTCAATTCAAAAACCCCAAATCTTTCTTTGCAAATGAAATTGAACAAATTTAAACCTAAA
>A111_444479
AATGAGTGAGGGGGCCACAAACCCCCAACCTCCAACCCTTTGTGAACGCATCATGTTGCTTCGGGGGCGACCCTGCCGTTCGCGGCATTCCCCCCGGAGGTCATCAAAACACTGCATTCTTACGTCGGAGTAAAAAGTTAATTTAATAAAACTTTCAACAACGGATCTCTTGGTTCTGGC
>A104_597471
ACAGAGTTGCAAAACTCCCAACCATTGTGAACCTACCTTACCGTTGCTTCGGCGGGTGGCCCCCACCGGGGCCGCGCCGGCCCCAGGGCCGGCAACCCGTCAGAGGACCGAAACTCTTAGTCATCATTGGCCTCTCTGAGTAGCTTATACAATAAGTCAAAACTTTCAACAACGGATCTC
>A51_656462
AAAGAATTTGAATGAAATGTATATGAACTTCATGGGGGATATCTGGAGGTAGGTGGTAAGTTATTACTGCTTGGTTTCAGATTCCTTTGAATTCATTGCATTTCTTTATATTCATACACGCACTACATGGGAGACTGTGTAGTGTTACTATTTAGAATCATATTTTGTATATCATTAGTC
>A87_1310292
AATACGTACTTTCACGTATCACTCAATCGTGGACTTGTCCCGCTTTTTGTGGGGAGTTGAAGGCGAAATTTGTGGTCATTTATTTTACCAGTGTGGGGGAGAAAGACTTTATTGTCTTTCTCTTTTGACCTGTTCGCCGAGGATTAATAAATCGAAAGCTATTGAGGTTTGATTGGAAAA
>A46_1482493
AACAGTTTATGTTTGTGTTGTTGTTGTGATGTGTGTAATGTGTGAATGACTGTTGCCAGTGGGCAATGTCATCCTTTTTTTTAACCATATTTTTTACATATTCTTACCATACCATATATACAATTATCGAAAACTGCCAGCAATGGATCACTCGGTTCTTGCATCGATGAAGAGCGTAAC
>A106_385258
CCTTCCTTCCGCAGTGTACACTTATCGAAGCCTTTGCAGCCACGCAAGTGGTAGGTCCAGACGACTCTAAACAAGTTGGCGCCGGATGCAAGTCGCGCCCCCCGCTCCGGGGGGTGTCGGCGACACTTTTGAACTGCCGGGGACACCCTAAAGCCGATCGCACCAACCTGCGCGGGAAAC
>A147_2226748
ATTACGTATCCACGTATCAACCCAATCGTGAACTGTTTCCCGTCTGATGAGGATTTCTGCGATCAAACACAAAACACAAATGCATGTTGGACTGAAGGGTTGGAAGTTTACTTCCTTCTTCAGCAAAAGTTTGGTCGGTCCTAGTTGTAGGTCTCTTTGCCTGCGATTAGCTCAACAGAT
>A4_630860
AAAGAGTTGCAAAACTCCCTTAAACCATCGCGAACGTTACCCCACACCGCTGCTTCGGCGGGCAGGCACCCCCCCGGGGGCGCCTCCCGGCCCCTCACGGGGCGCTCGCCGGAGGAGCACCACCAAACTCTTATAATTATTGGCCTCTCTGAGTAAGATTTTTTTAAATAAGTCAAAACT
>A9_890065
ATCGAAATAATCCGAAGGGGGTAGAGAGTGGGTGAAATTTGGAGAGCGTCTGAAGACTGTCGCTGGCCTCGGAAACGGGGCATGTGCACGTCCCAGCCTCGCCTTAGTCCTTGCTCTCGAACCTTTCGTAAAACCTTCACACCTGTGCACCTATTGTAGGTCCTTCGGGATCTATGTCTT
>A6_1585410
ATCGAAACCCGAGGGTGCAGAAGGGGGATCGGAGAGATCCGTTCCTCCGAAGCCCTTCGTTTACTCTTTGACACACCTCACGTGCACCCCATTCGCAAGGGCCCTTCGGGACCCGCGCGTTTCATCTCCGACTCGCATGTCTACAGAATGTCGATAGCATTTGATATATATAAAATACAA
>A22_368137
ACAGAGTTGCAAAACTCCCCAAACTATCGTGAACCTTTACCGCTAAACAGTTGCTTCGGCGGGTGGCCCGCGGGAGGAATCCAAAAGACCATCGCTTTCAGTACCGGCCTCTCTGAGTTAACTGTACTTTTAATTGAGTCCAAACTTTCAACAACGGATCTCTTGGTTCTGGCATCGATG
>A27_218098
ACAAGAAGCCGAAAGGCTACTTCAAACCATCGCGAACCCGTCCCAGTTGCTTCGGCGGAGCCGGCTCCCCCCGGGGGGCCGCCCGCCGGAGGTCACAAACTCTATTGTATTACAGTGGCATCTCTGAGTAAAACACAAATAAGTTAAAACTTTCAACAACGGATCTCTTGGTTCTGGCAT
>A97_101079
AGTGATTACACCTGCCTTTGGGTCAAGTCCGCCTCGGCGTTGACTTCCCTCTGGCTAGACACCCCTGTGCAACTTGATGTATTTTGGGTTTGTTTCTGCTCTTTTGAACAGGTTCGTCGTACTACCTGTAGTACAATGAAAAAACAAACCCTAAAAAATTTAAAACAATTGTTTAATTAG
>A127_196217
ATTGAATAAATCTGGCGTGGTTGTAGCTGGCTCTCCGGGGCAATGTGCACACCCGTCACCTTTATCTTTCCACCTGTGCACACGCTGTAGTCCTGGATAACTCTCGCTGGAAGGCGGACTTTGGGTTTGTCGTCTGCCCTCAAGGGGGCTCGGCTCACTCTGAATTTCCAGGTCTATGAT
>A77_570636
ATCATAGTATAATATCCACAACCTAAACGTGAACTGTAAAAATTGTCCTTTAAATTATTATTTTTAATAGTAGTTTTCTGGGCTTTTGATGAATTATTTTTTTGATGCTCTCTTTTGAGTTTCAAATAAATTTTTCATTATTTTATTAACCAATTGAACTTTTATTTATTAATTTTTTGA
>A111_29156
ACAGAGTTGCAAAACTCCCTAAACCATTGTGAACGTTACCAAAACCGTTGCTTCGGCGGGCGGCCCGGGTCCTTCCCGGCGCCCCCCGGCCCTCGCGGGCGCCCGCCGGAGGTAAACCAAACTATTGCATTAATGGCCTCTCTGAGTCTTCTGTACTGCATAAGTCAAAACTTTCAACAA
>A52_824805
AAAGGAAATTTTTACTTGTACCTTTTTGCGGTACATACAAACAAACGATCGCAACTATTGTCAATGGTGGGGGTTTTTTTGTTGGGAAGGGAGAGAAAAAGTGCTTGCCTGATAAAAAAACATTGGGTTGGAAAAAAAGAAATACAACTTTCAACAACGGATCTCTTGGCTCTCACATCG
>A124_1137165
TATGAGCGAGGGATTAGTTTTAGGACTAATGCCCAAGCGTATATATCCATAAACACTGTGAATTGTTAATTGGGCTTTATACGCCCTTTACAAAACGATGTGTAATGAACGTTTATTATTAATAAATAAAACAAAACTTTCAACAACGGATCTCTTGGCTCTCGCATCGATGAAGAACGC
>A1_4988
ACTGAAAAGTTCTCTCAAAGAACCTATCAATACCCCATTGTTTACCTTACCATGTTGCTTCCACTGGACAGGCGGATCCCCTCCATGGGAATCAGCCCTCTGGCGTCGACCTCAAAGGTCGAACTGCTGGGGAGTGCCGGTGGATAGCCATCAACCCCAAAAAAACTTTTAAATCAGCCA
>A31_2867
AAAAATATAATTATATAAAATATTATATATAAATATTTTTATTTATAATAATAGAAAAATATAAAAAATTTATATAAATTTAATTTATATAAAAATTTTATATTTTTCGGTGAGAATGATAACTCTCACCATTAAAAAATTAATAGTGTCATAAAAAATTATAATATAAAATTTTTAAAA
>A96_162506
AACACGTATCCACGTATCAAAACCCCTCTGAGAAACTTCATTCGAAAGGTTTGGTCTTAGTGTGTTGCTCGTATGGGTCCTAACGATGGTGGTTCTGCTTCGGTAGAACCAAGGGCTCGAGCAGCATGTGTTTGACGATCAGCCGTTACTTTCCCATTGTTGGCCTTTTTAACCCATTTT
>A108_631018
AACACTCCAAAACTTCTCATAGCTCTGGGAAACCAGAGTTTATGAAACCCTATTCACATTAGCGAACCCGGCTGGATCTAGTCGCAAGACTCTATCTAAGCTATTTTCTTTTGTCCATTTTCATTTTTAACCCCAATCATTATAACTTTTATTTGACTGACTGGAAGACCTCAAAAATCT
>A33_1004778
AAAAAAAAATATCAAGGCGCTCTTTCACTTATGTCCGCTGCGGCGGTTCATGGGGTCTGAATTGCTGGCTGGCTTACTCCGTGACCATCTCGAAATGGCCACCTGGTTCTCCGGCACTCACCTAAACCGTGAGGTTGATAACATCATGTGAACTGTACTGTCTCTGGCGGTGGGATGGCT
>A36_536224
ACACGATTTCGGTTAACACCGTTTTCACCCTTTGTTTATACGTACCACATGTTTCCTCGGGGGGCTTGCCCCCCGTTAGGACACCCCATAAACCTTTTTGTAATAGCAGTTAGCGTCTGAAAAATAAGTTAATTATTAAAACTTTCAACAATGGATCTCTTGGTTCTGGCATCGATGAAG
>A83_12000
AAGAATTATAAATATTTGTGAAATTTACACAGCAAACAATAATTTTATAGTCAAAACAAAAATAATCAAAACTTTTAACAATGGATCTCTTGGTTCTCGTATCGATGAAGAACGCAGCGAAACGCGATATTTCTTGTGAATTGCAGAAGTGAATCATCAGTTTTTGAACGCACATTGCAC
>A99_205502
AACGAATAACTATGGTGTCTTGGCTGTCGCTGGCTCCTCGGAGCATCGTGCACGCCCGCCATTTTTATCTATCCACCTGTGCACCGAATGTAGGTCTGGATGACTCTCGTCTCTGGGCGGATGCGAGGTTTGCGTGTGCGTAGCGTGTTCGCGTTCGCGCGTGTGTTGCGTACGGGCTCA
>A99_851581
CACACTCCCGAATGGGAAGCCACGTGTCAAAACAGATTGTACTTGTACTTTCTGTCCTCTACGAAACGTTTGCTAACAACGCAATAGAGAATTTTCCTTTCAACAAACTTTACGTATAGTCTCTTCACGATGGATACCTCGGCTCAAGAAACGATGAAGGACGCAGCCAAATGTGTTAAT
>A3_725520
ACCGAGTTATTACTCCAAACCCTTTGTGAACCTTACCACTTACTGCTGTTGCCTCGGCGGACGGCCGGGAGGGCACCCCCCCGCGGGGTCGCCCGACCGCCCCCGCCGGAAGCACCAAACTCTTGAATTTATAGCGAAACTACTTCTGAATAACAAAAACAAACGAATCAAAACTTTCAA
>A126_533819
ACCGAGTGCGGGCTGCCTCCGGGCGCCCAACCTCCCACCCGTGACTACCTAACACTGTTGCTTCGGCGGGGAGCGCCCCTCGGGGAGCGAGCCGCCGGGGACCACCGAACTTCATGCCTGAGAGTAATGCAGTCTGAGCCTGAATAGTATAATCAGTCAAAACTTTCAACAATGGATCTC
>A14_1398824
ACAGAGTATGGTTGGGGTTCGCCCTGGCATACCCGTCCTTATGTCATTTACGTCATTCCTCTCACAGAAGTGTGGAAGTGCAAAGACGAACGTTTACTTCGGTTGAGGTGTTCGGTTGCCTGGAGGTGAATCACCAAAAGGGACAGGACCGCGGCCGGTCGGCCTCGAGAGAGTGCTGAT
>A109_528625
ACCAAATCCAAATCCCAACCCCTGTGAACTTGTATTGTCTGTCTTTGGGGGGAAGACCCTAGTGTTTTTCCCCCATATTTATTAAACAACTTTAATTTTTTTTTTGGAATAACTTTTATTAATCTTAATAAAAGACAACTTTTAACGGTGGATCTCTTGGCTCGTGGATCGATGAAGAAC
>A62_635257
AACAGATTCTGCTAGTCCCAGAAATCTTACCCCACGTGCAATGTAATCTGACTTGGTGTCAAAGCACTGGACCCGGCATTACCCGAACGTCTTTAGGGTACCTTGTCGGTCTAAGTCTAGGCACCATCATTTTACACTCTGTTCTGTATGCAGAGAAAAAACAAAAGACTAGAAAACTTT
>A63_2069
ATTGAATATTCTTGATGGGTTGTAGCTGGCTCTTCGGGGCATGTGCACGCCTGTCTTGACTTTATTCATCCACCTGTGCACCTTTTGTAGTCTTGGGGGTTGAGAGCAGTCAATAATCGGATGACCATTTGGTCACTCCGGGTGTGAGGAATGCTGAGTGCGAAAGCATACAGCTCTTCT
>A88_584171
ACTGAAGATAACAGGGTTTTGAGACTGCGTGCTTTCGTGCTCGTGTGCTCGACCCTCACTCTTTCATCCACACACACCTTTGTGCACTATGGGGACGTGAAAGTCCCCCTTTTTTTACATAAATGCCAAGTTATATGCATGTCTGATACGCTCTACGGAGTAATGTACAACTTTCAACAA
>A14_2048592
AGTGCTTTGAACAAGAGCGATGCTGTGGTGTAATTTGTGGATGGGTTCTCATGAGCCCGTCTGCGATTTTTGATTATGAACGATTTTTCAGCGAGAGAATGCTATACTGTTAGTGACACAACTGGCAACGGCGGATCTCTTGGCTCGTGCATCGATGAAGAACGCAGCAAAGTGCGATAC
>A21_6940
ACAGAGTTATCTAACTCCCAAACCCATGTGAACTTACCACTGTTGCCTCGGCAGATGTTGCTGGGCGAACCTACCCTGTAGCGAGCTACTCTGTAGCGACCTACCCGGGAACGGCTTACCCTGTAGCGCCTGCCGGTGGACTACTAAACTCTTGTTATTTTTAAGTAATCTGAGCGTCTT
>A112_66325
AATACGTTTCTAAACAAAACGTTTTAAACTCCAAAATTTGATCGTGGAAAATAAACTTCCGGATGCATTTGTAGGGAGGTTCAGTGTAAAAACTGGACTCTTGAAAAATGGACTTCAAAGTCGTAAGACTTTGACACTTCAGAGTAGAGCAGTGAGGTGAAAACTCAGCAATGAGTTTTG
>A146_1184477
ATCAAATTTACCGCTGCAAGGCGTGTAACTTTTTACCACCTGTGCATCAAGTGTCGGTTGGTGGACTCTTCATTAATGAGGAGTTATACCAGCTGGCACGCCATTACAATATTTAAACTGAAGTCATGACAATATCAATTGGCATAAAACTTTTAGCAACGGATCTCTAGGCTCTCGCAA
>A2_161577
ACCGAGAGTCTACCTCTCCACCCTATGTTTATTGTCCTCTGTTTCTTCGGCGGGCCGTAGAAGGCCGCCGGCCTACCTGAAAAGTAGGCTGGGCTAGGCCACCGGCCCGTCGGTAGTAACTCTGTAGTCGAACGTGTCGTCTGAGTTTGGCTTCCAATTAGAACAAAACTTTCAACAACG
>A147_1539082
ACACTCAGTAGATTTCTACTGCTCAGGGAGAGCGGAAAGCCCCCAGCTTGCTTTGGCAGCTGGATGGCAAGTACGCGCTCTGTCTGAACCCTTGTCTTTTTGCGTACTCCTGTTTCCTCGGTGGGCTCGCCCGCCGATCGGACAACCCAACAACCTTTTTAATTTTCAATCAGCGTCTGA
>A76_129775
AAAAGTAAATATGTATTCTCCCGAATATGCATTTTCAAACCCATCTGCGTACATTACCCGTTGCTTCCGCGAGGCAGTGGCCCCGGTCACCTCCTGACGATGGCGAAGGTCATCCGAATGGGGAGCCCTCGCGAAAGGTTTACATCAAACCCTTGCATTTCTATGTCATCTGTCTGAAAC
>A34_2222398
ATCGAATTTAAAGCTTGGTTGAGCTGTCGCTTCGGCGTACGTGCTCGCCTCGCCGTCCATTCTCAACACCTGTGCACACTCAAGTTCTTTCTGTTCTTCCCATAGCGCTTTCTATTGCTTGTCTCTTCATTGAGGCGGTAAGAAGGAGCGTGAAAGGTCGAATAAGGATGGGCTGCCTTT
>A52_764
GAAATAGTACGCCCAGCCAAGGTAAAACCACCGGCCGCTGGTGCTGTATTCAACCACTTGTATACTTGTACCTGTTGCTTCCGTGGAGTTACGGGTGATCGCCCTGTTCGCAGGTGTGGGTTACCTTCCACGGGTGTATTTTGAACACTTGTTTAATTGTATGTGGAGTCTGAATAGCTA
>A129_5672
AAAAAATAATCCAATTGGATTTAACAATCCATACCCACCTTTCGCGCACTGTTTAATGTTCGTTGCCCTTTGGTGTCTTGTCCAGCTACAACTGTTTTGTTAGTAGTGTAAACTTGGCATCGGAGGGTAACACCTCAAATAAACTTTTATTTGTCTGTTTTCAACCCAGTCTGAAGTTTT
>A131_381988
ATCGAGTTTTATTTGAACGGGTTGTAGCTGGCCTTTTAATCGAGGCATGTGCACGCTCGGCTCAATTCCACTCTTAACCACTGTGCACTTTTTGTAAGATCGGTTGAAGGACTTTGTGTAATAATAAAGTTCGGAAGCCTTTCTTATGTTTACTACAAACGCTTCAGTTATAGAATGTCT
>A30_596538
AGTGAATGTGCGGCGACGGCGCAAGCCTGAGCCTGCCAATCCACCCTTGTGCAATGTACCGTACCCTGGTGGGCGGCGCTCCGGCCTAGCTGGGGAGCCTCCACCGAAGGGCTTTCGAGCCCGACCAACGCTTTAATCTCTGTCTGAACTAAAAAAGAACCAAATGATCTAAACAACTTT
>A54_160710
AAAAGTAAATATGTATTCTCTCGAATATACATTTTTAAACCCCCCTCTGTGTACCTTACCTGTTGCTTCCGCTGGGCAGTGATCTCGGTCACCTGCGCGTCGACGGCTTAGGCCGCGTCGGCGCGGAGAGTCCTCGCGAAAGGGACCTGAATGAAACTCTTGCATTCCTATGTCATCTGT
>A122_103903
AACAAGTCCGCTGCGTGCGCATTCGTGCCGCGCACATCCGTTCCATGCGCAGTCCGCTGTGCATGACATTTCTGCAAATCTCTGATTGTCACATCACAACTAATACAAACTTTTAACAATGGATCTCTAGGCTCTTGCATCGATGAAGAACGCAGTGAAGTGCGAAAAGTAATGCGATTT
>A83_140807
ACCGAGTGGCGCGAAATTCCTGTCGTGAGACGGGGAAGCTACCCGACCTTTTGTCATTTTGTCGAGTCTGGCTGGCGGGATTGCATTCGTGAGAAGCGAGTGTGGATTTCGGCAGACGGACCAAAACTTCGGCGGAAGAGGTAGGCGTTGACCTGCCCGCCGCCGGCCGTAGAAGACAAT
>A31_51941
AACAAATCTGTGCATGTTGCGTGCTTGCACGTGACACGTTTGTTCCGTGTGCATCCGTGCACATTGACACATTTCTGCGAGTCGTCTGATTGTCTGTTTTAATTATGATCAACTTTTAACAATGGATCTCTAGGCTCTTGCATCGATGAAGAACGCAGTGAAGTGCGAAAAGTGATGCGA
>A14_16562
AATGAGTTTGCGCGGTCGCTGCTGGTTCTTACAAGTGCACACCGTGTCTTTCTTATCCACCCCACTGTGCATCTCGGTACACGTCTTTACGACGTTGTAGTCCTTTTACATATAACCTTATTATAATGAGTAGAACGTACTTGTTGGAAATATAATACAACTATCAACAACGGATCTCTT
>A7_3272110
ACAGTGCCGCCGGGACTTGCCCCCTAAACCAGGGCGAGCTCCCGCAACTGGCCACCCGTGTCTACCGAACCTCGTTGCTTTGGCGTGCCCGCGAACCCTTCACCGGGGGAGCCGCCTTGGGGCTTCTGCCCCGGGCCAGCGCCGCCAGAGGACCACAATTGAACTCTTTGCTGATGAGTG
>A77_116967
AACACAAAAAACAATCCCATATCCACCCCTTTTTATAACGAACTATGATTTTTCTTTTGCTTTCCCTTTCTTAAGGAAACGAAAAAGAAACCTCATTTTCTCCTCTTTATTACCCTCTTATTTTTACCCCAAACAAACCATAACAAACATGCGATAGACTGATATTTATTTATCAAAGAT
>A72_70159
CATAATAAGTGTTTTATGGCACTTTTTAAATCTATATCCACCTTGTGTGCAATGTCAGTCGATCTGCTTTATGAAGATCGACCAAACATCAACCTAATTTTTTAACTCTTTGTCTGAAAAATATTATGAATAAAATAATTCAAAATACAACTTTCAACAACGGATCTCTTGGCTCTCGCA
>A7_55999
AACAAATTTAAAGACCATTGACTTAGGCTTGCCTATTCAGTGATCTCAACTTTATGTGAACTTTTTATTGTACCTTGGTAAGTGAGAAGCAGCTAATAGATGTGTGTATTTGGCCGCCCTTGTGGCACACAAGCTTACCAAAATTAAACCTTTTAAGAATAATAAACTTTTGTCTTGAAT
>A21_1390276
GCTGAAAGGGGAGTAGGGGGGTTTAGGGGATGGTGGAATGAATGAATTTTTGTTTTACCATCTTCTACCCACCAATCCACACATTTGCGCTTGTATTGTTTGACAGAGTATTATATCATATATTAAATGACAACTTTTAACAATGGATCTCTTGGCTCTTGCAACGATGAAGAACGCAGC
>A146_871001
ACAACGTATCCACGTATCAACTCGAGAACTGTCCCCTTTAGAGTAAACACTTGTGGATGGAGTTTATGACTGAATGACTTCGCTGATGGAGTTCACGGATTTTTATCTGAGAACTGAAAGGCTTTCGGTCGCTGGCTCAAACGCTTGCGTTTTTGCTGGGACTTCGTTTACTCTACTGCG
>A4_108082
ACAGAGTTGCAAAACTCCCAACCCTTTGTGAACGAACCTACCAGTTGCTTCGGCGGCAGACCCCTCTGGGGCCGAGCCTTTGCGGGTACCCCGCCGGAGTCCTACAAACTCTTGATTTTTTGGCATCTCTGAGTAGCTTATAAATAAGTTAAAACTTTCAACAACGGATCTCTTGGTTCT
>A7_161364
AAAGAGTTACGCAACTCCCTAACCCCATGTGAACCTTACCTGTTCGTTTTGCTTTCGGCAGGCAGCCCCAGGGCGGGGCTCGCGGCCTGGGTCTATTCCCAGGTGTCTGCCGCAGGGCTCACTACAAACTCTTACTGTACCATGCTGTCTGAGTTTTTAAAAAAAACAAGTTAAAACTTT
>A77_654235
AATAAAATTATATAGAAGAACTCCTAATAAGAGATCTATCTATCACATCTTGTGAATTATTCATGTCTCTGGTGTGTTAATAATTAGTTTATCTTTTTGCTACACACACCAGATAAACTTTTATAAACTTTTGTCTAAACTTTTAAGCCTAAAAAATCTAAAAAAAAAGTAAAAACAACT
>A62_79185
AACACTAATCCAATCAACTCAACCTAGCCTTCAGTTGCCTCAGCAGCGCTTGCGTTGCTGGAGCAGCAAACAACATATCTAATTACGCAAAGGAAGCTAACTAAGCTCATTTTAAAATCCAAATTCTCAACGATGGATATCTTGGTTCCCATAACGATGAAGAACGCAGCGAAGTGCGAT
>A76_381936
ACTGTGGGATTTGCAGGTTTTGTCGCTCAAAGGCGAGAACTAGTTCGGGGCAATTATGCTGCCGGGAGTGGCTTTGCTTCCTCTCCCGATCTTGCTGTGCGTGTAGGGTGGTGGGTGCAGGACTCTATGACCTGGACCCCCAGCCCAGGGGTGCGTTGGCTTTGGCAATTCTCATTGTAC
>A128_509018
AACACGTATCCACGTATCAAAACCCCTCTGTGCAAACCTCTTCGTAAGGCTTGATTGGAGTTGTATTCACTCGATCTTAATGATGGGAGTCTCCTTTCTCTTTTTGAGAAGGGGGACCCGGGATCTATGAGTGTTTACCGCGTTTGACAATCGGGCCGCTATTTTTCCATCGTTAGCCCT
>A103_235011
ATTACAAGGCTCCCTGGCCCTCGAAAGCTTCGGCCGAGGGGGCTACAGCCTGACTTATATACCCACCCTTTGCCTATGTGTACCCCTATTGCTTCCCTCGGCGGGTTCGCCCGCCGACAGGAGCCAACTAAACCCTTTGCATTATACATTTAACACTTCTGATACAAAACTAAATTATTA
>A124_416938
AAAAGTAATATGTATTCTCTCGAATATACATTATAAACCCATCTGTGTATCTTACCCGTTGCTTCCGCGAGGCAGTGATCTCGGTCACCTCCGAACGATGGCGAAAGCTGTCCGACGGGGGGCACTCGCGGGAGGTATACATCAAACTCTTGCATTTTTATGTCATCTGTCTGAACTGTT
>A127_75527
ATGAATTGTTGTTTTGACTCTTTTTTTTTTAAAAGAGTCTCAACTCCTTTTCTGTGAACTGGATTCTTTTTGTGCGCTTACTTTTTGTAAAGTGAGTGTTGCAAATCGAATTGCTCTTATTTGTTTTCTGTTGTGATTGTTCTTACAAGTTTTCTTTTAATGAAAGACAACTTTCAGCAA
>A11_2738
ACCGAGTGAGGGTCCCCTTTGCGGGCCCGACCTCCCACCCGTGTCTACCGTACCGTGTTGCTTCGGCGGGCCCGCCAGGGGCTCCTGTCCCTGGCCGCCGGGGGGCCATCTCCCGTGCCTCCGGGCCCGTGCCCGCCGGAGACCCTCGTGAACGCTGTCTTGAACAAAGGTTGCGGTCTG
>A9_661370
ACTGTTAATTGGGGGGGTTGAGCTGGCCTTTGTGCACTGTGCTTACCCCTTTCATTTCTATATACACACACACTGTGCACTTTAAGAGTGAGAGTGGGACGCTACTCATCACTTTGAGAGGGAGGAGTGGGACGCTACTTATCCCTTTCAAATTTATTAATGCCTGTCTTATGCATGTCT
>A111_147975
ATTGAATCAACGGTCTCGAGTCCTGTTCGCAGTTGACTCTTGACCTTACCTACCCCATGTGCAACATTATTGTTTTTTGGGACCGTTAGCTTCGGTTAGCAGTCCCAGCATTATTAACTCTATTTAATTTGTCTGAAATGAAACCAAGAATCGTAACAACTTTTGACAACGGATCTCTTG
>A136_127395
ATTACGTATCCAACGTATAAACCAAACGTGAACTGTTTCCGCTCAGCGATAGAGTCAATGGCTCATCACGCTTATGCCTCCGTGTTAGTGCTAGTAGGGGAAACTCTGCTAGGAGGTTGTGATGTGGTCCGCCACAGGGCCTTTGTGTTCTGCGGGACTTTGTCTCTGAGGCTGGTATTT
>A129_1875160
AATGAAAAGCATGTTTGTCTATGAACGGGGGGCGGTAGCTCCCCAGGAGAGACATCCATCCAACTTCTCACACACCCCCTTTGTGCACGATCGCGAGGCAATCGCTTGGCCGATCACACGTGAAATCCGTGCGACTGGCCCTGTCATTGTCTCGCCTTTCTTTTTAACATGCACCATAAA
>A64_1071869
ACAAATCATTGCGAGCTCGGCCTTTTGGCTGAGTGAGCACATTGGCACAGGGCTGTTGCATTAGCTACAGCCTTGATGTTTACGCTTGTATGTTTGACAAAGTAAATTGTGACTAAAATATAGACAACTTTTAACAATGGATCTCTTGGCTCTTGCAACGATGAAGAACGCAGTAAAGTG
>A54_656099
AACAAATCCGTGGTTGTCGCTGGCGCGCGTGGTGCATGCACTCCGTCGCCGGCTGCCAACGCACACATGTCCGTGTGCACGTTTGCTCTGCACGCATGACACATTTCTGCGCATGTCTGATTCGTCCACGAATACATAATGAGCGATGGTCAACTTTTAACAATGGATCTCTAGGCTCCT
>A124_281217
GACAAATCTAAACACTGTTGCTGCTTGGAGACACAAGAGTCCGCTCTTGCTTCAAGCCAACAACATCCTAACCTGTGAATTGACAGTGCGCAAGTGCTGTTTGTTGGTGGTGGTGAGTGGTGGTGGTATGATGATGTTGGCTGTTTTGCTTATCGTCATCTCCTCCTCTCCTCCTCCTCT
>A22_245879
ATTGAATATGCTCGATGGGTTGTCGCTGGCTCTTTGGGGCATGTGCACACCTGTCTTGACTCTATTCATCCACCTGTGCACCTATTGTAGTCTTCTTGAGGGCTGTAAAAGCAGCTGTTGGTCGGAAGGATCAGTTTGTGAGGCTTGCCGGGTTACCGCACTGTGTAATGAGGCTCCCCT
>A48_532703
AAAGAATTTTAAAAGGTGTTTTACTTTATGTAAACTCCTTTTAGCTTTAAATTGGGTTAGTTCTTTCTCTTTTGAAAAACTAACTTCAAACCTTGTGTGCATTGTTAACTGTCTTTGGTGAGAACGAAAAAGGATTCGTTAATGAATTCTGGATCACTCACCAAAATTTATTTTAAAACT
>A128_867205
AACAAATCTTGACGGTCACAGCTGGCTAGAGTTACCCCTCGCGGGTTGTTCAGTTAGCTGAGGCCACATTGACTCGGGCGCTACTCCGACGTGTGCTATAAAAGGTGCTGTTGGTGAAGATGCCCTGAGACATACACGCTTGTTTTGTTTGACTGAGTAAATGGTGACATAGAGTTAGTA
>A99_1239192
AGTAATAATGATGACATACCAACATCGGTGCTTTTTTGTGCCGGCGCTGGGAGTCGCTCAACCTCTGTGCACTGTTTATTGTATCGGGTCTAGGTGAAACTGCCTCTAGGGGAAGTGAATCTTGGGCCCAAAAGTTAGCAGCTTGCTGCTAAAAAACCACTGTATTTTTTTGACTGACTT
>A48_52924
AAAAGTGATTGGTTATACATTTCATGTATCAACTGCATAAACCCATTCCGAGTATCTTGCCTGTTGCTTCCATGGGGCCTGACCTCGGTCACTCTTGTGATGTGAAATTCCAGAGAGTCCCCATGGGAGGTAATCATTAAATTCATGTATCCAATGTCTTCTGTCTGAACTGTTTATGAC
>A4_54130
AAAAAATTAGGGTAGCCCAACCAAAAATTGGGCTCACTCCAACATTTTGTGAACTGTTTATTGTCTCTTGTGGGTTTGTAGTGACTGGCAACGGTCGCTGCTCCCACAACTTTGAACCTAGTATTAATTCTTGCCTTTACTTGTATTTTATAAATTAAAAACAACTTTTGACAACGGATC
>A149_115903
ACCGATCTGTGCCCTGACAAAGGGCCGATCTACACCTGTGAACTTGTAATCCACAACTTACACTTTTGTCTGATTCATCGCTCTCGTAGTGATAACCCTAAACAACTTTCGACAATGGATCTCTTGGCTCTCGCAACGATGAAGAACGCAGCGAAATGCGATAAGTAATGTGAATTGCAG
>A136_4478
ACTGAGTTATCCAAAAACTCCCAACCCTATGTGAACTTACCACTGTTGCCTCGGCGAGCTGCGCTACCCTGTAGCTACCTTTGTAGCGACCTGGGAGCGCGTTATAGGCTCGCCAGAGGACCACTAAACTCTGTTTTATTTTGTATCTCTGAATCTTACAACTGAAATCAGTTAAAACTT
>A28_118702
ACTAAATTACTTTGACCTGAGGTTGAGTTCAAAATTCTTTTGAAATCCCTCAGTGTCATAAACATTTTGTGCATCTATTGTGTATTTGGGTTATTTCTTTTTTTCTATTTGGAAAAAACATTAGTTTTTGAAAAATTTTGAAAGGATTTAACCCAACAATGAATATAAACCATTATTCTT
>A76_192086
AAAGATTGACCGAAAGGTCTTATCTCTATATCCCTCACCTCTGTGAACTGTGGACCTCCGGGTCTGTCTTAACAAACATCAGTGTAATGAACGTATATATCATTAAACAAAACAAAACTTTCAACAACGGATCTCTTGGCTCTCGCATCGATGAAGAACGCAGCGAAATGCGATAAGTAA
>A102_7144
ATTGAATAAACTTGGTCGGGTTGCTGCTGGCTTTTCGGAGCATGTGCACGCCTGCCACCATTTTTACCACCTGTGCACTCTTTGTAGATCTAGAATATCTCTCGAGGAAACTCGGTTTGAGAGATGCTGTGCGCAAGCCAGCTTCTCTTGCATTCTAGGTCTATGTATTATTATACCCCA
>A129_424885
ATTGAATAAACTTGGTTGGGTTGTTGCTGGCTTCCAGGAAGTATGTGCACGTCCACGCCAATTTTAATCCCCTGTGCACCTTATGTAGATCTTGGTACATGAGAATCACTGCTGGGTCATATTCTCATATATCCTAGGTCTATGTCATTATACACACTATCAGTATAAGAATGTCGTACA
>A129_4737
ACCAAAGAGTGAGAAATCACTTTCTACCTGCTTGGTGGCCCTCGGGTCGCTGACTGGTCTACCCTTTGTGAACCAAAAACCTTTTTCGCTTCGGCAGCTGGGCCTGACCGCCTGTCAGCCTGCCGCTAGCACCAACCTTTAAAACCTGTTGTCAAAACATTGTCTGATAACCAAATTTTC
>A12_209561
ACTGAGTTCATGCCCTTACGGGTAGATCTCCCACCCTTGAATATCTAAACCTTTGTTGCTTTGGCGGGCCGCTTCGGCTACCGGCTCCGGCTGGTGAGTGCCCGCCAGAGAACCTTAAACTTTGAATTATAGTGTCGTCTGAGTACTATAAAATAGTTAAAACTTTCAACAACGGATCTC
>A36_283541
AATAGAGGAGGGCCTCTGGCCCAACCTTCCACCCCGTGTCTTGAATACCTTGTTTCTTTGGCGGGCTCCGCCCGTCAGAAGCATTCTCAAACTCGATAACATGTTTCTGAATATCAAATGATATAATAAAGCAAAACTTTCAACAACGGATCTCTTGGTTCTGGCATCGATGAAGAACGA
>A30_102010
AAAGAGTTATTACAACTCCCAAACCCATGTGAACTTACCTTCTGTTGCCTCGGCAGGTCGTGGCTACCCTGTGAGGTCCTACCCTGTAGGACCCTACCCGGTGGTCTCGGTTAAGCCTGCCGGTGGCCCAAGAAACTCTGTTAATTATATGTTATTCTGAATCTATAACTAAATAAGTTA
>A96_781930
ACTGATTCGGGGGTGTGTGTGCATAAACACACGCGCGCCCCAACCCAATCTTTTGTGCACGGTTTACGGTCAACGAGGGGGCGCCACGTGTGTGTTGGCGAGTAAGTCGCGCGCGAGTCGCCGCATCTCCCTTCCCACCCCTCATGGGGTGGGGTGGGGTGGTGTGGCCTTGTGTGCTTG
>A64_663515
GCACACACAAAGTTGCAGCAAACCCCCCTTGCGAATTTTATCATTGTCCCCCCCTTGGGGGGCTGGGGCGTTGCCGCTATCCTACTTTCTACGAAAGTGGTGGTGGCGTCGTCCCGGCCTGCCAAACCCAAGTCCCTCACAGGGCGGCTTGGGGCTCCCTCGGGGGCCCCTCGTCACCCG
>A129_279317
ACAGAGTTTCCACGACTCACTAAACCATTGCGAACCCTACCTAACCGTTGCTTCGGCGGGAGGCGCCCTCTACCCCTGCGTACCCCGGTATGATGGGTGGCTGTGGGGCGCCCCCGGGCCAGTAGGCGCCCGCCGAAGGAATCCCGAAACCCCTGATTAACGCACGGCCTCTCTGAGTCT
>A56_150634
AACAAATGCTTGCCCTTGCACTTTCCCTTGGGATTGAGCAAGAGTAAAACACCCCTGTGAATTGTATAGTGCCTTTCGGGGCCATTTTCAACTAGATTTTTTTATTGTACACTTCAAAAAGTTAATTAAAAAACAACTTTTGGCAACGGATCTCTAGGCTCTTGCAACGATGAAGAACGC
>A96_109812
AACGAATAACTATGGTGTTGGTTGTAGCTGCCTCCTCGGAGGAATGTGCACGCCCGCCATTTTTATCTTTCCACCTGTGCACCGACTGTAGGTCTGGATAACGCTCGCCTCACGGCGGATGGCGAGGGTTGGACTTGCTTCACGGCGGTTCTCCCCTCGAATTTCCAGGCTCTACGTCTT
>A89_5043
AATCCAGGCGCGGACCCCTCCGGGGGCGAGCGCCGCCTTCACACCAACCCTCTGCCTACGCGTACCCCCATCGCTTCCTCGGCAGGCTCGCCTGCCGCCAGGAACCAACCAAACCCCTTGCATCGTACATGAAAACCTCCGATACCAACCTAAATTATTACAACTTTTAACAATGGATCT
>A6_114621
ACCGAAGTACAGGCCCTTTTATAGGGCTACACTTCCACCCTTTGTTTACCATTCTTTGTTGCTTTGGCGAGACGTCCTCGGACCACTGGCCCTCGGGCTGGTGCGCGCTCGCCAGAGGAAAATCAAACCCAAACCATTTTAGTGTCGTCTGAGAAACAAGTTTAATTATTAAAACTTTCA
>A138_124449
AACACTAATGAAATCCAAAACCTTTTGGATCAACCCAACCTTAGCGAACCGTTCGTTTTTTTCCCTTTGCCCCACATTTTATCAAACGCAAAACAAATCTGATGTAAAGTGTCTGATTCTTCTTCCCGAGTGTGTAACAACGCTGGGAATCAAAAATCTAACGCAATACAACTCTTAACA
>A122_14671
AGTGAATAAACCGGGGAGCGTCTTAACTGACCTCCCCATCCCTTCACAATCCACATACACCTGTGCACTGTTTTGGCTTTTGAGCAATCGAAAGCCAATCATTTTATACAAACTCTTAGTTTAATGAATGTAACCGTTTTATATAAACAAAATAAAACTTTCAACAACGGATCTCTTGGT
>A46_131326
AAAAATTGTGGGATACAACTTTGTGCAAGAGATGACTATATAATTAATGTTGATATTAATACGATATACAACTTTTAGCAACGGATCTCTAGGTTCTCGCAACGATGAAGAACGCAGCGAATTGCGAAAAGTAATGTGAATTGCATAATTCCGTGAATCATCAAATCTTTGAACGCACCT
>A52_368901
ACAGGGTCTAACGACTGCCCAAAACCAACCGTGCTCCTTTCCATTTTCTCTTGCTTCGGTGATCGCCTGCTGGGGAGGCCACCGGCCGGGCGTCATGCCTGGTGGTTGCCGAAGCATACCACTATAAACTTTTTACTTTGCAATGTATCTTCTGAGAACTTTCTACAAAAGAACAATCAC
>A98_332888
ATCACGTATCCACGTATAAACCACTGCGAACTGTTTCCCTTTGGAGGTTCTAGGTTTGGCTTGACCAATCTTTCCAATGTCGTGATGGGAAAGCGGTCTCTGCCGTGAAAGGCGCGCTTCGGCGTTCCTCTCCGCCTGAATCTTTGAAGTGGTTATTCATCACGTCTACCATTTAACATT
>A49_557896
ATCGAGTTTTGAACGGGTTGTAGCTGGCCTTTAACGAGGCATGTGCACACCTGGCTCATCCACTCTCAACCTCTGTGCACTTTATGTAAGAAACGGTGTAAGCCAGCTATTTAATAGTTGGTAACAAGCCTTTCTTATGTTTACTACAAACGCTTCAGTTATAGAATGTTTACTGTGTAT
>A21_787634
AGTAAATTAAACCTTATGGGTTTTTCCAAATCCATAATCACCCTTGTGCACTGTTTAACTGTCTACGCCTTTCCGGTAGGGGTTGAAGTCTAGGACGTTTGTTCAAGACGGAGCGAACTACCGGGAGGTGCTTATTAAACCCTTTTTAATTTTCCAAGTCTGATTCATGCTTTGGTTTTT
>A101_23049
ATTGAATAAACTTTGGTGGGTTGTCGCTGGCCTCTAGGGGCATGTGCACGCCTTCCTTTGTTTCTTCTTTCACCCACCTGTGCACATTTTGTAGGCTTTGGATATCTCTCGAGGAGACTCGGTCCTTGGAGGGGTTGTCATTCGTGGCCGCCTCTCTACATTTCCGGCCTACGTTCTTCA
>A78_116954
ATTGAATTCCAATTGGATAAGATAGCTGCTGGCTTTCGGGCATGTGCGCATCTTGTTCATTTACCTCTCACCTCTGTGCATTTTTCATGGGACAATCAGTGGTTGTTGGCTTCACGGCTGATGACTGCAGGTTGCTTCTGTGTACTTTATAAACCTCAGAATCAGTTTAGAATGTATATC
>A49_93484
ACATTCAGTAGCTTGCTACTGTTAGGGAGGCCGGTTAGTCTGTATAGTATCACTACTGATGAGCAGCACGGCCTTCTGTCTGTACCCTTGTCTTTTGCGCACTCATGTTTCCTCGGCTGGGTTTACGCCCGCCGGCTGGACAACTCTATAACCTTTTTAATTTTCAATCAGCGTCTGAAA
>A96_420120
ATCGAATTTAAAGCTTGGTTGAGCTGTCGCTTCGGCGTTACGTGCTCGCCTCGCCGTCCATTCTCAACACCTGTGCACACTCAAGTCTTTTTCTTATCTCTGTTGTTTCTGTTCTGCCAGTAATGGTGGTTTGGGAATTTCAGGGAGACGGATTTGGCTGCCTTTTAACACACCCTTCTT
>A4_144420
ATTGAATTGTTTGTTTGAATTGGCTTAAAACCCCAATTCAACATCCATATCCATAACACCTGTGCACTGTTGGATGACCTAACTTGCAAGAGTCTGGAAGTCCACTTTTACACCAAACAATTTGTAACAAATGTAGTCTTATTATAACATAATAAAACTTTCAACAACGGATCTCTTGGT
>A106_978093
ATTACGTATCCACGTATCAAACCAAATTGTGAACTGTCTCCACATGTATGAGTGAGGGTATCTGCGAGTGTTGTAAAAATTGCATTAAAAATGCACAGCTGGAGGGTCTTTATGACTCTAGAGAAGACACTCGGTCCTAGGCCTCGCCTAGCTCGCTGTAACATGTGGTTCGTTTTTTAA
>A149_460460
AAAGAGTTATTTAACTCCCAAAACCATGTGAACTTACCTATGTTGCCTCGGCGGGTGAGACCTACGCTGTAGCTGTAGGCTTTTACCCGCCGGTGGACCAAACCAAATTCTTTTTTTTTCTGGCATTTCTGAATTATTATCATAATAAGTTAAAACTTTCAACAACGGATCTCTTGGTTC
>A86_190737
CCAAAGGATTCATTTCCAACGTATTGTGAACTGTTTTGAATTTACAGTCAGTGTTTTACTTGGATCTATAGTAGTGGTAACACTACAGTTAGGGAAGAGTAAGCACTGGCTGTACCCTTAATCACGTATTTTTCTAAACTGAAGTCTTATTTAGTATTAACTAAAGACAACTTTTAGCAA
>A82_1113880
ATTGAATAAACTTGGTTGGGTTGTTGCTGGCTTTTCGGAGCATGTGCACGCCTAGCGCCATTTTTACCACCTGTGCACTTCTTGTAGATTTGAAACACCTCTCGAGGCAACTCGGTTTGAGGACTGCTGTGCGAAAGCCCAGCTTTCCTTGCGTTTCAAGTCTATGTTTTTACATACCCC
>A58_298969
ATAGAATTTTACAAACAGAAAGATGAAGGGAGTTGCGGTTTGCTGCTTCTCCCATCACTTTCTGAACAACCAAACAAACAAGACTAGAAGGGAGAATATTTTGGCTTGGCTGATACAAGTTCTTGTCTGAAAAGTAGCTTGGAGTTACTCTATAATCAATACAACTTTCAACAACGGATC
>A128_130094
AACAAAAATATAATCAATATAAAAAAAGATTTTCTTTAAGGGAAAACTCTTTTTTTGTTTGAGACCCATTATGTGAACCGTTTTTATATAACACTTGGGAATATATTATATATTCCCAGGTAACCAAAAAATTAAACCTTTTTCTATTATTAAATTGCCTTAATGAAAACCTAAAGAATA
>A129_60545
ACAGTACCTTCTGTACAGTGTTGGCGCCTGCAAAGGCTGTCCAATACTTCAAAACCTTGCAAACAATTTAACGTTACCTCGGCGGGTTTGCCCGCTGGTGGATATACATTAAACTCTTGTAAACAAGTTGTAATTAGTGAAAATTGTCTGAAAATATATCTAATATATTAAAACTTTCAA
>A138_45396
CCAAGAGTTATGCTCCATGTCCTGTGAACTGTATTGGAATGCGGTCGGCGGCTCAGCTGCCGGCCCAGTAAAACATGATCTTACACAACGAGATGAGAGAAACCATACAACTTTTAGCAATGGATCTCTTGGCTCTCGCAACGATGAAGAACGCAGCCAAATGCGATAACTAGTGTGAAT
>A89_723190
AACATCTTATCCTTGCTAGATTAAAAGGGTCTTTAAACCATCCTTTTAATCTAGCACTCATACACAAGTGTCTTGGATTAAGTCCAACATTTTATTCTAAAATCGCTTACTCATATGCTTAATTAAAATTGGGTTTCTTAATCGGAAATTCGATCATCTAGTGGTGAAAGCCTCTGGTTT
>A84_104513
ACTGAATTAATGACGGGGTTGTAGCTGGCCTTCACCGGCATGTGCACGCCTTGCTCATCCAAATTCTTACACCTCTGTGCACCTTACATGGGATGATTGCGGTGGTCTGCTTCATTGCGGGCAACCTGATTGTTCTGTGATTTATTATACACGCTTCAGTTTAGAATGTCTCTTGCGTTC
>A33_167920
AAACATTTTGGCCGTAACAAGCCTTAACCCTTCTCTATACGTACCTTTACATTCTCCTTCGGCGGGGTAACGCCCGCCGTCGGAACCTTACCAACCCTTTTTGCATCCAGCATCATACCCGTTCTGATAAAAATACAATCGTTACAACTTTCAACAATGGATCTCTTGGCTCTGGCATCG
>A63_18766
AAAAGTAAATATGTATTCGTCATGAATATACATTTCAAACCCACCCCTGCGTACCTTTCCGGTTGCTTCCTCGAGTCAGTGATCTCGATCACCTCCAGACGATGCGCGATGCTATCGGTATGACGGAGAGTACTCGTGAATGGTCTACATCAAACCCTTGAATTTTCAATGTCATCTATC
>A74_43964
ACTGCTTGCTCATGGCCGCCTGGAGTTCTGCTCCGGCGCGGTACGGCAACACTACCCTTGTCTATACATACCTTTTGTTATTTCCCTCGGCGGGGTCACACCCGTCGATGGGGACACTATAAACCCTTGTATCTTAAGCATCAAACTTCTGAAACAAAACAAAATAATCACAACTTTCAA
>A56_726647
AGCGAGTTGCAAAACTCCCAAACCATTGTGAACTTACCTGTACCGTTTCTTCGGCGGGCGGCTCGCGCCCTAACCTGCCGCCCCTCACGGGGCTGGTGGACCCGCCGGAGGCCCTAAACCCTTAGCTTTTTTGGCACTTCTGAGTACAACTTTTAATAAGTCAAAACTTTCAACAACGGA
>A131_118583
AAAAAAACATGGTGGAAGGGGAAAAAAAGGGAGGGGGCCCTGCGCCTTTTTCCTTTGATTCCCCTTTTTCTTACCTGTGAATTGGGGCATTTTTGTCCGCTTTGTACTCTTGTCGTTTTTATTATTATTATTGTTTCCCCAGTTGGAACAATGCATAAAAAAGACAACTTTCAGCAATGG
>A127_471420
ACAGTGCCGTGGGGGCGTCGCGCCCAAAAAGCGTGGGCGTCCCTACACCTGGCCACCCGTGTCTACCGTACCTGTGTTGCTTCGGCGGGCCTGGCCCCTTGGGGGTTGGTCTGCCAGAAGGGGGGCTGAGCGTGCTTACTATGCCCTCCCCCCTCCTGCGCAGGACCCTCAGCGGCGAGC
>A74_750387
AGCGAAATCAACTTGCGTTGGGATGTGCTGGCCACTCCAGGCATGTGCACTCCAAACGTAATCCACTTACCCCTGTGCACTTTTGACCTTGACCTGTCTCTTGCCAACTTGTGTGGCACCGTGGGAGCTGGTCTTGGTACTTTACACACTCGTTGTCTCAGAATGTCCCTTGTGCTTAAT
>A33_504
ATAGAATAAACTTGAACGGGCTGTTGCTCTCCCATAGGGTGGTGCACGCCTGTCATATTTATCTCTCCCACTGTGCACATTTTGTAGACCTGGTGTTTGGGAATTGCTGTGGGTCAGCTCTGCCCTTTGGCCTTTGCCAGTCTATGTTATTTTATCACAACCTCTGAATGTTTTGAACTT
>A2_129221
AACGAAAGCTCGACGCACGGAAGGTGCTAGAGTACGGTACACGTGTTGGTCTCGAACGACCGCAAGTCGACGGCGATGTGACAGTTGCCGATGTCTCGCGATCGGACCGACGACGTTGCTTTCGGCACGATGGAAGGCAGCGCGGTCGGTTGGGTATTCTGGTTTCTGGTATTAGCGTGT
>A146_276649
ACAGTGTTTTGCGGCGCGCGTAGGCTGCTAACCCGGCACACCGCGCCGCTAAAACCCCACCCTTGACTACTGTACCGTCTGTTGCTTCGGCGGGCCCGCCCTCGGGCCGCCGGGGGATCCCTCCCCTGGCCCGCGCCCGCCGGAGACAAATCTGAACCCTATTGTGAATATTGGCTGTCT
>A53_527353
ATTGATTTTTATATCAAACAAATAATCACCACAACAACAGAAAAAACTCTATGAATCAAAAAAAGTGCTTGCCTGATAAAAATGGATGGATATATTAAAGAAAAAAACTTTCAACAACGGATCTCTTGGCTCTCACATCGATGAAGAACATAGCAAAGTGTGAAAATTAATGTGAATTGC
>A8_174491
AACACATTTTTTTGGGAATGTATTGAATTCTATACATCCCATTTAAACCCCACATTTTGGATGAATTAATTTCTTTTTCTTTATTATTATTTTTAAAACCCCAAATCATTTTTATCATAAAGTTGTCTAAAATTATAACACATAAAATTTATAATTCAAAAAACAACTCTTAACAACGGA
>A86_2547054
ACCGAGTTCACGGGGTTCCTTCTCGGGCCCCAAACTCCCACCCCCTGTGTACATCACCTTGTTGCTTTGGCGGGCCTGCGCCGCAAGAAGGCGCTGCCGGCTCGGCTGGTCCGCGCCCGCCAGAGGACCCCCAAACTCCTGTGTTAAACGTAGCCGTCTGAGCCTGAAACAAAACAAGTT
>A133_2519075
AATGAAATTCAAGGATGCTCTTTTTAGAGGTCCGACCAATATCATTTTCCAACACTGTGAACTCACTACTCTTTTTACACCCATTTTTAAAACACAAAAGTCTATAAGAATGTAAAAGTCTCTTAATTGAGCATAAAGTTATAATAAAACTTTCGGCAACGGATCTCTTGGCTCCCGCAT
>A8_211191
ACAACGTATCCACGTACCAAACTCTCGAACTGTTCCCAATGAAGATGTTAGTTAATAGTCGAGTTGCTTTTCGCTGATGGAGTTCGCCTGGCGAACTGAAAGGCTCTCGATTGCCAGACGACCTTCGGGCCTGCCTGGGACTTCATTTACTTCATTGTGGTTTTCCCATCAGCATTGTTT
>A77_25512
ATTGAATAAGCTTGGTTGGGTTGTTGCTGGCTCTCAGGAGCATGTGCACGCCTAACACCAAACTTTTTACCACCTGTGCACCTTCTGTAGACCTGGATAAACTCTCGAGGAAACTCGGTTTGAGGACTGCTGTGCGCAAAGCCAGCTTTCCTTGTACCTCCGGTCTATGTTTATATACAC
>A124_1707840
AATGAGTTTGCGCGGTCGCTGCTGGTTCTTACAAGTGCACACCGTGTCTTTCTTATCCACCCCACTGTGCATCTCGGTACATGTCTTTGCGGACGTGTAGTCCTTTACACATAACCTATTATAAGAAGTAGAACGTACTTGTTGGAAATAATAATACAACTATCAACAACGGATCTCTTG
>A87_10486
ACAAATCAGAGTGGTGTTATGGTAGGAGCAATCCCGCCATTGCCACACATATGCACAGGGTCGCTGCCCCGCAAGGTGGCGGCTGACTCTGATGTTTACGCTTGCTTGTTTGACAGATTTACATGTACCACAAAATATTGACAACTTTTAACAATGGATCTCTTGGCTCTTGCAACGATG
>A62_1459161
AATAAATTCTAGAGCAGGTGTGATTGAGCAATCATGAACCCTGTTTCTTAACAATTTGTGAATCGTTTATTGTCTCTTGCGATTGAGAATCAAGGTGCGTTTTGCGCATCTCTCGGTCGCATGTGAATCTTAACATTGTAATATAACCATTTGTCTTGAAACTTAAACCTAAAAAATTTA
>A113_10162
AAAAAAGTACGCTCCAGCTAAGGTGTAAAACGCTGACTGCTGGTGGCTGTATTCAACCACTTGTTTACTTGTACCTGTTGCTTCCGTGGAGTTACGGGTGCTCGCCCTGTTCGCAGGTGCGGGTTACCTTCCACGGGTGTAGTTTGAACGCTTGTTTAGTTGCATGTAGTGTCTGAATAA
>A127_463388
AGAAGGGATCTACATTCTAGTAGCTACCTACCTATGTGGTGTAGAAATATCGTCTGTTGGGTGTGGTGGTGGTGGTGAAAGCCGCTGTCGCCAGCCCGGCCCTACAAACCTATTCAACCCTCTTACTACTAACCGACTGATGTTGCCTTGTGGGCGAAAGCCACCAAGTAAATCAATTGT
>A64_277722
AACAAAATGATAAGAGTCGGACCGTAAAACGTCCGGCTTTTATAAACACCTGTGAACTGTAATTGTATTTGGTGGGTTAAAATGAAGAGAGTTAATCTTTTCGGGTAATTTAAATTATTTAAATTATCACCCACCGTCAAAAATTTGAACTTGTATAATCTTGAATTAGTTTTTAATTAT
>A121_409224
AACAATCCTAGACCCTCGGGTCTTTAACCCCTTGTGCATCTATTAACGTATCTGGGTGTCGAGTGCTAGTAATAGTACTAGGCGCCCAAACTTATAAACCTTACTATTTGTCTGAATTTTTATTATATAAAAAAAACAACTTTTGACAACGGATCTCTTGGCTCTCGCAACGATGAAGAA
>A7_604819
ATAGAGTTGTACAACTCGCTAAACTATTGTGAACCCTACCTCCCTGTTGCTTTGGTAGGAGGCACCCCCGTCGCCCTGCAATAGGCTGCTTGTAGGGTGCCTCTAGGCCCTGCGTAGGCGCCTGCTGGAATAATTTTAGAACCTCTTGACAGTATATAGCCTCTCTAAGTCTTACTAAAT
>A139_454261
AAAGAGACGTTGCCCTTCGGGGTATACCTCCCACCCTTTGTTTATTATACCTTTGTTGCTTTAGCGGGCCCGTCCTCAGACCACCAGCTTCAGCTGGTTAGTGCCCGCTAGAGGACCTAAAACTCTGTTTGTTCATATTGTCTGAGTACTATATAATAGTTAAAACTTTCAACAACGGAT
>A101_6270
ACTGATTTTCTGCCGAGGTAGGTTGAGTCTTTCGGGACTCCCTGCTAAAGCGAATACACCACTTGTGCACTAAAATGTCTTTTGGGTCATGGGAAATCATCTTCTTTTAGATGATTAACCGGATCCAGACTTTTATAAACCAATTAATTTTTTGTCTGAAATAAATCTAGTAATAGAAAC
>A30_1130893
ATTGAATAAACTCGGTGGGTTGCTGCTGACTTTTCGGAGTATGTGCACACCTGCTTCTGTTTCTTCTTTCACCACCTGTGCACTCTTTGTAGGCTTGGAGTACCTCTCGAGGTAACTCGGATTTGGAACTGTTCTTTATACTGTTCCTGTTATTCCAGCCTATGTTTTTCTATCATATAC
>A102_108430
AAAAAGTAATAAACCCGCAGAAAGACCGGGATGAGCGGACCGAAAATGCCTTGCGCTTTTCGCGGACGAAAGTCTCTTGAAGCCTCCTGGTTCTGCGGATGAAAGTCGGCCCTTACGGGCAAAGACCTTTTGTGAACTGTTTCTGTCTCTGGCGGTGGGGTAGAATGCGGGCAACCGCGT
>A54_441062
ATAGAATAAACCCAAAGCTCAGACTGTTGCTGGCTCTTAGGAGTAATTGTGCACGTCTAGCGTGTTTTTCTTTAACCCACCTGTGAACCTTTTGTAGATTTGAAAAACATCACCTTGTCGATAACATTCGGTTAGAAGATTGCAATGCGCAAGTTTGCTCTCTTTGAATGTTTTTCAATC
>A11_15683
AAAGAGTAAGGGTGCTCAGCGCCCGACCTCCAACCCTTTGTTGTTAAAACTACCTTGTTGCTTTGGCGGGACCGCTCGGTCTCGAGCCGCTGGGGATTCGTCCCAGGCGAGCGCCCGCCAGAGTTAAACCAAACTCTTGTTATTTAACCGGTCGTCTGAGTTAAAATTTTGAATAAATCA
>A27_110555
AACTAGTATTGAAGTCCATGGGGATCAGGCTTTCCGAAAGGAGGGCGGGGGGATGTTTGGTTCCCCCTGCTTGGGCAGACTGGAGAGCATGGCGTAGCCAACAAAGTTGGCTAGGTTATGTTTGGCCTCTGCTGATCGAGCTTGTCACCTGAATTCTACTACCCTTGCTTTTTGCGCACC
>A131_214820
ACTGAAGATTTGGTCGCAAGACCGCTCTTCCACCCTTTGTTTACTATACCATGTTGCTTTGGCGAGTCGCCTTAGGCCACCGGCTTCGGCTGGTGCGTGCTCGCCAGAGACCTCAAACAACCTGATTTTTGTGTTTGTCTGAACAACTTTTAAATTATTAAAACCTTCAACAATGGATCT
>A51_325139
AACAAATCAGTTGTGTAAAAAGGAGGGTTGATAAGACTATTGGTTTTATCATTCTCTTTCTAAACACACATTCACGCTTGTATTGTTTGACAGAGTAAAATTTATATTTAAATCAGAGACAACTTTTAACAATGGATCTCTTGGCTCTTGCAACGATGAAGAACGCAGTCAAGTGCGATA
>A133_387339
AATGAAATGTAAGGATGCTCTTTTTAGAGGTCCGACCAAATCATTTTCCTTTCTACACTGTGCACACACTACACTTTTTACACCTTTTTAACTCTTCAGTTTTAAGAATGTATAACAGTCTCTTTATTGAGCATAAATAAAATAAAACTTTCAGCAACGGATCTCTTGGCTCTCGCATCG
>A47_3007031
AACAATTATTATTGAATTCTCCCCCCCCCGTTCACCGGGAGGGGGCGGTAGGTTCTCTAACACTTGTGTGCACTGTTTATTGTCTCTCGGCGTTCGAGGGTTGGGGTTGTCCCCAAGGAGCTAGCTCCTTGGCCTCCCCCTTGGGCTTTTTTACAAGCCTTGACCTACCCCTGAGCGTCA
>A33_1496156
GAAAATATTGGCCGTATGGCCGGTTTCCTTTGAATTTCAGTGAATTTTAGTCAGTTGCTCTGACAGAAAGGAGCTGGTTTTCTCTGGGAATCGCGACGTGTGGAAGGTCAGGCATGGAAAATGATAAGTAGCTTCTGGTTTGTCAAAAACCTCCAGCTTGCTTTGAAAATTTTATGCTGA
>A81_40053
AAAAGTAATATGTATTCTCACGAATATACATTATAAACCCATCTGTGTATCTTACCCGTTGCTTCCGCGAGGCAGTGATCTCAAGATCACCTCCCGACGATGGCGAAAGCCATCCGACGGGGAGCACTCGCGGGAGGTACGCATCAAACCCTTGCATTCTTATGTCATCTGTCTGAACTG
>A61_289590
AACAAATTTAAAAGAACTTTGGGAGTAAGCGTTAGACGCCCTCTCACTGATCTCAACTTTATGTGAACTCTTTATTGTATCTTGGTATTAGTGGTTCTTTGTTGAGCTGCTTTGCCAATCTTAAACTTTTAAAAATAATAAACTCTTGTCTTGAATTAAATTAATACTAATTTAAACAAC
>A8_2938660
AACACTTTTTTTTATTTTTTATTTATATCTTTTTAAATAAAAAACAAAACAAAACCCCACAATTTTGGATGAATTTAATTTTTAATTTTTACTTTTATTTTAATTAATTATATATAACTCTAGACTAACATTTATTATTATTATTTTATTAAATTAAAAAAACAACTCTTAACAACGGAT
>A26_1284381
ATTGAATAAATCTGATGTGGTTGTAGCTGGCTCTCCGGGGCATGTGCACACCCGTCACCTTTATCTTTCCACCTGTGCACACACTGTAGTCCTGGATACCTCTCGTCGGAAGGTGGACTTGGGGTTTGCCGTTTGCCCTCAGGCTCGGCTCACTCTGAATTTCCAGGTCTATGATCTCAC
>A57_39305
AGTGAATACACCGGGGAACCCACTCTGTGGGCCCCAACCCTTCACCATATCCTCACACCTGTGCACCGCTGGTAGATGCCGCTGTACTTCGGTACGGTTTGCAGCTGCTGGCAACCTATACACACACACCTGAGTTCTATGAATGTTAATTTTACTTGCCTTCGGGCAGAACTAAAATAC
>A147_488940
ACAGAGTTGTTCTCCCAACTCCCCAAACCCTTTGTGAACGTACCTCGCGTTGCCTCGGCAGGCCACGCCCTCCGGACCGCCCCCGCCCCCCGGCGCTGCAGTTTCCCTACCCGGTAGGGCGATACTGACCCGGGAGTCCGCGGGGCCGGCGCGGGGCCGTGCTGCCGGCGGCCCACAACC
>A102_398132
AGAAAATTTTGGAGCTTCTGCTTCCAATCACACTGTGTGCACCGTTTACTGTCTCTGGCGGACCGAGCTGGTCTTAACTGACTGGTTCCCCGCCGAAGGACCGAAACTCCCGTTAACGCGGATGTTGGTTCGGTCCTCTTTGAACAACACCTTTCTGTAAACTTTGTCTGAACTTTCTTC
>A2_310475
ATCACGTATCCACGTATAAACCACTGCGAACTGTTTCCCTTTGGAGGTTCTGGGTTTGGCTTGATCAATCTTTCCAATGTCGTGATGGGAAAGCGGTCTCTGCCGTGAGGTCTAGTGGGCAACCACTACGGCTTCCGCCTGAATCTTTGAAGCGGTTATTCATCACGTCTACCATTTAAC
>A54_443336
ATAGAGTTATCACAACTCCAAACCCATGTGAACATACCTATTGTTGCCTCGGCAGGTCGTAGACTGCTGGGAAAGGCCCCCCCTAGCCCGGGGAGGCCTACCCGGGAGCTGCGGGCAAGCCTGCCGGTGGCCCGCAAAACTCTGTTTAGCATTGAAACTCTGAATCATAACTAAATAAGT
>A71_56767
CATAATAAGCGTTTTATGGCACATTTTTAAATCGATATCCACCTTGTGTGCAATGTCAGGGTTGGTTTCTCTCTTTTGAGAGATCAACCCCAAACATCAACTCTACCTTAACTCTTTGTCTGAAAAATGTTATGAATATAACAATTCAAAATACAACTTTCAACAACGGATCTCTTGGCT
>A106_306167
CATGGTTGTTACTTTTTGTGGCAATTTATTATATTTCCTGTGTTATTGTTTGGTGCAGTGTTTTTACTGTTCCATTATTTACATTCAAACCAACCGAGACAGATCACTTGTGTGTTCTAATAAAACACGACAAAACAACAAATAAAACTGTTGGCAACGGATCACTCGGCTCTCGTGTCG
>A103_264070
GCAAATGTAGAGGGGTGGTTGGGTTTGGGTGGTTTGTGTCCATTCATCCCAATCCCACATGAGGTCTTGGGTCGGATAGGATATCATCCTGTCTGGTCCATGTATCATTCACGCTTGTTTTGTTTGTCAGACCGAATGTGTCAATTTATCAGAACTTTTAACAATGGATCTCTTGGCTCT
>A61_36094
AATGAATTAAGAGGGCTGTTGCTGGCTTCATTGAGGCATGTGCACGCCTTTTCATCTTCAATACACCTGTGCACCTTCTGTAGGCTGGGTTCAAAAGAAACCAGTCTATGTTTTTTTAATACACACAAAAAGTCTAGAATGTCATTTTATGAGTGTGCCATACAAAGCATACTTTTAATA
>A81_242944
ACAGAGTGTAAAAACTCCCAAAACCCATGTGAACATACCTTTTTGTTGCTTCGGCGGGATCGCCCCGGGCGCCTTGTGTGCCCCGGAGTCAGGCGCCCGCCGGGGGACCCAAACTCTTGTTTTTAACGAGTATCTTCTGAGTAACGTTTTTAAATAAATAAAAACTTTCAACAACGGATC
>A6_1934725
ATAGATTATTTTCAAAAAATAAATTGGGTCAGGTTGTTGCTGGCTTTTTCAAAAAGGAAAAGCATGTGCACACCTTGCTTCAGTTTTTTTGATCACCCTGTGCACCTCTTGTAGGTCTCGAACTGATCGTTTTTCAGTGGAAGATATTATATAAAAACTCTTCCCTGGTTGTGAGAAGAT
>A127_1500174
GCTGGAAGCGCCGCAAGGTGCACCCAGAAACCCTTTGTGAACTTATACCTATATCGTTGCCTCGGCGCTGGCTGCCTCTCCCTCGTGGAGGGGGCCCGCCTCTGGTCGTAAAAAGCCAGGGGAGGACAGCAGGCCCGCCGGTGGCCTACTAAACTCTTGTATTTATTGAGTAAAATCTGA
>A62_195282
ACCGAGTTTTCAACTCCCAACCCTTTGTGAACTTACCATATCGTTGCTTCGGCGGGACCGCCCCGGCGCCCTCGCGGCCCGGACCCAGGCGCCCGCCGGAGACCCCAAACTCTGTCTTTAGTGGTTTTCTCCTCTGAGTGACATAAACAAAATAAATCAAAACTTTCAACAACGGATCTC
>A39_859208
AGTGAAGCATTGGTGCGGGAGCTTTCTTGGCTCCTGCCCAAACTCTCATCTTCTCTACCACCATTTGTGAACTTTTGTGCCGCATACTGGAGGGGGAATAGAAGGCAACTTTTATTTTCTCAACAAGTCCTGTGCGCCAAAAACATTTTTTTACAAGCAACGTTGTGACATTTATTGGAT
>A146_403650
AACGAATTAGCAAGGATCTATGGTTGTAGCTGGCCCTCTCGAGGGTATGTGCACGCCTGGGTTCGAACTTTTCATTTACCACCTGTGCACCTTTTGTGGAATCGCGAGATGGGTTAGCAATAAACCATTTCAGAGTAACATCCGGTTTTGAGACTTGCGCCTAATCCGCGCTTGACTCTA
>A38_722217
ACAGTAGGGGGTTCTGCCCCTTATCAAGACACCCTTGATTTTTGAGTACCTCTGTTTCCTCGGCGGGTCCGCCCGCCAACGGGGACCTCTCAAAACCTTTTTGTAATAGCAGTACCTTCTGATAAACAAAACAAACAAAAGTCAAAACTTTCAACAACGGATCTCTTGGTTCTGGCATCG
>A76_893732
AACAAATCAAGTGTGCTTGCACACATTAATCCTTGTGAATTGTCAATTATCGAAAGATGATTGAAGTGTTAGATTAATGAACTGTGGTTCATTAATCAAAATAAACGTCTAAAAAAAATACAAGACTGAATCCAAATTTAAAAAAAATTACAACTTTTAACAATGGATCTCTTGGCTCTT
>A122_201135
AATAGTGCTCATTGACGCAAGTCAGTGAGTTAGATCTGCTCTCTTCGCAAGAAGAGGGTTTCCATACACACCGTGAACTGTGGCTTCGGCCATCACAAACTGTTAGTAATGAATGTAATATCATAACAAAAACAAAACTTTTAACAACGGATCTCTTGGCTCTCGCATCGATGAAGAACG
>A137_199000
ATCACGTATCCACGTATAAACCACTGCGAACTGTATTCCCTTCGAATAGTGTTGAGGCCCATTAACTTGGGGCTTTAGGCCAGTAGTCTTCCCGACTTCGTGATTTGGGGAAGCGGTCTAGAGTTGTGGCTTTGATCGCTTTAACCGGCGATCGTTCCCACTCGTCAAACTTTTCGGAGC
>A31_1985727
ACTGAGTTCTACAAAACTCCCAACCCTTTGTGAATTATACCTTAGTTGCCTCGGCGTCGAACAAGTCACCTACCCGGGAGCTACCCTGGAGTCACCTACCCTGTAGAACCTACCCTGTAGATGGCTACCCTGGAGCTACCCTGTAGTTGCACTTTTGCGTCGCCGGTGGACTACCAAACT
>A111_5620
ATCAAAAGTCAAGTCGGGGGCTGTAAAGCTCTCGTCTACACCCATGTCTTTTGCGTACTCTTGTTTCCTCGGTGGCGCAAGCTGCCGATTGGACAAACCAAAACCTTTTTTGTAATTGCAATCAGCGTCTGAAAATAATCTAATTATTTACAACTTTCAACAACGGATCTCTTGGTTCTG
>A108_2341883
ATTGAATAAACATGAACTCGCTGTTGCTGGCCTCTCCGGGGGCATGTGCACGCTTGTTCGTCTTTATATCTCCACCTGTGCACCTTCTGTAGAACTGGAAACATCTTTCCGAGGCAACTCGGGGTTGAGGAACTGCTGTGCCTTCACGGGTCGGCTTTCCTTGCGTTTCTCAGGGCTACG
>A27_18057
ATCAATATCAGCGGACTTCGGTCCCTGCTATACCCTTGTCTTTTGCGTACCACACGTTTCCTCGGCGGGCTTGCCTGCCGATCGGACAACCATAAACCCTTTGCAGTTGCAATCAGCGTCAGAAAAAAACAATCGTTAAAACTTTCAACAACGGATCTCTTGGTTCTGGCATCGATGAAG
>A82_120158
GGGGAAGTGAGGGGGAAAGAGAGTTGGAACGAAGGAGCAATAAATCTTTTTTATACAACCAAACACACACAACTGCTGACAATGGATCTCTGGGCTCTTGCGTCGATGAAGAACGCAGCAAAACGCGAAATGTGTTATGACGTGCAGTCTTTGTGAATCATGAATCTTTGAACGCACCTT
>A101_105699
AATGAAAAGTTCTTCTGAACCAATCATCACCCCATTGTTTACCCACCCCTATTGTTGCTTCCACTGGACAGGTCGACCCGTTAAAAGGTAGACCCTCTGGCGCACAACACTGAACCGGCCTTAAAAACGTCGACTTGGTTGTTGTATGCTGGGGAGCGCCGGTGGGCAACCCACTTTAAA
>A112_1021325
ACCATGTTTAATCCAAAAACACTCAACCCATGTGCACGATGAAATGTCTGTCATTGGGGTGGGAGATGTCTGGGGCTGGTAAAACAGACTCAGTTGATTTCACCCCACATGTATAAACATCCTTTAACTTTTATTGGCATCTTAATTGTCTTAATAAAAATAGACAACTTTTAACGGTGG
>A83_650836
ACAGAGTTGCAAAACTCCCTAAACCATCGCGAACGTACCTTTATCGTTGCTTCGGCGGAGCCCTCACGGGCGCCCGCCGGCGGCACTACAAACTCTTTTTTTATTATAGGCATCTCTGAGTATTTATACAAATAAGTTAAAACTTTCAACAACGGATCTCTTGGTTCTGGCATCGATGAA
>A98_2745
ATTAATACTTGGCTAACACCAGTAATTCATGTGCAAAACAACCTGACGCTGCCAGTACTTGCATGGTGTCTGCCCTTGGGTAGGCATATTATTCATACCTGGCAGCAGCCCTCATTGACTTGTCATTGTGGGCAAACGGGCTTCCCTCAAACTCTTGGGTAAGAGGAAGCCTGCAACTTT
>A96_69568
AATAATTCAAAAGCCTCTCATTGGTACCGCTGCAAAGCTGGGAAACAATGAATGTTGGCACCACATCTTGTGAACTGTCATGTCTTTGGTGGTTGGGCGATCCGCTTGTTTCAAGCGTTCCGTCTGTCAGCTTGAGTTCAAACGCTCAAGCCGTGGACAAGCCACCGCCTGTTTATTCAG
>A51_305489
ACCGAAGTTACCCTTCAAAACCCTTTGTGAACGTTACCTCTTGCCGCGTTGCCTCGGCGGGAGGCGGTGGGAAGTCTCTCCGGAGGCCCCCGCCGTCCCCGCCGGCAGCGCCAAAACTCTATTTGCACAGCGGACTGTATGTTCTGATTTATAAAAAAAACAAGTTAAAACTTTCAACAA
>A1_491860
AGTGAATTTTGGGCACTCTTTTTAGAGGCCTAACCTCCACAATCCCAAACACTGTGCACTTATTGGCGAGTTTCGTAATGAGGGGTAACCCTTTGGAAACTTGCGGCTTCATTTTTAACACTAGTCAAAGAATGTAAATAAATTATAACAAAAAAAAACTTTCAACAACGGATCTCTTGG
>A74_229804
AAAATGATATGCCTAGTGAAAGTATGAAAACACTAGATCTGGTGCTGTATTCAACCACCTGTCTACCTTTACCTGTTGCTTCCGTGGAATTACAGGTGCTCTTCTTATTCACATGTTAGAGTTACCTTTCACGGGTGTATTTAAAAAATTGTCTTATATTATTGTCTGAACTAAAATTTT
>A148_16455
AAAAGTAATATGTATTCTCTCGAATATACATTATAAACCCATCTGTGTATCTTACCCGTTGCTTCCGCGAGGCAGTGACCTCGGTCACCTCCGAACGATGGCGAAAGCCGTCCGACGGGGAGCCCCCGCGGGAGGTATACATCAAACCCTTGCATCTTTATGTCATCTGTCTGAACTGTT
>A128_135355
ACTGATTCGCGGGGGAGTGTGTGTGTGTGCGTGCGTGTGTTCTCTCTCACGCATGCGCCACGCGCCACCCCAACCAATCTTTTGTGCACGGTTTCACGGTCAACGAGACGCTGCGCGTGTGTGTGTTGGCAAGTGTGTGTGTGTGTGTGTGTCCTCCCACCCTAGTATGGGTGGTGTGGT
>A59_560960
AAAAAAGTTTGGATATGAACTCTCATTCCAATCTCCACTCTGCGTACCTGTCCTCTGTAAGCTTCCGTTGGGCGTGGGTCTTCGGATCCCCTCCTGTCCGGCCCAATCGTGGCTGGATTGGGAGAGTCTCGACGGGAGCCAATAGCAAACTCAAACTTTTAGTTGTATGTCATGTCTGAA
>A53_29476
AAAAAATCTAGAAGGTCTTCAAGACCTCTCTAACATTTTGTGAATCGTTTATACGTCTCTCTCAACCTAAACTTTGTCTAAAGCTTAAAAATCTTAAATTAAAAACAACTTTTAACAACGGATCTCTAGGCTCTCGCAACGATGAAGAACGCAGCGAAATGCGATAAGTAATGTGAATTG
