# Supplementary material for: CONSTAX: a tool for improved taxonomic resolution of environmental fungal ITS sequences
Source: BMC Bioinformatics. 2017 Dec 6;18:538. doi: 10.1186/s12859-017-1952-x (PMC5719527; doi:10.1186/s12859-017-1952-x)
Supplement: Supplementary file 2 — CONSTAX.tar.gz compressed directory. Contains test datasets, Python, Shell, and R scripts to use the tool. (GZ 175 kb) [file 12859_2017_1952_MOESM2_ESM.gz › CONSTAX/otus/test_data/ITS1_soil_500_otu.fasta]

>OTU_1
TATTGAAATTATAGGTGACGGTTGTAGCTGGCCTTTCGGGGCATGTGCACGCCCGAGCCCTTAATCCACACACACCTGTGAACCCAATGTAAGGGCCCGTAAAAAAGGCCTTTATGTCTCATCACCAACCTTTTATGTCTCATAGAATGTAAATCTATATCCTCGCCTTAAAAAAGCGTT
>OTU_893
TATTGAAATTATCGGTGAGGGTTGCTGCTGGCCTTTCGAGGCATGTGCACGCCCGAGCCTTTAAATCCACATACACCTGTGAACCCAATGTAAGGGCCCGTAACAAGGCCCCTACGTCTTTATCATCAACCCATTGCATGTCTCATAGAATGTCATTCAATATCTTCGCCTTAACAAAGC
>OTU_3
TATTGAAATAAACCTGATGAGTTGCTGCTGGTTCTCTAGGGAGCATGTGCACACTTGTCATCTTTATATCTCCACCTGTGCACCTTTTGTAGACCTGGATATCCCTCTGAATGCTAGTCACTCAGGTTTGAGGATTGACTTTATGTCTCTCCTTGCATTTCCAGGCCTATGTTTCTTTAT
>OTU_769
TAATGAATTCAGGGAATTGATGCTGGCCTCTGTGCATGTGCTCGTTCTCTATAATCCATTCACACCTGTGCACTTGTTTTCAGAGCTAGGGAGAAATCCCTGCTCTGCTAATCACATACTCTTATAATTTACTATGAATGTTTATCAAGTCGAAAGACTTTTAAATTAATACAACTTTTA
>OTU_913
TATTGAAACTTCATCCGGGGCGCGCCGCGGCCCTCAGCGCCGGTGGAAACGCCGTGTTGCGGGGACCGCGCGTGCACTCGTCCAAACCAAACCCCTGTGAACCTTTCGGGATGGCCCGGGTTAACGCCTGGGCCGTTCCGCTTTATGCAAGCACTTATTTAAAGAATGAACTGAAGGCGG
>OTU_664
TAGTGAATTTTAGGGTGCTCTCTCGCCTTCTTTAACTGAAGTGTGTAGAGGGGCCTGACCTCCACTTTCTACCCTGTGCACTATTTTGGCTTTGGAAAGAGTTCTCTTTCAGGAGAACTTGGCCCTCTGCCTTCTTTATTACAAAACACGAGTTAAAGAATGTTTATAAATCATAACAAA
>OTU_7
TATTGAATAAGCTTGAACAGGCTGTTGCTAGCTCTCAAGGGAGAATGTGCACGCTTGTCATCTTTATTTCTCCAACATGTGCACCTTTTGTAGACCTGGAGTGTTTGTTGATTGTTGTTCGATTGAGGACTGCCACATAGTCGGCTTTGCCTTGCACTCTCCAGGCCTATGTTTCTTTCA
>OTU_617
TAACGAGTGAGGGTCGTCCAGGCCCGACCTCCCAACCCTTTGTTTACCGAACCTCTGTTGCTTCGGCGGACCCGCCTCACGGCCGCCGGAGGACCGTCGCAAGGCGTCCTCTGGCCCGCGTCCGCCGGTGGCCAACCCTTAAACCTTGAACCAACCGTGTCGTGTGTCTCAGTCCATGAT
>OTU_9
TATCGAATAAACTTGAACAGGCTGTTGCTGGTCCCCTGGGCATGTGCACGCTTGTCATCTTTATCATTTCTCCAACTGTGCACCTCTTGTAGACCTGGGGCTTGTTTGAATATTCTCTTTCGAGTTGGGACTGCCATTCGGCTTTGCCTTGCATCTCCAGGTCTATGTTTCACAAACAAA
>OTU_10
TATTGAAATTATAGGCGAGGGTTGTAGCTGGCCCCTCGGGGCATCGTGCACACCCGAGCCCTTAATCCACACACACCTGTGAACCTATTGTAAGGGCCCTTAAACAAGGCCCTTACGTTTTATCACCAACCCATTGTATGTCTTGCAGAATGTACATTTGTATCCTCGCCTTAAACAAGC
>OTU_779
TAGTATTATACATGTTTCTCGGCATGAATCTCAAAACCCATCTGTGTACCTTACCTGTTGCTTCCGTGCTGCGTGTGCAGTGAACTGTGCCCTCCAAGGCCAACTCTCCCAGGGTGGAGGGGACCTCGGAGTGTCAGCACGGAAGGTTTTACGGCAAACTCTTGCATTTCCATGTCTTCT
>OTU_12
TATCGAATAAACTTGAACAGGCTGTTTTTGCTGGCTCTTGAAAGAGGGCATGTGCACGCTTGTTCATCTTTGTCATTTCTCCAAACTGTGCACATACTGTAGACCTGGGGAGAGCATTATGAATGAATTTCCATTCGAGTTGGGGATTGCTGCGCTCACAAAAGAAAAAAAGTCGGCTTT
>OTU_13
TATTGTACAACGGAGGTGCAAGGGCTGTCGCTGACCCTCAAAGGTCGTGCACGCCCGAGCATGCTCTCACACAATCCATCTCACCCCTTTGTGCATCACCGCGTGGGTCCCCCCCTTTGTGGGGGGGCTTGCGTTTTCACATAAAACTCGATACAGTGTAGAATGTTCTTTTTTGCGGTC
>OTU_14
TATTGAATAAGCTTGGTCGGGTTGCTGCTGGCCCTTTGGGGCATGTGCACACCTGACACCAACTTTTTCTTACCACCTGTGAACTTTTTGTGGACTTGGAATACCTTTCCGAGGCAACTCGGTTTTGAGGATTGCTGTGCATAAGCCAGCTTTCCTTATACTTTCCTGTCTATGTTTTTA
>OTU_15
TATTGAAATAAACCTGATGGGTTGTTGCTGGCTCTCTAGAGAGCATGTGCACGCCTTGTCATCTTTATATCTCCACCTGTGCACCTTTTGTAGACCTTGGATATTTTTTCATGGTCTATGTTGCTTCATTTACCCCTAATGTATGTTAATAGAATGTTTGTGCCTATAAAATTTATACAA
>OTU_587
TATCGATTCAACTACAAAAAGGAGAAGGCAGAGTGGTTCGATGTTGTTGCTGGCCTCTCACCGAGGCATGTGCACGCTTCGTCCTCGCTTTACTTCTTCGTTTGTACACACCTGTGAACCTGTTTGTAGGGTGCCTTTGCGGGCACTCTATGTTTTTTCATATACTCCACTGCATGTCTA
>OTU_17
TATTGAAATAAACCTGATGAGTTGCTGCTGGTTCTCTAGGGAGCATGTGCACACTTGTCATCTTTGTATCTTCACCTGTGCACCTTTTGTAGACCTTGGGTATCTCTCTGATTGCTTAGCACTCAGGATTGAGGATTGACAGAAAGTCTCTTCTTACATTTCCAGGTCTATGTTTCTTCA
>OTU_773
TCATAATAAGTGTTTTTACTGCACTTTTTAAATAAGTACTCACCTTGTGTGCAATGTTTTTGCTAGGTACTAGTTGTTTATTCAACGAAATACCTAGTGACAAAATACCAACCTTTATATTAAAACAATTTTGTCTGAAGATATTTTGAATAAATAATTCTAAATACAACTTTCAACAAC
>OTU_19
TATTGAAATAAACCTGTACAGGCTGTTGCTGGTCCTCTCCAGAGATGACATGTGCACGCTTGTCCTCTTTATTCTTCCAACTGTGCACACATTGTAGATCTGGATGTTGTTTTTTTGAGGACTGCCGTGCTTTGCTGAACGGCTTTGCCTTGTATTTCCAGGTCTATGTTACATTTAACA
>OTU_20
TAGTGAATTAAACATGCTTGGTGTCTTCGCTTCGGCAAGACCCTTGCTTAAATCACATCCTAACACCTGTGAACTGTAAGGCGTATGATAAAGCTTGATAACGCTTCGGCTGCATCGTCGTCTGCCCTTTTTAACAAACAATTAATGTAACAAACGTAGTCTTATTATAACCTAATAAAA
>OTU_21
TAATGAATTACAGGGAGTTGATGCTGGCAGTTTGACTGCATGTGCTCGCTCTCCTAGTCCAATTACACCTGTGCACTTAGATTTGAAGGCAGTATTGAACCTGCTTTCGAAATTCATAAACTCTTGTTTTAAATTATCGGATGTTTGTCTGCCGTATGGCAAAATGAAATACAACTTTTA
>OTU_22
TATCGAATAAACTTGAACAGGCTGTTGCTGGTCTCTTGGGACATGTGCACGCTTGTCATCTTTATCATTTCTCCAACTGTGCACGTATTTTGTAGACCTTTGGAATGTGGGGGGATGGAATTCGTTCCGAGTGGGGACTGCTGTGCCTTGAAAAAAAGAGGTCGGCTTTCCCTTTGAAAG
>OTU_23
TATTGAAATTATAGGTGAGGGTTGTAGCTGGCCTCTCGGGGCATGTGCACGCCTGAGCCCTTAATCCACACACACCTGTGAACCTATTGTAAGGGCCCTCAAAAAGGCCTTTACGTCTTATCATCAACCCATCGTATGTCTCATAGAATGTAAATATATGTCCTCGCCTTAAAAAGCGTT
>OTU_513
TAATGAAACAAGCACGCTCGGGCGAGGTTGTTGCTGGCGTGCTAGCCACGCATGTGCACGCCCCGCTCGTGTCGTCTCGCCGGGGGGGATTAATTCCCCCCGGCACACACACCTCACACACAACCTGTCTTAACCGAATGTCATTTGCGTAAACGCAACCTAAAAACAACTTTTAACAAC
>OTU_866
TACCAATCCAAAAAACAACAACTTTTATCAACCCACAAACCTGTGAACTGAGAAAATAAACCGTTGCGTTTTTTTTGCTCTTCTTTTTTTCGCTCCTTTTTTTCTTTTTCAGAAGAAAAGGTCGAGGGGATGATCTGCTGAGACGCAACAACATTTATTCCAAAAAAAACAACACTGAAA
>OTU_26
TATCGTACAACGGGGGCGCGAGGGCTGTCGCTGACCTTTCAAAAGGTCGTGCACGCCCGAGCGCTCTCACACATCCATCTCACCCCCTTTGTGCATCACCGCGTGGGTCCCCCTTTGCAGGAGGGCTCACGTTTTCACACAAAACTTGATACAGTGTAGAATGTTATTTTTGCGGTCACA
>OTU_27
TATTGAAATAAACCTGATAAGTTGCTGCTGGTTCTCTAGGGAGCATGTGCACACTTGTCATCTTTGTATCTTCACCTGTGCATCTTTTGTAGACCTGAGAATCTCTCTGAATGCTTTTAGCACTCAGGATTGAGGATTGACATGATGTCTTTTCTTACATTTTCAGGCCTATGTTTTTCA
>OTU_28
TATCGAATTATAAGCGAGGGTTGTAGCTGGCCTCCCTTTCGAGGCATGTGCACGCCTGAGCTCTTAAATCCACAACACACCTGTGAACCCACCGTAGGCCTTCGGGCTTATGTATCATATACTCTGAATGTGTCATAGAATGTTCATGTTGCCTTAAAACGCAATCAAATACAACTTTCA
>OTU_539
TACCGAGCGAGAATTCTCTGAATTCAACCTCCCACCCGTGTTTATTGTACCTTGTTGCTTCGGCGAGCCCGCCTCACGGCCGCCGGGGGGCATCTGCCCCCGGGCCCGCGCCCGCCGAAGACACCTTGAACTCTGTATGAAAATTGCAGTCTGAGTCTAAATATAAATTATTTAAAACTT
>OTU_30
TATCGTTAAACCGAGGCGCGAGGGCTGTCGCTGACCTTTCCCGGTCGTGCACGCCCGAGCCCTCTCACAATCCATCTCACCCCTTGTGCATCACCGCGTGGGTCCCCCTTTGCCGGAGGGCCCGCGTCTTTACACAAAACTCGATACAGTGTAGAACGTTTATTTTCGCGCTCGCACGCG
>OTU_31
TATTGAAATTAGTGGGGAGGGTTGTAGCTGGCCTTCCGGGGCATGTGCACACCCAAGCCTTTAATCCACATACACCTGTGAACTTAGTGTGAGGGTCCGCAAAAAAGGCCCTCATGTCTTATCATCAACCCCATTGTATGTCTCACAGAATGCAATATATATCTTCGCCCTAAAAAGCGT
>OTU_528
TACCAAAAGATAATCTTTCATTCGAAAGATCTTTTCCTTTGTGCTGGCTTTGACCGTATGTAATTTTGGGACTTAAACATGGTGGCCTTTATGGCTGCCGGTCCCAAAAACAATATATCATCCTTATGAAAACTTACTGAACAACTAAACTATGATTTTAATAATCTGTTTAAAACAACT
>OTU_772
TACAGAGTTGAAAAACTCCCAAAACCATTGTGAACGTCACCGTTACTGTTGCTTCGGCAGGTGGCTCCCACTCGGGTGCCGCGCCCTCCCCCTCAGGGGTTGGTAGCCTGCCGGAGGCGTCTCAACTCTCGATTTCAGTTGGCATCTCTGAGTAACTTATAAAATAAGTCAAAACTTTCA
>OTU_34
TATTGAATTTTTGAATGGGTTGTTGCTGATCATTTATGATATGTGCACGCCCTTCATTCCAAATTTCACACCCTGTGCACTTTTTGTAGGCCGACTTGAAAAATCGGTCTATGTTTTTAATACACCCAAAGAAGTTTAGAATGTTTATTTGTAGCTTGCTTGCAAGCTTAAAAATTTATA
>OTU_35
TATCGAAATGCCCACCACAGAGCTGTCGCTGGCCTTTGGCTGTGCACGCTTTGTCGTTCTTCATTTCTCCATCTACTTTGTGCACTCGCTTGCCATGGATATCATTGTCTGAGGGGGTTTCCTTGGATCCATTAGGACTGCTTTGCAAAATTTGTGGGCTTTCCTTGTTATTTCCATGTC
>OTU_522
TAACGAGTTTGAATGAAGCTGTTCTGGTCTTTCGGGGCAAGTGAACGCTTTTCTCAATCCATCTTACCCCTGTGCACCTTTGGGAGATGACTTTGGATTCAAGTTGGATAACGACGGCGATCCTTAGTCTCTTCTTTTATACCAAACAACAGTCTTAGAACGTCTTATTTGCTTGATGCA
>OTU_650
TACAGAGTTGCAAAACTCCCTAAACCCACTGTGAATCTACCTGTTTTTTAGCTACTTCGGCAGGCGGCCCCAGGGCGGGGCCATCAGCCTTTTAGGTGCCTGCCAGAGTACACAAAACTCTTGCTGCAACTGTACTACTCTGAGTTTCAAAAACAATTCAAGTTAAAATTTTCAATTGTG
>OTU_524
TAAAGAGAACGGGTGAAAACCCAACCTCCAACCCTTTGTTGTAAACCACTAGTTGCCTTGCCTTATGTCAGCTGATTGGGTGTGGGGAAACCCGTACTTCTCTCATGTTGGCCTCTAGGGCAATGGACCTTTAAACTCGAATATCAGTGTAGTCTGAGAAAAAATTCAATGAATTAAAAC
>OTU_39
TATTGAAATAAACCTGATAAGTTGCTGCTGGTTCTCTAGGGAGCAATGTGCACACTTGTCATCTTTGTATCTTCACCTGTGCACCTTTTGTAGACCTGACTATCTCTCTGAATGCTTATAGCACTCAGGATTGGGAATTGACTTCTTGTCTCTTCTTACATTTTCAGGCCTATGTTTACA
>OTU_40
TAACGAAAGCCGGGGCGAGGTTGTAGCTGGCTTCCCCACCGGGGTCGCGACGTGCACGCCTCGTCTTTGTCTCTCTCACACACCTGTGCACCTCTGCGTGGGTCACGAGCGTTCACTCGTTCGGGGCTCGCGTCCTTTTGACACTACACACACCCCTTTGCATGTTATCGGAACGCTTCG
>OTU_791
TACTGAATTGTCAACATGGGTTGTTGCTGGTCCTCAAACGGGGGCACGTGCACGCTCTGTTCACACATCCACTCACACCTGTGCACCCACTGTAGTTCTGTGGCCTGGGGGACCTGTCCCCCTGCTGTGGTCCTACGTCTTTACACACACACACACCGTAGCAAAGTCTCATGGAATGTA
>OTU_637
TAATCAGTACCAAAGCCTTCAAGGCTGAGGATGCTGCACTGCGGTCTGCTCCGGCAGGCCAACGTGTATAACCACTTGTTGAAACACCTTTCTTTGCTTCGGCAGCGCCTTCCGTTTAACTGCGGAGGGGTAAGGCTGTCAGAAGCCCATAACAAAACTAGTTGATGAAATGTCATGCTG
>OTU_649
TATTGAATCCTTAGGATGTCGCTGGCCTTTGCAAAAAGGCATGTGCACTCCGCCTTTCAATCCACCTGTGCACTTATTGTAGGCTTGTGAAAGGGGTAACCCTAACCCAACCTACATATTTTTACACACACTATTAAAGTAACAGAATGTAACTTAGTAGACCTTTGATGGTCGAAAACC
>OTU_663
TAACAAATGTAATCCAATTACCAACCACACTGTGCACCGTTAACGTATGCTTTGGCAGGGAGTGAAATGGCAGGAGCCCTTGGGCGCCAGTCTTTCGATCTGCCAGAGTTTTTTAAATACTAAACAAACAAACGTCTTATTATCTGACTGAACTTCATTTAAACAAATGAAAATACAACT
>OTU_896
TATCGTACAACCGAGGTGCGAAGGCTGTCGCTGACCCTCAAAGGTCGTGCACGCCCGAGCGCTCTCACACAATCCATCTCACCTTTGTGCATCACCGCGTGGGTCCCCTTTGCGGGAGGGCCTGCGTTTTCACATAAAACTCGATACAGTGTAGAATGTTTCTCTTGCGGTCACACGCAA
>OTU_46
TACCAAAAGATAATCTTTCTTCGAAAGATCTTTTCCATTGTGCTGGCTTTGACCGTTTGTACTTTTGGGACTTAAACATGGCTTCTTGTAAGTCGGTCCCAAAAATATTATACCAACCTTATGAAATTTGACTGAACAACAAACAAATGATTTTAATAATCTGTTTAAAACAACTTTCAA
>OTU_47
TAATGAGTTGTGAAGGGGTTTGATGCTGGCACCCAAATGCATGTGCTCGCCCTGACAATCATCTTCCAAACACCTGTGCACATTTTTGAGGGAATTTTGAGTTGATTACCATTTTGGGTGATTTTCTTGTATTCCCTTAAATTACTATACGCTGATAACAATGCTGAACGTGTTTTGTGC
>OTU_722
TAGTGAATTAAACATCTTCGCTTCGGCAAGACCCTTGCTTAAATCACATCCTAACACCTGTGAACTGTAAGGCGTATGATAAAGCTTGATAACGCTTCGGCTGCATCATCGTCTGCCCTTTTTAACAAACAATTAATGTAACAAACGTAGTCTTATTATAACCTAATAAAACTTTCAACA
>OTU_831
TACCGAGTGAGGGTCTTCTAGGCTCGATCTCCAACCCTGTGTCTAAACTACCATGTTGCTTTGGCGGGCCCGCCCTTAGGGGCCGCCGGAGGCTTTACCGCCTCTGGTCAGTGCTCGCCAGTGGCCCCAATAAATTCTTTTTTAACCGTGTCGTCTGAGTATAATTATAAATCGTTAAAA
>OTU_50
TACTGAATTGTCAACACGAGTTGTTGCTGGTCCTCAAACGGGGGCACGTGCACGCTCTGTTTACACATCCACTCACACCTGTGCACCCTCTGTAGTTCTATGGCATGGGGGGCTCTGCCCTCCTGTCGTGGTTCTACGTCTTTACACACACTCTGTAACAAAGTCTCATGGAATGTATGC
>OTU_51
TAATGAAAGCTAGAGCGAGGTTGTAGCTGGCCCCCCCCCCGGGGGCAACGTGCACGCCTTGTCTCCATCTTCATCTCTCTCTCACCCCTGTGCACCTCTGCGTGGGTTCGGAGCGTTGGTTCGCTTCGGGCTTGCGTCATTTTCTACAACAAACCCCCATCGTATGTCTCGGAACGTTTT
>OTU_854
TACCGAGTTCAGGAGGGCTTCAAAACCCCTTCTCCTCCCATCCTTGTTTATCTATAAGCTGTAAAGCAGCTTCGGTGGGCCATTTCTTCAGACTTGAGGAGATACCGGCTACCCGCTGGCTTGTGCCTGCCGAAGTCACCAATTCTGATAATTGTAAAGTCTGAGAAAAACGATTTAAAT
>OTU_512
TAAAGAATTACCGGCGAGGGTTGTAGCTGGCCTTTCGGGGCACGTGCACGCCCGAGCCTTTAATCCACATACACCTGTGAACCCAATGTAAGGGCCCCGTAAAAGGGTCCCCTACGTCTTCCATAGACGCATGTTTAATAGAATGTAAACTCGTATCCTCGCCTTAAAAAGCGTCGATAA
>OTU_54
TATCGAATGTTCAGAGGCGACTGCTGCTGGCTCCTCGTAACGAGGATGCATGTGCGCGTCCCTCGCCTTTCATCCAACATACACTTGTGCACTATAGGACGAGCGCCTCCCATTAGGAGCCGCCTCACGCGAGTGGGGTCGAGGTCTCGATCCTCTTATACATTACATCCTGTCTCTAAT
>OTU_507
TACCTGGCCTTGGGCCACTCGCGGGAGCTAGTCGCTTGCGATGATGCTGCCGAGGGTGCTTAGCCCTTGACTATCACCTTGATTATGTGCACCTTTTGTTGTTTCCTCGGCAGGTTCCCTGCCGCCAGGAACCCCATAAACTCTTTTGTATTAGCATCTAAATCTCTGAAAACAAACTAA
>OTU_56
TAGTGAATTAAACATGCTTGGTGTCTTCGCTTCGGCAAGGCCCTTGCTTAAATCACATCCTAACACCTGTGAACTGTAAGACGTATGATGAGGTCTTTGGCCAAGTCATCGTCTGCCCATTTTTAACAAACAATTAATGTAACAAACGTAGTCTTATTATAACCTAATAAAACTTTCAAC
>OTU_57
TACTGAGTTGTCGACACGAGCTGTTGCTGGTCCTCAAAACAAGGGGGCATGTGCACGCTCTGTTCACACATCCACTCACACCTGTGCACCCCTGTAGTTCTATGGTTTGGAGGACTCGCCGCCTCCTTCCTGTAGTTCTATGTCTTTACACATACACCGTAGTGAAGTCTTATGGAATGT
>OTU_58
TATCGTACAACCGAGGTGCAAGGGCTGTCGCTGACCTTTGAAGGTCGTGCACGCCCGAGCGCTCTCGCCACAATCCATCTCACCCCTTTGTGCATCACCGCGTGGGTCCCCCTTTGCGGGGAGGGCTCGCGTTTTCACACAAAACTTGATACAGTCTAGAATGTTTATTTTTGCGGTAAC
>OTU_59
TAAAGAATCGCCCCGTTTTTTGAAATGGGTTCTATTCCCAAACCGTGTATACATTCCTTTGTTGCTTTGGCAGGCCGCCTTTTAGGCGTTGGCTCCGGCTGACTGCGCCTGCCAGAGGACCCAAACTCTTTTGTTTAGTGATGTCTGAGTACTATATAATAGTTAAAACTTTCAACAACG
>OTU_60
TATCGAATTATAAGCAAAGGTTGTCGCTGGCCCCTCGGGGCATGTGCACGCCCTAGCTCTTAATCCACTTACACCTGTGAACTCAATGTGGGACGTCCTTCGGGATGATTCTCATGTCTTTCATATACTCTTATGTATGTCGCGGAATGTCTTATTGTTGCTTTAACGCAATTATATACA
>OTU_61
TATTGAAATAAACCTGATGGGTTGTTGCTGGCTCTCTAGGGAGCATGTGCACGCTTGTCATCTTTATATCTCCACCTGTGCACTTTTTGTAGACCTGGATAATCTTTCTGAACGCACTTGCATTTCAGGTTTGAGGAATTGACTTCATGTCTCTCCTTACATTTCCAGGCCTATGTTTCT
>OTU_770
TACAAAAAGACAAGGACATCTCTAGCTTGATTGCGTGAGCTCTGTCTTTACGTCTACCCACACTTTGTGAACTGTTTAAGTCTCTGGCAGTTTCTCTAACTCTCTTTCGTTTAAAAACCTACTGGTTTGCTTTGCGCTTTAGTCTGTGTTCTTCGGGACCTTATGCTCTAGTGTACTGTA
>OTU_63
TAATGATTGCGAATGGTCGCCTTCAGTGCTGGCTCCCCGGAGCAGGTGCACGTTGGTGGCTTCATCCAATTCCACACCCTTGTGAACCTTTGGCCTCTTGCTAGCTTCGGCTGGCAGAGGATTTTACACATACTCGAATGTAATGAAAACTATTGTTGTGCGCAAGCACTAATATACAAC
>OTU_64
TATTGAATAAACCTGATGTGACTGTTAGCTGGCTTTTCGAAGCATGTGCTCGTCCGTCATCTTTAATCTCTCCACCTGTGCACATTTTGTAGTCTTGGATACCTCTCGAGGCAACTCGGATTTTAGGATTGCCGTGCTGTAAAAGTCAGCTTTCCTGTCATTTCCAAGACTATGTTTTTA
>OTU_925
TAATGAAATTATAATCCGGCGAGGGGAAAGGCGGAGAGTTGTAGCTGGCCTCCAGGGGCATGTGCACGCTGTCTTCCCGACCTTTCGCCGTATGGGCGCGGGGCGACCCGCGTCTTCATATACCCCTTCGTGTAGAAAGTCTTTGAATGTTATACGATCATCGAGTCGCGACTTCTAGGA
>OTU_66
TATTGAATAAGCTTGAACAGGCTGTTTTGCTGGCCCTCTGGGGCAAGTGCACGCTTGTCATCTTTATTTCTCCCCAACTGTGCACATATTGTAGACCCTGGATTGAGGATTGCACTGTGTGCTTTCCTTGCAATTTTTCCGGGTCTATGTTGTTTTACAATTTCAGAATGTTGTCAGAAT
>OTU_677
TACAAATCTTTTGTGGGGTTGGTTTGGGGGGGTGTTTGTGGTTTGTGATTTGGTAGTGGTGCTGGAAAGGTCAAACTGACCAGCATCACTCACTTATTCACCCATCCACCCACCCACTCATCCATCCACCCACACATATGCACAGGGCCGCAAGGCTCTGATGTTTACGCTTGTTTGTTT
>OTU_647
TATTGAAATAAACCTGATGGGTTGTCGCTGGCTCTTCAGGGAGCATGTGCACGCCCTGTCATCTTTATATCTCCACCTGTGCACCTTTTGTAGACCTCCCCAGGTCTATGTTGCTACATTTACCCCCTGATGTATGTTGATAGAATGGTTGGCTATAAAATCTATACAACTTTCAGCAAC
>OTU_939
TAATGAAAGCTAGAGCGAGGTTGTAGCTGGCCTTTCGGGGCATGTGCACGCCCGAGCCCTTAATCCACACACACCTGTGAACCCAATGTAAGGGCCCGTAAAAAAGGCCTTTATGTCTCATCACCAACCTTTTATGTCTCATAGAATGTAAATCTATATCCTCGCCTTAAAAAAGCGTTG
>OTU_609
TATTGAATAAACTTGGTTAGGTTGTTGCTGGCTCTTAGGAGCATGTGCACACCGACTCCATTTTTAACCACCTGTGCACCTTGCGTAGATCTGATACTCTCGAGGAAACTCGGTTTGAGAATTGCTGTGCAACAAAAGGCCAGCTCTTCTTGTATTCAGGTCTATGTTTCTACATACCCC
>OTU_624
TAATGAAATGAATGTCGAAAAAGGTTGTAGCTGGCCTCTTGAGGCATGTGCACACCTTGATCGCATATCCACATCTCACACCTGTGCACAACCTGTAGCTTGGGATGATTACGATGTCGGAAACGGCATTGAAAGCCCTTGCTATGAATTTATATACACACACATCAAAAAGTTATAGAA
>OTU_72
TATTGAATAAACTTGAACAGGCTGTTGCTGGCCCTCCTTGGAGGGATACGTGCACGCTTGTCATCTTTATTTCTCCAACTGTGCACATATTGTAGACCTGAGAGAGATGTTTGATTTATTTTCGAGTTTGGGGACTGCTGTGCTATCTCAAGTCGGCTTTCCCTTGTATTTTTCGGGTCT
>OTU_73
TACTGAGTTACTGGGTTGGTATCCCTACCTCCCGTACTCCCACCCTATGTTTACTGACCTTTGTTGCCTCGGCGGGCCTGCGGCTAGCCCCGCTGTCGGCTTCGGCTGGCTAGCGCCCGCCAGAGGATCCATCAAACTCTATTTTAACGTGTCGTCTGAGTAAAAACATTAATAAATTAA
>OTU_74
TATCGAATATAAACTTGGGTAGACTGTTGCTGGCTTCTCTTTGAAGGGGGGGCATGTGCACGTTTATCCTCTTTATTTTTCCACCTGTGCACCTTTTGTAGGCTTGGATTATCACTGGTTCTAATGTGTCTTTCAAAGGCATAAGAATTGTTTTGGGGCTGCTGTGTTTAAACGCATGTT
>OTU_75
TATTGAAATAAACCTGATGGGTTGTTGCTGGTTCTCCAGGGAGCATGTGCACACCTTGTCATCTTTATATCTCCACCTGTGCACTTTTTGTAGACCTGAAAAGGTCTATGTTGCTTCATTTTACCCCCAATGTATGTTATTAGAATGTTGTACCTATATAATATATACAACTTTCAGCAA
>OTU_763
TTCCAAAAAACAACTTATATTCACCCACTGTGTGCAATGTTTTGGGTTTTTACTTTACTCTCTTTTGTATACCTTCTGATGGCATAGAAGTTCCGATTGTTTACTCAATCGGGCTGAAAACTATAAGGAGTTCTTATACTGGGAGAGGCCTTGACGAACTACCTTATCACTAAGGTTGAT
>OTU_77
TATCGAAATAAATCTGAACAGGCTGTTGCTGGTCGGAAGACATGTGCACGCTTGTCCTCTTTATTTTTCCAACTGTGCACATATTGTAGACCTTTTTGAGGGAATGATGGCCAAGGTCTATGTTACATTTAACAACTTGTTGTAGAATGGGGGATATGAAACAAATATACAACTTTCAGC
>OTU_882
TACAAATCCAAACAAATACCCGTTGAAATGTTCTCGGCCTTGGTTGTTGCGTGCGTCATGTGTTTATTTACATATAAGCATGCCGTGTAAAAATGGAAGTGTTATCATTTCCACCCAAGGACCGGTATTCTAACAACAACGTTACTTATTATGGCCATACTTAAACAGTGTGAAAAAAAA
>OTU_886
TACAGTATTCTTTTGCCTGCGCTTAATTGCGCGGCGAAAAACCTTACACACTATGTTTTTCTAATTTGAAACTTTTGCTTTGGTCTGCCTTAGAAATAAGTTGGGCCAAAGGTTTACACCAAACTTCAATATTTATATTGAATTGTTATTTTAATTATTTGTCAATTTGTTGATTAAATT
>OTU_572
CATTGAATCCATTCTACAAACCCTGTGAACCGTATGCAAAAGAGTGTTTGGCAGGAAGGTCTGGCGGCTAGCCGGGCCGTGCCTCTCTGTCGCGGCAGCAGCTACTATTTCATTATATGGCTGCTGTTGTGGCGGATGAGCGACTGCCATCCGCTCGCCTTTAAATAAACAAACGCTTTA
>OTU_580
TACCAAAACAATGGCCGAAAGGCCTTGCCCTAGGGGGGGAGACCCCCCGACGGTAAACCCTTTGTGAAAACCCTCCTGTTTGCCTCGGCGGCACCCTTTGATTAGGGGTCAGCCCGCCGACGGCACCAAACAAAACTCTTTTGAATTGAAGAATCAGTCTGAATCAATGGTCGAATGACT
>OTU_884
TAACGAGTGTGGGTCCTCTGGGCCCCATCTCCAACCCTGGTGTTTAATAACCTGTTGCTTTGGCGGACCGGCCTGATAAGGGCCACCGGGGCCTTGATGTCCCTGGCCTGTGTTCGCCAATAGCCTTAACCAATTCTCTCTTAACCGTGTCGTCTGAGTGGAACGTGAAAATAATTAAAA
>OTU_801
TATTGAAACTTCATCCGGGTCGCCGCGACCCTCAGCACCGGTGGAAACGCCGTGTCGCGGGGGCCGCGTGTGCACTCGTCCAAACCAAACCCCTGTGAACCTTTCGGGAGGGCTCGGGTTAACGCCTGGGCCGTCCCGCTTATACAAACACTTATTTAAGAATGAACTGGAGGCGGTCTG
>OTU_84
TATCGAAATTACCGGCGAGGGTTGTAGCTGGCCTTTCGGGGGCATGTGCACGCCCGAGCCTTTAATCCACACACACCTGTGAACCTAATGTGAGGGCCCGTAAAAAAGGTCCTTACGTCTTATCATCAACCCGAGTCTAATAGAATGTAAATCCACGTCTTCGCCTTAAAAAGCGTTGAT
>OTU_614
TAGAATGAGAGCCGGTCTGCGTGGTGGTGTAAAAAGCCCTGCGTGCCAGTAAATGACCGTAAACCTCCACCCTTGCCTATTATACAACTGTTGCTTTGGTGGGCCGCAAACCGCAAGGTAAGCATCGGCTTCGGCTGGAGAGTGCCCGCCAGAGGACCCAACTCTGTAATTTATGAAATC
>OTU_561
TATCAATAGAAATCTTTCCAACCCGAAAGATCTTTTCCTTTGTGCTGTCTTTGACCGTATGTAATTTTGGGACTTCAAAATGGTTTCGTTGGTAAGACAACGGAGCCGGTCCCAAAGAACACAAATATCTCATCCTTATGAAAAATATTCTGAACTTATAAACAAGTGATTTTAAAATAA
>OTU_87
TATTGATTGCGAATCGTTGTCTTCAGTGCTGGCCAGCTCTGGCAAGTGCACGTTGGCGGCTTTTCATCCAATACCCCTGTGAACCTTTGGCCTCTTGCTAGCTTTGGCTGGCAGAGGATTTTTACACCCACTCGAATGTAATGAAATTATTGTTGTGCGCAAGCACTACTGTACAACTTT
>OTU_889
TAAAGAGTTAGGGGCCTCGCCCCGAACCTCCAACCCAATGCGAACTTACCACCGTTGCTTTGGCGGGCCCGCGGGTCTAACCTGCCGCCGGCCTTACCGCCGGCGAGCGCCTGTCAGAGTCTACCAAAACTCGTTTGATTAGTGACGTCTGAGAAAATATTTATTAGCAAAAAACTTTCA
>OTU_89
TATTGAAATAAATCTGATAAGTTGCTGCTGGTTCTCTAGGGAGCATGTGCACACTTGTCATCTTTGTATCTTCACCTGTGCACCTTTTGTAGACCTGAATATCTCTCTGAATGCTTTATAGCACTCAGGATTGAGAATTGACTTCTTGTCTCTTCTTATTTTTCAGGTCTATGTTTCTTC
>OTU_90
TAACGAGTTAGGGTCTCTCTGGCCCGACCTCCCAACCCTTTGTCTACTTGACCATCGTTGCTTCGGCGAGCCCGTCCTCACGGACCGCCGGAGGGATCTTTACTGGCCCTCTGGTCCGCGCTCGTCGGTAGCCCAACCTTTAAAATCTTTAACTAAACGTGCCTTAATCTAAGTACAATT
>OTU_91
TATCGAATTATAAGCGAAGGGTTGTCGCTGGCCTCGAAAGGGGCATGTGCACGCCCGAGCTCTTAAATCCACAACACACCTGTGAACCCACCGTAGGCCTTCGGGCTTATGTATCATATACTCTGAATGTGTCATAGAATGTTCATGTTGCCTTAAAACGCAATCAAATACAACTTTCAA
>OTU_675
TAACACTTTTTAATGAATCCAAACCATTGGATCTCAACCAACCCGTACGAACCTATTTCTATCCGGTTGTGGCGTTTTGTGATGCTTCTCTGTGTGAACAGAGCACGCCTACAAAAAACACAACCCGTACCCTGTCTAATATTTTCTCTAACGATTTTGAACTTACTTGACTAAAACGTT
>OTU_93
TATTGAAAAACTACTTTTAGTTTTTTACATCCCATTGTTTACCTACCATGTTGCTTCCACTGGATAGGTTTTACCTTATGGGTACTATCTTTTGAATTGTTATAGTCTGTATGAATAACACTTACTATACAGTTGCCAGTGGTAAGACCCTTCATATAAAAACTTTTAATGTCTGATTTT
>OTU_94
TACCGAATTGTCAACACGAGTTGTTGCTGGTCCTCGAATGGGGGCATGTGCACGCTCTGTTTACACATCCACTCACACCTGTGCACCCTCCATAGTTCTGCAGCCTGGGGGCTCTGTCCCCCTGCCGTGGTTCTATGTATTTACACACACACAGTAGTAAAGTCTAATGGAATGCATACC
>OTU_95
TATTGAAATAAACCTGATGGGTTGTTGCTGGTTCTCTAGGGAGCATTGTGCACACCTCTCATCTTTATATCCCCCCCTGTGCACCTTTTGTAGACCCCACCGGGGTCTATGTTGCTTCATTTACCCCAATGTATGTTAATAGAATGTATGTGCCTATGAAATCTATACAACTTTCAGCAA
>OTU_96
TACTGAATTGTCAACAAGAGTTGTTGCTGGTCCTCAAATGGGGGCATGTGCACGCTCTGTTCACACATCCACTCACACCCTGTGCACCCTCTGTAGTTCTATGGTTGGGGGACCCATCCTCCTGCTATGGTTCTGCGTCTTTACACACACATTGTAACAAAGTCTCATGGAATGCATGTA
>OTU_618
TATCGAAGCCCCTATGGGGCGCCTCACCGCGGTTCCTCGCTGTGCGCCCTCGGGCTGCACGCCGGGTCCCGTCACGTGATTCTCACACCTGTGCACTCTGCGGGTGTCCCCTCCCCAGGGGACGTCCGTCTACACACACGCCACACATGTCTATGGATGTCTTACTTTTGTAACTTAATA
>OTU_746
TACCGGTGACTGAAGCTATAAATTAGCCAAAGTCTTCAAAAAACCAGTGAACGACCTAGCCTAAAAACAAAGTCGTTCACATCCACACCGTGTTGTTAAACTGTGCCTTTGGCGTTTGATAGAGAGTTCAGGTGAGTTGAGTGCGGGTTTCTCGCACTCAATTGACTGGAGCTGTCTGCG
>OTU_785
TACCGAGTACCCGCGTTTTTATAGCGCGGACTCCCACCCTTGCGTACCGACCTGTTGCTTCGGCAGGACGCGGCTGTTGAGAGGGTTTTGTGAATCTTTCACGCCTTTTCAACAGACGCGATCGTTTCTTTTCTTCCACTCTTTGGAGTGGAGGCAAAAGGGGCGAGTCTGCCCGCCGAG
>OTU_753
TATAGAGATTGGTTGGGTAACACCTTCCAAACCTCCCACCCTTTGTTTACATTACCTTTGTTGCTTTGGTAGGCCCGTCTCTGGACCGTCGGCTCTGGCTGGCCAGTGCTTACCAAAGGACCTAAAACTCTGTTTAATTGTATTGTCTGAGTACTATATAATAGTTAAAACTTTCAACAA
>OTU_101
TACAAGGTTTTCGTGCCTCGTCCATGTTATCAATCCACCTCTGAGTACCTATCCTGTTGCTTCCGTGGGGCATGGCACTTGGTGCCTGGTGGGCTTTTTTGGTAAGTCCCCACGAATCAAATTCTTGTTCAATTATGCCATCGGTAGTCTGACCTTGTTTATAACAAATGTTAAAACTTT
>OTU_102
TATCGAAAAGCGATCCGGGGGAAGGGCGAGCGAGCGAAGTTTGGTAGATCGTAGGGATTGTCGCTGGCCTTTGGCAACGAAGGCATGTGCACGTTCCGAGTTCTCCTTAGTCCTCGTTTCGTCTTTCCTTTGGAAGACCTTTATTTCACACCTGTGCACCCATTGTAGGTCCCGCGAGGG
>OTU_756
TAACGAATTCATTTGGAGTTGTGCTGGTTCTTACAAGTGCACGCTCCATACAATTCCATTCACACCCATGTGCACTTTAAGAGACGTATCTCCCCCGTTTACGTACGTGCCTTTATCGGCTCGGGATTTCGTCTATTTAACACACTCTTTGTAATAGAATGTCGATTGGCTTAATTGCCT
>OTU_104
TATCGAATAAACTTGAGCAGGCTGTTGCTGGCTTCTTGGCATGTGCACGCTTGTCATCTTTGTTTCTCCCAACTGTGCACATATTGTAGACCCTGGATTTGAGGATTGCTGTGTAAGCTTTCCTTGCATTTTTCTCCAGGTCTATGTCGTTTTCACAATCTCTGAATTATTGTTAGAATG
>OTU_768
TATTGAAAATTACTGGTGAGGGTTGTAGCTGGCCCCTCGGGGCAACGTGCACACCCGAGCCCTTAATCCACACACACCTGTGAACCTATTGTAAGGGCCCTTAAACAGGGCCCTTACGTTTTATCACCAACCCATTGTATGTCTTGCAGAATGTACATTTGTATCCTCGCCTTAAACAAG
>OTU_106
TAATCGAATAAACATGTTTCTCAGCATGAATTTCAAAACCCATCTGTGTACCATACCTGTTGCTTCCGTGCTGCGCGTGCAGAAAAGTATGCCGCCAAGGCCTTCTCTCCATGTCGAGGGTTCCCTGGTGTGTCGGCACGGAAGGTTTTACAGCAAACTCTTGCGTTTCCATGTCTTCTG
>OTU_654
TATTGAATAAACTTGGTAGAGGTTGTTGCTGGCTCTTAGGAGTATGTGCACGCTTCTCCATCTTTACTTCTCCACCTGTGCACCTTTTGTAGTCTTTTTTGATTAGAAGCAACTAAATGCTCGAGGCAACTCGGATAGAGGATCTGCTGTGCGCAAGCCGGCTTTCCTTGTAAATTGTCT
>OTU_108
TATTGAATAAACTTGAACAGGCTGTTGCTGGTCCCCTCGGGGGTATGTGCACGCTTGTCATCTTTATAATTTCTCCAACCTGTGCACACACTTGTAGACCCTGAATGAATTTCTATTCGAGTTGGGGACTGCTGCGCTCACAATTAAAAGCCGGCTTTCCCTTGTATTTTTCAGGTCTAT
>OTU_109
TACCGAACTGTCAACACGAGTTGTTGCTGGTCCCCAAACCGGGGGCATGTGCACGCTATGTTCACACATCCACCCACACCTGTGCACCCTCTGTAGTTCTATGGCCTGGGTGACTTTGTCCCCTTGCCGTGGTTCTACGTATTTACACACACACTGCCATAAAGTCTCATGGAATGTTTG
>OTU_710
TCACAATAAGTGTTTATGGCACTTTTAACAATTCCATACCCACCTTGTGTGCAACGTTTGAATCTGCTTCGTGTGTCTCCCTTTCGAGTGGGCCGCGGGGAGTCAGATATCTTTAATCATTAATCTGTTTTAAACCAGTTTTGTCTGAAGCAATGTATCATTGAATTGACCTAATTCGAA
>OTU_111
TATCGAATTTATAGGTGAGGGTTGTAGCTGGCCTTTCGGGGCACGTGCACGCCCGAGCCCTTAACGTCCCAACACACCTGTGAACCCACCGTAGGCCTTCGGGCTTATGTATACCTCCATAAACTCTGAATGTGACATAGAATGTAAACTACAGTTTCGTCGCCCTAAAACGGCGGCGGA
>OTU_853
TATCGAATAGCAAGGACTTTTGGTTGTCGCTGGCCCTCTCGGGGGCATGTGCACGCCTGGTCTAAACTTTTCATTCTTTACCACCTGTGCACTTTTTGTGGATCGCGGACGAATAAACTATTTTCGAAGTAACATTCGGTTTTGGGACTCGCGCCTAACACGCGCTTGGCTCTATTCGTT
>OTU_113
TAAAGAGTTAGGGTCTTCCAGGCCCGATCTCCCAACCCTTTGTTTATTGAACCTCTGTTGCTTCGGCGGACCCGTCTCACGGCCGCCGGAGGACCGCTGAAAGGCGTCCTCTGGCCAGCGTCCGCCGATAGCCAACCACTTAAACTCTGAATAAATCGTGTCATATGTCTAAGTCTATGA
>OTU_114
TACCGAATTGTCAACACGAGTTGTTGCTGGTCCTCAAATGGGGGCATGTGCACACTCTGTTTGCACATCCACTCACACCTGTGCACCCTCCATAGTTCTGCAGCCTGGGGGCTCTGTCCCCCCTGCTGTGGCTCTATGTATTTACACACACACACTGTGATAAAGTCTTATGGAATGTAT
>OTU_724
TATTGAATAAGCTTGGTTGGGTTGCTGCTGGCCCTTTGGGGCATGTGCACACCTGACACCAACCTTTCGTACCACCTGTGAACTTTTCGTGGACTTGGGAATACCTTTCCGAGGCAACTTGGTTTTGAGGATTGCTGTGCATAAGCCAGCTTTCCTTATACTTTCCTGTCTATGTTTTTA
>OTU_830
TATTGAAACTTCACGGGGGCGCGTGGTTCGGCCTGCACCGGCGGCGACGTCGTGCTGCGGTCGGCCGTGCGCCCTCTTCCAAACCCAAACACCTGTGAACCTTTGGGATGGCGCGCTGTAGTGGCCCGCCGTCCCGTTTACAACCAACTCTGATGTCTATTTGAATGTGAACTCGGGGCA
>OTU_117
TATGCATATATGGGATACCAATGTGGTCCCTTGACCAAATTCCTCCCTGTGTACCGAACCATGTTGCTTTCCTAGGTGGTTGGTTTTAGCTGCCGTCCAACATTGCCTGCTAGTGCCGTCAACCTGAGTTGTTAACTCAGGACTTGATCTTTCTACTGATGGGATGAGCTTTAAGGGGTC
>OTU_118
TACCGAGTTCATGCCCTTACGGGTAGATCTCCCACCCTGTGTTATTATTACCTTTGTTGCTTTGGCGGGCCGTCAGATTTCGGTCAGGCTACCGGCTCCGGCTGGTAAGCGCCCGCCAGAGGACCCCAAACTCCTGAATATTAGTGTCGTCTGAGTACTATATAATAGTTAAAACTTTCA
>OTU_673
TATCACGTATCCACGTATAAACCATTGTGAACCGTCAAAACCTTTGGATAAATCAGATGAATTCAAACATTAAAGATCCTTTTGTAATTTAAGATCTGTTTGGGTTCGCGCAGCGGGCAACCGCTGCTATGATCTACCTAAAGTGTATTTAAATTACATTTGATTAACAATTTGAACAAC
>OTU_120
TATTGAAATAAACCTGATGGGTTGTTGCTGGTTCTCTAGGGAGCATGTGCACGCCTTGTCATCTTTATATCTCCACCTGTGCACCTTTTGTAGACCTTTCAGGGTCTATGTTGCTTCATTTACCCCAATGTATGTTAATAGAATGTTGTGCCTATATAATATATACAACTTTCAGCAACG
>OTU_121
TATTGAATAACTTGGTGTTGAGCTGGCCCTATTGGGCATGTGCTCGCATCATATTATTTATCTATCTCTTGTGCACCTTTTGTAGTCTTTGAAGTGTTCGCAGTCAATGCGGTTTGGGGCTTGGGCTTTGCAGTCCTTTCCCTGTTTGCTTCAAAGGCTATGTTTTATACACACTATTTG
>OTU_678
TAACGAATATAAATCGGAAAGCTGTCGCTGGCCTCTGGGCATGTGCACGCTGACCGTGTTTCATAAATTTCTCACCTGTGAACCTAATGTAGGATGCCTCTCTTTCGGGAGGGGGGACCTATGTCTTCATATACATCTCCGTGTAGAAAGTCTTAGAATGTTTACTATCATAGAGTCGCG
>OTU_123
TATAGTACAACGGAGGCGCCTGGGCTGTTGCTGACCTCAAGGTCGTGCACGCCCGGAGTGCTCTCTCACATCCATCTCACCCCTTTGTGCATCATCGCGTGGGGCCCTCTCCTTTGGCTTGTTCCGGAAGGGGGGGGGTTCACGTTTTTACACGAACAACCCATTAATGCATGTGTAGAA
>OTU_124
TATAGAATAAACTTGAACGGGCTGTTGCTCTCCTATGGTGCACGCCTGTCATATTTATCTCTCCAACTGTGCACACTTTGTAGACCTGGTGTTTTGGGAATCGCTTACAGTAGTTGGCTTTGCCCTTTGCTTCTCGCCAGTCTATGTTATTTTATCACAACCTCTGAATGTTTTGAACTT
>OTU_125
TATAGAATTACGAGCGAGGGTTGTCGCTGGCCTCTTTCGGGGGGGCATGTGCACGCCCGAGCTCTTAAATCCACAACACACCTGTGAACCCACCGTGGGCCCCCCCTTCACGGGGGGGCTTACCTCTATACACTCTGAATGTCTCATAGAATGTCGAATTGTTTGCCTTAAAAACGCAAT
>OTU_683
TTCCGAAAAAACTCTTACAAACCAATCTTGTGCAATGTTTTGGGTTTTTTACTCTAGGAGGTAGGGTTTAGTTGCTGTAATAGTGACAGGAGTGGTGCCAGTGGGCATCTACTCTTGCCCTCCTATTGTGCAATGCTTGAGGCCCTACTCTTCTGGAGGCCATGATGAACTACCTTCGGG
>OTU_616
TATCGAGATCGAACCTCTGGGAGGGGGAGGGCTTCCCCGAACCCTTTCGAGGCTTCAGCCCTCTAACACCTGTGTGCACCCGCTGTAGGTCCTTAGGGACCTATGTCTTCTTCGAAACTCGCATGTCTACAGAATGTCGTCCGTGACCTCGGTCACAGGAAACCTAATACAACTTTCAGC
>OTU_128
TATTGAATAAACTTGGTCAAGTTGTTGCTGGTCCTTCGGGGCATGTGCACGCTTGCCACCAATTTTAACCACCTGTGCACCTTTTGTAGACTTGGAAACGTTTCTCGAGGCAACTCGGATTGAGGACTGCTGCGCGCAAGCCAGCTGTTCTTGTGTTTCTCGGTCTATGTTTCATATACT
>OTU_594
TACTGGGACCCAGGTTGGGCGCTTCGGCGCCCGCCCCCACCCTTTGCTTAGCCCTCGAATTATACAAACCCGTCGGCCTTTGGCGCGCCCGCTTGACAGCGTGGCACGCCGGCCGGACATCAAACCCTGAACAACATTGCAGCCTGAAGTGAAAAGCAAATAGTTAAAACTTTCAACAAC
>OTU_671
TAACGAGTTAGGGTCTCTCCAGGCCCGACCTCCCAACCCTTTGTTTACCGAACCTCTGTTGCTTCGGCGGACCCGTCTCACGACCGCCGGGGGACCGCCGACAAGGCGTCCTCTGGCCAGCGTCCGTCGACAGCCAAAACATTTAAACCCTGAATAAATCGTGTCTTGTGTCTAAGTCTA
>OTU_131
TATCGAATAAACTTGAACAGGCTGTTGCTGGTCTCCTCAGGGAGATTACGTGCACGCTTGTCTCATCTTTGTTATTTCTCCAACTGTGCACCTTTTGTAGACCCTGGAGCTTTATGAATTTTCTGAAAATTCGAGTCAGGACTGCTGTTTCAGCTTTGCCTTGCATCTCCAGGTTCTATG
>OTU_132
TACTGAAGTGATTTGGGGATGTTGCTGGCCTCTTCTTTTCAAGGGGGCAAATGTGCACTCCCTGAACAATTCACAATTTCCATCACACCCTTGTGCACATCTTGTAGGCACCCACTCACCTCTCTTGGTCGGGGCGTCCTATGTATTCCTTCACCTCACACTTTATTGAATGGTGCTCTT
>OTU_863
TATTGAAATAAACCTGATGGGTTGTTGCTGGTTCTCTAGAGAGCATGTGCACGCCTTGTCATCTTTATATCTCCACCTGTGCACCCTTTGTAGACCCTGGATTTTTTTTCATGGTCTATGTTGCTTCTTCATATACCCCAATGTATGTTAATAGAATGTTTGTGCTTATAAAATCTATAC
>OTU_888
TAAAAGTATATAGTTATACATTCTATGTATCGACTAAATATACCCATTCTGAGTACCTTGGCTGTTGCTTCCATGGAGCCTGACACATGTCACCCTGGGGATTTACATCCCGAGGGGGCCTCCGTGGAAGGTAATCAATTAACTCTTGAATCCAATGTCATCTGTCTGATAATGTTTATA
>OTU_835
TAAAGAATCGCCCCGTTTTTTGAAATGGGTTCTATTCCCAAACCGTGTATATATACCTTTGTTGCTTCGGCAGGCCGCCTTCTAGGCGTCGGCTCCGGCTGACTGCGCCTGCCAGAGGACCCAAACTCATTTGTTTAGTGATGTCTGAGTACCATATAATAGTTAAAACTTTCAACAACG
>OTU_136
TATCGTAAAACCGAGGTGCGAGGGCTGTCGCTGACCTTTTCTTTTTTGGTCGTGCACGCCTGAGTGCTCTCACACAATCCATCTCACCCCTTGTGCACCACCGCGTGGGTCCCTCTCTGGCTAGTCCCGAGGGGGGCTTGCGTTTTCACACAAACTTGAAGTAGTGTAGAATGTCTTTTT
>OTU_137
TACTGATTGCGAATGGCTGCCTTCAGTGCTGGCTCTTGTGAGCATGTGCACGTTGGTGGCTTTCATCCAATACCCATGTGAACCTTTGGCCTCTTGCTAGCTTTGGCCGGCAGAGGATTTTTATACACACACTCGAATGTAATGAAAACTATTGTCGTGCGCAAGCACTAATGTACAACT
>OTU_798
TACAGAGTGAGGGTCTCTCAGGCCCGACCTCCCAACCCTTTGATTACCGAACCTCTGTTGCTTCGGTGGACCCGCCTTCACCGGCCGCCGGAGGACCGCCGCGAGGCATTCTCTGGTCCGCGTCCGCCGATAGCCAACCCATTAAAACTCTTGAATAACCACGTCGTATGTCTAAGTCAA
>OTU_139
TATTGAATAAACTTGGTTGGGTTGTTGCTGGCTCTTAGGAGCATGTGCACGCCTAGCGCCATTTTTACCACCTGTGCACCCTTGTAGACCTGGATACCTCTCGAGCCATCTTTTCTTAAAAGTTGGCACGGTTTGAGGACTGCCTCCTGGCTGTCCTTACATTTCCGGTCTATGTCTTTT
>OTU_140
TAATGAGTTAGGGTCTTCTAGGCCCGACCTCCAACCCTTTGTATAACTACCATGTTGCTTTGGCGAGCCCGTCTTTAACCGGACCGTTGGGGGTTTTAAACCCTTGGCCAGTGCTCGTCAGTAGCCTACAATAAACTCTTTAAACCATGTTAAATCTGAAATTAGTTAAATAAACTAAAA
>OTU_519
TAACACGTATCCAACGTTAAACCCCCGTGCATTTTAACCCTGCTCTCTTCGCCTTGACAAAGCAATCTCTGGTAAATCACGCGAACAGTTTGATTCAGAGACTTCTTCGAGACGCGTGGATGGAGCGGTAGAGCAATTAGACTTGGTTTCCGCAAGGATAACTGATACTTACTCAGATCG
>OTU_941
TAAAGAGAAAGGGGCTTAAAAAACCCCGACCTCCAACCCTCTGTTGTCAAAACTACTTTGTTGCTTTGGCGGGACCGTTCGGTCTTTTCCGAACCTCCCAGGGACCCTCACGGGTTCCCGGGGGAGCTCCCGCCAGAGTTAAACCAAACTCTTGTTATATAAACCGGTCGTCTGAGTAAA
>OTU_143
TATTGAATTATAAGGCTTTGATTGTGCTGGCCTCTCGGGGCATGTGCACGTCTCTGCCCGTTAATCCCAACCCACCCCTGTGAACCGACCGTGTGAGGCGCTCTGTAACGGAGCCGTCTCATGCTTTATCATAAACACCGTATGTCTTTGAATGTAAAATCTATATCTTCGCCTTAAAAC
>OTU_144
TATCGAATAAACTTGAACAGGCTGTTGCTGGTCCCAGGACAATGTGCACGCTTGTCATCTTTGTCATTTCTCCAACTGTGCACGTATTGTAGACCTTGGGATGGAATTCGTTCCGAGTGGGGACTGCTGCGCTTCAGAAGAGCCTGAGGTCGGCTTTCCCTTTGAATCTTTTCCAGGTCT
>OTU_145
TAACGAATATAATTCGGAGGGGCTGTAGCTGGCCTTGGAAACGAGGCATGTGCACGCTCTTCCGTTTTTCACAACTCTCACCTGTGCACCTAATGTAGGATGCCTCTCTTTCGGGAGGGGGGACCTATGTCTTCATATGCCTCTTCGTGTAGAAAGTCTTAGAATGTTTACTATCAGAGA
>OTU_691
TACAGAGTTCAAGCCCTCACGGGCAGATCTCCCACCCTTGTGTATTCATACCTCTGTTGCTTTGGCAGGCCGCCGGGCTTCGACCTGGCCACCGGCTCTCGAGCTGGTGTGCGCCTGCCAGAGGACCTCCAAACTCTGGTTATCTGTGTCGTCTGAGTATTATACAATCGTTAAAACTTT
>OTU_147
TAATGAAATTGACGTTCGGGAAAGGTTGTTGCTGGCCCTGGCATGTGCACGCCTTTACCGGATGTATTCGTCCTTTCTTTACACCTGTGCACGATCTGTAGCTAGGGATGATCACGGAGCCGTCGGTTCCGAATGCCCTGGCTATGAACGTTTTTATACCCTCTTATAAAGTTTTTTTTT
>OTU_567
TAAAGAAAACAAAGGATGTGCTGGCTTCATTGCATGTGCACTCCTAACCTAATATCCATCCACCTGTGCACATTCTGTAGGCAAGAAAGCAAGATGGGGTTTCATTGTCCCTTCTGCTCATTGCCTATGATTTTCACATACCCTGAAGTACAGTTGTAGAATGTAATAGAAGAAATATTT
>OTU_149
TAATGAAATGAATGTTGAGAAGGGTTGTAGCTGGCCTTTCAAGGCATGTGCACACCTTGATCACACATCCACCTCTCACACTTGTGCACTATGTGTAGCTTGGGATGATTACGATGTTGGAAACGATGTCGAAAGCCCTAGCTATGAATTTTTATACACCCACATACAAAGTTATAGAAT
>OTU_699
CAACAAATCTTTTGAGCGGAGGGTGTGCATTGTAGTGGATATATTTTTGCTACTTGTGCTGCCGCCATAAACCAATGTGAATAGCGCACCACTGTTATATAATAGTGTGTGTGTGCGTGTGTATACATGGATTATTTGGTGGTGCCTTTATTGGCACTTGCACAATATCCATAATACAAA
>OTU_593
TATAGAATTACGAGCGATGGTTGTCGCTGGCTCCCTCGGGGGCATGTGCACGCCTGAGCTCTTAAATCCACAACACACCTGTGAACCCACCGTGGGCCCCTCGCGGGGCTTACCTTTATATACTCTGTATGTCTCATAGAATGTCAAACTGTTGCCTTAAAAACGCAATCGAATGCAACT
>OTU_862
TAATGAAAAAGGAAACGCGCAAGTGTAACCTTCTCCATTGCTCGTGCACTTTCCAGTGGGATACCCTCCTGCTGATGATAATGGACTATTTTATAGTCTGATTTTCACATATACACAATGTTTTTGTATGTCAATAGATAGCCTGAAAGGGCGAAATATTAAACACAACTTTCAACAACG
>OTU_592
TATTGAATGAATGTAGAGTCGGTTGTCGCTGGTCCTTTCGGGGACATGTGCACGCCTTCTCTTTCATCCACACACACCTGTGCACTCGTGAGACGGAAGCCCTCGGGCGTCCGTCTGCTCTACATAAACTCATATCTATAATTTGAATGTAATTGATGTAACACATCTTTAAACTAAGTT
>OTU_666
TACTGAGTATTTGACGAAAGTCAACCTCTCACCCTTTGTTTATTTGACTATTTATTACTTTGGCGTTTCGTTTTTTTTTTCAAAAAGAAAAAACCGTTGGCTGATAATATCAGCGGATGTGTACTCGTCAAAGGAAAGATTTTAACACTTTTTATTTGATCATGTCTAAAAAAGTCATTT
>OTU_155
TACTGATTTGTTGACATGAGCTGTTGCTGGTCCTCAAACATGGGGGCATGTGCACGCTCTGTTCACGCATCCACTCACACCTGTGCACCCTCCGTAGTTCTATGGTCTGGGGGACACCTTGTTTTCCTCCTGTAGTTCTATGTCTTTACACGTACACCGTAGCGAAGTCTTATGGAATGT
>OTU_156
TACTGAATTGTCAACATGGGTTGTTGCTGGTCCTCAAACGGGGGCACGTGCACGCTCTGTTCACACATCCACTCACACCTGTGCACCCACTGTAGTTCTGTGGCCTGGGGGACCTGTCCCCCTTGCTGTGGTTCTATGTCTTTACACACACACCGTAACAAAGTCTTATGGAATGTATAC
>OTU_157
TACAGAGTTCATGCCCTTCGGGGTAGACCTCCCACCCTTGAGTACTATACTTTTGTTGCTTTGGCAGGCCGTCAGGTTTACGCCTGGCTACCGGCTCCGGCTGGTAAGTGTCTGCCAGAGGACCTAAACTCTGAATTTTATGTCGTCTGAGTACTATATAATAGTTAAAACTTTCAACAA
>OTU_158
TAACGAGTTAGGGTCTTCTAGGCCCGACCTCCCAACCCTTTGTTTATCGAACCTCTGTTGCTTCGGCGGACCCGTCTCACGACCGCCGGAGGACCGCTGAAAGGCGTCCTCTGGCCAGCGTCCGCCGATAGCCAAACACTTAACATTCTGAATGAATCGTGTCTTCTGTCTAAGTCTATG
>OTU_159
TATTGAAATAAACTTGATGGGTTGTTGCTGGTTCTCTCGGGAGCATGTGCACACCTTGTCATCTTTATACCTCCACCTGTGCACTTTTTGTAGACCTTTTCGGGTCTATGTTGCCTCATTTTACCCCAATGTATGTCAATAGAATGTTGTGCCTATATATAATATATACAACTTTCAGCA
>OTU_686
TATTGAATCCTTAGGATGTCGCTGGCTTTCGCAAGAGAGCATGTGCACTCCGCCTTTCAATCCACCTGTGCACTTATTGTAGACAAAGGGGGAAACCCCTTCTGTCTATGTCTTTACACACCCTATTTAAAAAGTACTAGAATGTGAAACAGTAGACCGCACGGTCGAAAAAAAAATTTA
>OTU_161
TATTGAAAATTACTGGTGAGGGTTGTAGCTGGCCTTTTGGGGCATGTGCACGCCTGAGCCTTTAATCCACACACACCTGTGAACATAATGTAAGGGCCCGGTAAAAAAAGGCCCCTACGTCTTATCATCAACCCCCATGTGTAATAGAATGTAAATTGATGTCCTCGCCTTAAAAAAGCG
>OTU_782
TAACGAGTGAGGGTCGTCCAGGCCCGACCTCCCAACCCTTTGTTTACCGAACCTCTGTTGCTTCGGCGGACCCGCCTCACGGCCGCCGGAGGATTGCCGACAGGCGTCCTCTGGCCCGCGTCCGCCGACGGCCAACCACTAAACCCTGAATCAACCGTGTCGTGTGTCTCAGTCCATGAT
>OTU_912
TATCGTATTACAGAGGCGCGAGGGCTGTCGCTGACCTTTTCGAAGGTCGTGCACGCCCGAGCGCTCTCGCACACAATCCACCTCACCCCTTGTGCATCACCGCGTGGGGTCTCCCTCTCGGCTTTGGCCCCGAGGGAGGCTCGCGCTTTCTTTTCACAAACACCCTTTCAGTTTAGAATG
>OTU_164
TATCGTACAATGGAGGTGCTGGGGTTGTCGCTGACTTTTGAAAGGGTCGTGCACACCTCGGTGCTCTCGCACATAATCCATCTCACCCCTTTTGTGCATCACCGCGTGGGGACCCCTTTTGGCTAGTTCTGAGGGGGGTTTTCACGTTTTTACACAGACACCCTTTTAATGCAATGTGTA
>OTU_165
TACCGAGTTAGGGTTCGTCCAACGAGCCCGACCTCCCAACCCTTTGTCTATCTTACCTTGTCGTTGCTTCGGCGGACCGGCCGTGACCGACTGGTCGTGGCCGCCGGGGGTCCACCCCCTGGAGAGCGTCCGCCGACGGCCCAACCACAAACTCTTGTACCAAACCATGTCGTCTGAATT
>OTU_916
TAGTGAATACAAACGCTTGGGTGTCTCTGCTTCGGCAAGCCCCTCGCACCCTTCACATCCATAACACCTGTGCACCGTAAGATGACTCTCTGGCTTCGGCCTCTGGGTCGTCTGACCTTTTTACAAACCTTTATATGTAACTAATGTAGTCTTATTATAACAAAATAAAACTTTCAACAA
>OTU_577
TATTGAAAAAAAAACCAATCCAAGGAAAGGTTGTTGCTGGTCGAAAGACATCTGTGCACACCTTTTCTATCCTTTTTTCAAAAACCTGTGAACCTCTTTGTAAGCCAAGAGATTGGCTTATGTTTTAACTTTTTACAAAACCCTTTTGCATGTGCATGAACGTTTATTTGTAATAAAAAA
>OTU_168
TACAGAGAACCTGCCCTTCGGGGTAGATCTCCCACCCTTTGTTTACCTTACCTTTGTTGCTTTGGCAGGCCCGTCCTCCGGGACCGCTGGCTTCGGCTGGCCTGCGCCTGCCAGAGGACCCCCAACTCTTGTTTAATTGTCGTCTGAGTACCAAAATAATAAGTTAAAACTTTCAACAAC
>OTU_601
TGCTAAACGAATCCCTTGCGGATTTAACGATCCCTATAAACCCACTTGTGCACTGTTGTAGTGATTGTCACTCTTTTTGGGCGGACAAGGTTTAACCATTGGGTTAAAGGAAATAGGGAAGTTTTCTGTTTGGGAACCTCCAGATTCCCCACTCCAATGTCTAAGACCCCGCCCAGAGGT
>OTU_170
TACAGTAGTCACCCGGGGCGCCGCAAGGCCTCCCGGGTAACCTACCACCCTTTGTTTATTACACTTTGTTGCTTTGGCAGGCCTGCCCTCGGGCTGCTGGCTCCGGCCGGCGAGCGCTTGCCAGAGGACCTAAACTCTGTTTGTCTATACTGTCTGAGTACTATATAATAGTTAAAACTT
>OTU_171
TAACGAGTTAGGGTCTTTCAGGCCCGACCTCCCAACCCTATGTTTATTGAACCTCTGTTGCTTCGGCGGACCCGTCTCACGGCCGCCGGAGGACCGCTGCGAGGCGTCCTCTGGCCAGCGTCCGCCGATGGCCAACCCACTAAACTCTGAATGAATCGTGTCATATGTCTAAGTCTATGA
>OTU_172
TATAAAGATTAATCTTTCCAAACCGAAAGATCTTTTCCTTTGTGCTGGCTTTGAACCAATGTAATTTTAGGACTTTAAAATGGTTTCGATTTTGTAAAAAGAGCGAGCCGGTCCCAAAAAACATTATCTCATCCTTATGAAAATTTTCTGAACTTACACAAGTGATTTTAATAATCTGTT
>OTU_173
TACAGAGAACATTGCCCTCACGGGGGTGACTCTCCAACCCTATGTTATTAAACCTTTGTTGCTTTGGCGAGCCGCCTCGGCCACCGGCTTTAAGCTGGTGAGTGCTCGCCAGAGGACCCCTAAACTCTGTTATTAATGTCGTCTGAGTACTATATATAATAGTTAAAACTTTCAACAACG
>OTU_571
TATTGAAATAAACCTGATGGGTTGTTGCTGGCTCTCCAGGGAGCATGTGCACACCTTGTCATCTTTATATCTCCACCTGTGCACCTTTTTGTAGACCTTCACAGGTCTATGTTGCTACATTTCACCCCTAATGTATGTTGATAGAATGGTTGGCTATAAAATCTATACAACTTTCAGCAA
>OTU_175
TAATGAAACTGAAGTCTTCGGACTCATCTTCATTATTCCACACACACCTGTGCACCTTTTGATTCGAGTGCTGGTTATTAGAGCTTCGGCTTGAATGCCAGTGCTTGTCTCAATATCAACCCTTTTAAAACAATGTTTTCTAGAATGTATACTGTCTCGTTGTAATGACGAGTACAACCC
>OTU_176
TACTGAGTGAGGGCCCTCTGGGTCCAACCTCCCACCCGTGTTTATTGTACCTTGTTGCTTCGGTGAGCCCGCCTCACGGCCGCCGGGGGGCTTCTGCCCCCGGGCCCGCGCCCACCGAAGACACCATTGAACTCTGTCTGAAGATTGCAGTCTGAGCATAAACTAAATAAGTTAAAACTT
>OTU_535
TACCGAGTTCTGTGAGTATTCACGGTCTCCACCCTTGTTTTTCACCACCTGTTGCTTTGGCGGATGGTGGGTGCTCGGACGTTGCGGGCGCGCGCTTTGCGCGGTCTGGTAGCGTCTGGCATCCGTGCGGCTCGGCGGCCTCTTCTTTTTAGAGTTGGCTTCAGCCGGGCTCTCACCGCC
>OTU_178
TATTGAATAAACTTGGTTGGGTTGTTGCTGGCTCCTCGGAGCATGTGCACGCCTAGCACCATTTTTACCACCTGTGCACCCTTTGTAGACTTGGATACCTCTCGAGGAAACTCGGTTTGAGGACTGCTGTGCGAAAGCCAGCTTTCCTTACATTTCCAGTCTATGTTTTCATATACCCCA
>OTU_179
TATCGTAAACAACGGAGGCGCCGGGGCTGTCGCTGACCTTCAGGGGTCGTGCACGCCCGAGCCCTCTCACAATCCATCTCACCCTTTGTGCATCGCCGCGTGGGTCCCCCCTTGCGGGAGGGCTCACGTCTTTTACATAAAACTCGATACAGTGTAGAATGTTTATTTTTGCGGTCACAC
>OTU_932
TACTGAGCTTCAATGTCAAAGGATGAGCTTGCTCCCCTTTAGACTAGAACTCCACCCTTTGTTTACATTACCTTTGTTGCTTTAGCAGGCCCGCTTCTGGCCGCCGGCTTTTGCTGGTCAGTGCCTGCTAGAGGACCTAAAACTCTTGTTAATAATATTGTCTGAGTACTATATAATAGT
>OTU_181
TAATCGAATGAACATGTTTCTCAGCATGAATTTCAAAACCCATCTGTGTACCATACCTGTTGCTTCCGTGCTGCGCATGCAGTAATGCGTGCCGCCAAGGACGACAACTCTCCGAGCATTTGGAGGGGGTTCCTGGTGTGTCGGCACGGAAGGTTTTACAGCAAACTCTTGCATTTCCAT
>OTU_182
TATCGAATATGATTCGAAGAGGTAGAGAGACTGTCGCCTGGCCAGATCTTGGCATGTGCACGTCCCCTCACCTTTTCTATCTACACACACCTGTGCACCTATTGTAGATCCCTCTCGAAAGAGAGGGAACTATGTTTTCATCACATCACACACAATGTATGTCTAGAATGTAAAAAACAA
>OTU_667
TACAAATCCAAACAAATACCCGTTGAAATGTTTTCGGCCTTGGGCAAAGCTATCTTCACGATCCAGATGGATTGCATAATCTATCTGTGAAATGGAGAGGCAATGTAAATACGTTATCGTGTTAAACCAAGGTCCGACCTACTAAATACTTTATTATGTTGACATATCTGTAAAATGCTT
>OTU_184
TACTGAGTTAGGGTCTTCCAGGCCCGACCTCCAACCCTTTGCCTACCTTACCTCTTGTTGCTTCGGCCGGCCCGTCCCCCCTAGAAATAGGGGTCGACCGCCGGAGGGCTCACACCCTCTGGCCCGCGCCCGCCGATGGCCCTCAACCAAAACTCTTGTTCAATCGTGAATTGTCTGAGT
>OTU_185
TACCAAAAGATAATCTTTCAACACTGAAAGATCTTACCTTTGTGCTGGCTTTGACAGTTTTGTACTTTTGGGGCTTTAAAATGGTTCAGTAGTTAAAGGAGGGAGTAATCCCTTTTTCATGCTATTGGGTCGGCCCCAAAAAATCATATCATCCTTTAAAATTTTTTCTGATTAATTAAC
>OTU_674
TAGTGAATAAACAAGTGCAGGTTGTGCTGGCCTTCTTGGTATGTGCACGCCTGCCAAAGTTTCATTCCATCTTCCCACCTGTGCACTCTGTGTAGATTCTGTATGCTGTTGTCAAGCCTTTATTGTGCTTGGTTGAGAGGAGTTGCTTGTTTTCACAAACAAGCTCTTCTTGGGCATGCA
>OTU_702
TTCTGTTTCTGATTGGTTTCAATCTGAGTGGAGGGAAACCTCTCTTGGGTTGCCAATCAAAAATTGTGATTGTGTGGTTTCAATGAAGATGTCTTTTGTTTGCTTTTTTTCTACCTTCATTGGTAAAAAAAGGGCAAACTCAAGCATCTAAATTTTTCATACTAAACCAAAAACGATGTT
>OTU_546
TATTGAATAAACTTGATGTGGTTGTAGCTGGCTCTCTTGGGGGCATGTGCTCGCCCGTCATCTTTATATTTCCACCTGTGCACTTTTTGTAGATTTAGACGTGACTTTCTGAGGCAACTCAGTTGGGAGGAATGTCAATTCGTTGGCTTTCCTTGTATGTCCAAATCTATGTTTTTATAC
>OTU_836
TACAAAAGGAGGAGTCTCCTACCGTAGCAGCGGGCCCGCCCGCTGCTCGACGATCACGGCCCCCTCCCCGGGGGTACCCCCCAACCCTTGTGGACGATACCTTTGTTGCTTTGGCGGGCCGCATCGCGCCACCGGCGTACGCTGGTGAGTGCCCGCCAGAGGCCCCAACTCTTGATTTTA
>OTU_190
TAACGAATTACAGGGGGGTTGATGCTGGTAGTCTCTGACTGCATGTGCTCACTCTCCTAGTCCAATTTTTTCTACACCTGTGCACTTATATTTGAAGGCAGGATTTTTTTTTTTAAAAGCCTGCTTTCGAAATTCATAAACTCTTGTTTAAAATTATTGGATGTTTGTCTGCCGCATGGC
>OTU_808
GTACCCCGTTGATCGTGAACTGAATGCTAACTATTTAATAGGTGAACCTGCGGAGGGAACATTACCGAGTGAGGGCCCCCGGCCCGACCTCCAACGCTTTGACGACCAACACTTGTTGCTTTAGGAGCGAGCCGCACGCCGATATGCCGGCCGTCGGGCACCACGGCGGACCATTTCAAC
>OTU_192
TATTGAATAAACTTGAGCAGGCTGTTGCTGGCCCTCCTCGGAGGGATATGTGCACGCTTGTCATCTTTATTTCTCCAACTGTGCACGTATTGTAGACCTGAGAGATGTGTGAATTTATTTTCGAGTTTGGGGATTGCTGTGCTTTCTCAAAAGTCGGCTTTCCCTTGTATTTTTCAGGTC
>OTU_935
TACCGAGTTATACAACTCCCAAACCCACTGTGAACCTTACCAAATCGTTGCTTCGGCGGGACTGCCCCGAGCCCTCGCGGCCCGGACCCAGGCGCCCGCCGGAGGCCAAAAACTCTCCTGTTTTCTCTTAGCGGAATTTATCTGAGTGGCCCTTAGGGGCAAGCAAATGAATCAAAACTT
>OTU_697
TGACAAAATCAAAAAAAGCCGAAACCCCGTTGAAACGTGATAATACGTCGTGCGTGCGTACATGTGCATGCACCGTCGTCAAGAAGGGCGTGCGTGCATGCACACACACACTCTTTGACGATTACAAAAACAATTGAACTCTTGACAAGCCTTAAGATATAAGATTAAAGTGATAACAAC
>OTU_195
TATTGAAATAAATCTGATGGGTTGTTGCTGGTTCTCTAGGGAGCATGTGCACACCTTGTCATCTTTATATCTCCACCTGTGCACTCTTTGTAGACCTTTCAGGTCTATGTTGCTTCATTTTACCCCAATGTATGTTAATAGAATGTTGTGCCTATAAAATCTATACAACTTTCAGCAACG
>OTU_196
TACCAAAAGATAATCTTTCAACATTGAAAGATCTTACCTTTGTGCTGGCTTTGACAGTTTTGTACTTTTGGGGCTTTAAAATGGTTCGGTAGTTAAAGGAGGGAGCAATCCCTTTTTTATGCTACTGGGTCGGCCCCAAATAATCATATCATCCTTTAAAATTTTTTCTGATTAATTAAC
>OTU_197
TGTTGGATTATTTATTTTGAGGGGGTTGTAGCTGGTCTTTGAAAAATGACATGTGCACACCTCTATCAAAACATCACACCCCTGTGCACATTTTGTAGACTTTTTTTGTCTATGTTTTTCAATATACACCTTATAAAAAGTTTTAGAATGTTGGCAATAATAAATAATATAACTTTCAAC
>OTU_554
TACAGAGTTCATGCCCTCACGGGTAGATCTCCCACCCTTGTGTATTCATACCTTTGTTGCTTTGGCAGGCCGCCTGGGCCCATGGCCTGGCCACCGGCTTCTGAGCTGGTGCGCGCCTGCCAGAGGATCTCCAAACTCTAGTTATCAGTGTTGTCTGAGTACTATACAATCGTTAAAACT
>OTU_199
TATTGAATAAACTTTGAGCAGGCTGTTTGCTGGCCCTTGTCATGGGGGTATGTGCACGCTTGTCCTTTGTTATTTCTCCAACCTGTGCACACTTTGTAGACCCTGGAGATTTTATGAATTTTCATTCGAGTTGGGATTGCTGTGCTTGACACTCAGGAAAGTCAGCTTTGCCTTGCCATC
>OTU_527
TACAGTATGATTAGAGGGGTTGAGCTGGCCTTTGGGCATTGTGCTTACCTCTCGACTTCAATCCACATACACCTGTGAACCCATGGCTCGTCAGTCTCCCAGTCCTTTATTGGGCTGCGTTTCCGGTTTATCTGGAATATTGGGGGCTGACTTGTCATCACTTTTATAATTAATACCAGT
>OTU_201
TACAGAGTTCATGCCCTCACGGGTAGACCTCCCACCCTTGTGTATCTATACCATGTTGCTTTGGCAGGCTGCTGGCCCCCTCGGGGGACAGCCTCAGCGCCCTCGGGCCTGAGAGGCGCCTGCCGGAGGAAAAACAAACTCTGAATTGTTAGTGTCGTCTGAGTACTATATTTTAATAGT
>OTU_202
TAATGAAATAAATGTCGAAACGGGTTGTAGCTGGCCTCTTGAGGCATGTGCACACCTTTATCGCGCATCTACATCTCACACCTGTGCACAACCTGTAGCTTGGGATGATTACAATACTGGAAACGGTATTGAAAGCCCTCGCTATGAATTTTTATACAACCCTATTAAAAGTTAAAGAAT
>OTU_547
TATTGAATACGATTGGTACTGATGCTGGCTCTTTACTGGGCATGTGCTCGTCCATCTATTTATCTTCTCTTGTGCACATCTTGTAGTCTTGAATGAAACCTCTCGCAGTCAAATGCGGTCTGGGAGATTGGGCGCGAGCCCTTTTCCTGCTTCTTCAAGGCTATGTTTTCATATACACTA
>OTU_204
TAACGAGTTCACTTGGGGATTGATGCTGGCCGTCCGCGGCACGTGCTCGTCCCCTCATCCACTCACAACCCCTGTGCATTATGAGAGGCGTCGGTCCCCCGTCATGGGAGCAGCTCCCTCCGGCCTTACCGCCGGTGGTCGAGCCGGGACCACGCTTCGAACCCCCCTTCACACAAACGT
>OTU_205
TAAAAAAACGTTGTCTGGGTCAAGAGCAACTCATCAATATCTTCCCTGCGGGTTGGGAATGAATGGGGCACGCCATGTTTGGAATAGCCACGTGGAATGTTATTTTCCCGCGTGCCGATCCCGTTCAGTTGGAACCTTCTTCCCTCGCAAGTCTGAATCCTCGGATTCTAGGCCCGCACT
>OTU_839
TAATGAGCAAGGGTCTCACGGCCCGACCTCCAACCCTTTGTCGTTGAAAAAACACCTTGTTGCTTTGGCGGGACACGCCTATTCTCACGAAATGGCCGCCGGGCTTCGGCACGGCGAGCGCCCGCCAGAGTCAAACCAAACTCTTGTTTAACCGTACGTCTGAGTAAATCGATAAATCAA
>OTU_207
TACCGAATTGTCAACACGAGTTGTTGCTGGTCCTCAGACGAGGGCATGTGCACGCTCTGTTTACACATCCACTCACACCTGTGCACCCTCTGTAGTTCTATGGTCTGAGGGGCTCTGTCCTCTCGCCGTGGCTCTATGTCTTTACACACGCACTGTAATAAAGTTTCATGGAATGCATGA
>OTU_208
TATCGAGTTTTGAACAGGTTGTAGCTGGCCTCTTAATGAGGTATGTGCACGCTTGGCTCATCCACTCTTCAACCCCTGTGCACTTTTCATAGGATAGGCAAAGGCTGGGAATACTTCTCAGTTCAATGTCTGCTCTGTGTAATTTTTATACCAACTCTTGTTGTATATGAATGTCTTCTT
>OTU_523
TATCGAATGAATGTGGGGTCCGGTTGTCGCTGGCCTGCAAAGGCATGTGCACACCTCCTCTCTCATCCACACACCCCTGTGCACTTGTGAGACGGAGGCTCGTTTTCTTCCCTTTTGTTTAGGGAGGGATCGGTTTCCGTCTGCCATTATACAAACTCAAATAATTTAATTCGAATGTAA
>OTU_210
TAACAAAGCTTGAAGTTCGCTCATCCGCGTCTTCAACAAATCCATCCACACCTTGTGCAATATTGACATCGAGGCAAGTTCTCTCGGGAACTTGCTGGTCTTGTGGGGGGAAAAACCTAAAGGATAGGCAGCAATGCTTAACCTTTAAGCCCCCCAAAGTATTTAACCTATACGTTTTTT
>OTU_767
TATTGAATGAACTTGATGTGGTTGTCGCTGGCTCTCTCGAGAGCATGTGCACGCCCGTCATCTTTATCTTTCCACCTGTGCACCCTTTGTAGACTTGAATAGTATTTTCTGAGGTAACTCAGTTGTGAGGATTGCTGGTTTTCATCAGCTTTCCTTGAATTATTCAAGGCTATGTTTTCA
>OTU_212
TACTGAAGCAGTTAGGGTTGTAGCTGGCTCTGTCAAAGGAGTACTGTGCTCGCTCTATTCTTCTACTTTTCCCCCTGTGCACCTTTTGTAGGCTATGATACCCATCGTGTGTGAGCTTTGTCTCATTACCGGTTTCAAGGGTTTGCTGTTATGGCTCCCCTTGCCCCTTCATATGCCTAT
>OTU_743
TAACAAATCCATGATGAATTGTGTTTGTGTGGGTGTCATTCACATGAGAGGATGTGTTCATTTGGTGGAGTGAGAAGTGTCACAATTTCTTTCTCTTTCATTTGATGCATGTTCAATGGATGCATTCATATCAATGCAATTACATTAGTTCCATGTACAATTCATCGTTGTGCATGATTA
>OTU_700
TATTGAATACTATCGAGCGCTGTGCTGGCCTTTCGGGGCATGTGCACGTGTTCTTTATTATATCTATCTCTTGTGAACCTAGTGTGGGCTTTGGAGGAACAGTTGGTCTTTGTGCCTTCTGGGATTCTGAAGACCATTTTTATAAACATTTAAAAAGTTAACAGAATGTCTTCTTTTTAC
>OTU_639
TAATGAATATCTCATCAATTCATTGATAACACCCCCCTCTGTGAACACGTTACCCTGTTGCTTCCCGTGGGCCCGCCTCCCCTGGGGGGCGGGACCCGCCCGCGGGGAGGTCCGCAACTGAAACCCTTTTGTTTTTGTCATGCCGTCTCTAGTCTGAATCGAAAAACCAGAAACGTTAAA
>OTU_216
TACTGAATTGTCGACACGAGTTGTTGCTGGTCCTTGAATGGGGGCATGTGCACGCTCTGTTTACACATCCACTCACACCTGTGCACCCTCTGTAGTTCTATGGCCTGAGGGACGATGTCCACTTGCCATGGTTCTATATCTTTACACACACGCACCACGATAAAGTCTTATGGAATGTAT
>OTU_217
TATTGAAATAAATCTGATGAGTTGCTGCTGGTTCTCTAGGGAGCATGTGCACACTTGTCATCTTTATATCTCCACCTGTGCACCTTTTGTAGACCTGGATATCTCTCTGAATGCTAGTCATTCAGGTTTGAGGATTGACTTTATGTCTCTCCTTACATTTCCAGGCCTATGTTCTTCATA
>OTU_803
TACCAAATCGTCGGCCTCCGGGCCGGTCCTAGGCGCGGGGGTCACTCCCCGCGCCCAAGGTTAAACCCCTTGTGAAAAACCCCCGTTGCTTCGGCGGCGCCTCCGCACCCCAGCGGAGGGTCAGCCCGCCGACGGCACCAATTTTGAAACCCTTTCTCTTGAAAAGAAGAATGTCTGAAT
>OTU_556
TGCCGATCGGACGCCACGTCGGGCCTCACCGCTCTTCGTGGTGTCTTTTTCGACCCCAACCCATGTGAACTAGTTTTATGTGTTTCACAAAACCGCGCGCACTTCTCGTGTGTGTGGCTTTGTCCAACATTTTACAACAAACCACGTTTCAATTAACTCTTGACTGAGACAAATATAGAT
>OTU_537
TACCGAGTGAGGGTCTCTCAGGCCCGACCTCCCACCCTGTGTTTTTGTGACCTTGTTGCTTTGGCGGGCCCGCCTCGACGAGAGGCCGCCGGAAGCTCACCGCTTTGGGCCCGCGCCCGCCAGTAGCCCCCTTAAATTCTTAACAAACCTGTCGTCTGAGTCTAATGGATATAATGAAAC
>OTU_221
TATTGAATATTCCTGATGAGTTGTAGCTGGCTCTTTGGAGCATGTGCACGCTTGTCTTGATCTTATTCATCCACCTGTGCACATTTTGTAGTCTTTTGGGCTGAGTCGAGTATCGGATGGATGTCTATCCGGATGTGAGGACTGCTGAGTGCGAAAGCATACGGCTCTTCTCTGTTTGAC
>OTU_222
TACCAAAAGATAATCTTTCCATCTTGAAAGATCTTTTCCATTGTGCTGGCTTTGACTGTATTGTCATTTTAGGGCTTAAACATGGTGTTAAGCCGGCCCTAAAAACATTATACCAACCTTATAAAAATTGACTGAACAACTAAAACAATTGATAATTTTGTTTAAAAACAACTTTCAACA
>OTU_511
TACTGAACTGTCGACACGAGTTGTTGCTGGTCCTCACATGGGGGCACGTGCACGCTCTGTTTACACATCCACTCACACCTGTGCACCCTCTGTGGTTCCATGGCATGGGGGACTCTGTCCTCTTGCCCTGGTTCTACGTCTTTACACACACACTGTAATAAAGTCTTATGGAATGTATGT
>OTU_224
TATTGAATAAACCTGATGTGACTGTTAGCTGGCTTTTCGAAGCATGTGCTCGTCCGTCATCTTTAATCTCTCCACCTGTGCACATTTTGTAGTCTTGGATACCTCTCGAGGCAACTCGGATTTTAGGATCGCCGTGCTGTACAAGTCGACTTTTCTTTCATTTCCAAGACTATGTTTTTA
>OTU_942
TAACAAATCAGTGTGCTCCCCTCCTCCCGGTCCGTGTTCTCTTGCGGGGCCACGGACCGCGGGGCGGGGCACATATAAACCCGTGGGTCTCTGGACCCAAGGTAAGTCGGCTGGTAGTGGGCGGCGCGCCCATTGCTGGTCGGCTGGCTTACAAGGCAAGGGGAATTCTCCTTGCCTTTA
>OTU_226
TCATAATCAAGTGTTTTTATGGCACTTTCAAAAATCCATATCCACCTTGTGTGCAATGTCATCTCTCTGGGGGCTGCCGGCTGTCAAAAGCCGTGTGGTCACCTTTGGGATTTATATCTACTCAGAACTTTAGTGATTTTGTCTGAAACATATTATGAATACTTAATTCAAAATACAACT
>OTU_227
TACTGAGTAACTGGGTCGCACCTGTGCCTCCCGTTCTCCCACCCTATGTTTACTTATCCTTGTTGCCTCGGCGGGCCTGCAGGCCTCGCCTGCTGCTGGCTTCGGCTGGCTAGCGCCCGCCAGAGGACCCATCAAACTCTATTTTAACGTGTCGTCTGAGTACAACATAAATAAATTAAA
>OTU_228
TATTGAAATCCTTTGGATGCTGCTGGCCCTTTCAGGCATGTGCACTCCTGCCTTTTCATCTCACCTGTGAACTCATTGTAGGCTGGATTTTATTCCAGTCTATGTTATTTTTACACACACGCATAAAGTCTATCAGAATGTCTGTTTAAAGACCTTTGATGGTCAATAAAATTAATACAA
>OTU_735
TAACAAATCAATTGGGCCTTGTGCTCATTAACCTTTGTGAATTGGGCTGTGACTAGCATGCGAATGCAAGTCCAGCTTCCTAGGGACTGAGGGCTTGTAAAAGAATAGATTTGCTGTAAAGTGTCTCTATTCTCTTACACCATTATAAACGTAGTCTAATACAAGTTTGTAATCGAAAGA
>OTU_757
TAATGAAATACAAGTCGGTCAATTGTGCTGGTGGACAATGAAACCACATGTGCACGTCGGTCGCAAATCCACACACCTGTGAACCATTTGACTTTGGGGTCTGCTCGCTCTCGTGGGCGTGCAGACGGTCGTTCGCTCGGCCTGGACCTCGAGGTATTTACCCACACTCTGAATGTAATG
>OTU_231
TAACGAGTTAGGGTCTTCTAGGCCCGACCTCCCAACCCTATGTTTATTAAACCTCTGTTGCTTCGGCGGACCCGTCTCACGACCGCCGGAGGATCGCCGCGAGGCGTCCTCTGGCCAGCGTCCGCCGATGGCCAACCACTTAAACTCTGAATAAATCGTGTCATTATGTCTAAGTCTATG
>OTU_541
CATTGAATCCATTCTACAAACCCTGTGAACCGTATGCAAAAGAGTGTTTGGCAGGAAGGCGCCTGGCAGCTAGCCTAGCGCCGTGTCTCTCTGCGGCTCAGCTTTACCACTGTTGCTGCGGATGAGCGACTGCCATCTGCTCGCCTTTTATAAAAACGCTTTAAACAAATCATACTGATA
>OTU_610
TCACAATGAGTGTTTAATGGCACTTTCAATCCATTACCCACCTTGTGTGCATTGTCGGGAGGACACTCACAATCCTTCTCTCGAGGAGGACGCGAGAGGGTTCTCTTTTTACACAAACTCTGTTCTTCAGTATCAGTCTACCTTAAAGAGTATAAAACTCGAATACAACTTTCAACAACG
>OTU_549
TATTGAATAAACTTGGTTGGGTTGTTGCTGGCTCTTTGGAGCATGTGCACGCCTAGCGCCATTTTTAACCACCTGTGCACCTTTTGTAGACTTGGATACCTCTCGAGGAAACTCGGTTTGAGGAATTGCGTCAGCGCTTTCCTTGCATCCAAGTCTATGTTTTTACATACCCCATAAGAA
>OTU_235
TACAGAGTTATCTAACTCCCAAACCCATGTGAACTTACCACTGTTGCCTCGGCAGATGTTGCTGGGCGAACCTACCCTGTAGCGAGCTACCCTGTAGCGACCTACCCGGGAACGGCTTACCCTGTAGCGCCTGCCGGTGGACTACTAAACTCTTGTTATTTTTAAGTAATCTGAGCGTCT
>OTU_236
TATCGAATAAACTTGAACAGGTTGTTGCTGGTCACCTTGCAAAGGGGGGGCATGTGCACGCTTGTCATCTTTATCATTTCTCCAACTGTGCACCTCTTGTAGACATGGAGCTTGTTTGAATTTTGTTTCGAGTTGGGACTGCTGTGCTTTTCACAAAGTCAGCTTTGCCTTGCATGTTCC
>OTU_927
TACTGAGAGGGGCTTTCGGGCTCCGGGGGCTTCGGCCCTCTACTCTACACCCTATGTTTACGTACCTTTTGTTGCTTTGACGGGCCTTGGGCTTCGCCCCAAGCTGGTCCCGGGCTTCGTCGTCCGGGCCGGTTCGTGCCCGTCAGAGGCCTATTAAACCCTGTTTTATCAGAGTCGTCC
>OTU_238
TATTGAATAAACTTGGTTTCAGGCTGTTTGCTGGCCCCTTGGGGCATGTGCACGCTTGAATAACCATTTTTTAAAACCACTGTGCACCTTTTGTAGATCTATGAGAAATTTGGAGAGCTGCTGCTGTTGATAAAACCGGCTTTCTCTGTGTTCTCTGGATCTATGTCTTTATACACACCA
>OTU_590
TATCATAACGTATCCACGTATAAACCAATTATAATGTGAATAAACAAAGCCTTTGATAGTTAATGATTGCTATCTCATTTCTGTATTTTTGATTAAGGAAATGTGATGGACTTGGATCCTAGTGATCCTAGCATTAATTATCGAAGTGTAACTATTAATCAAATCTATTAACCCATTGAA
>OTU_898
TACTGGGTTTCGGACCTCGCGTCCACTCACCCGCCCTTTGTCATACGTACCCACATCATTTCGGCCCCTGGCTACCGGACGCCCCCACCGTTAACTCGGCGGGGTACCGTCCGTCGGCCGCGGGTCGGCATTGCAAACCCACGCGGAATTCTGAAGTCTGATATAATTTTTTAAACGAAA
>OTU_733
TAAAAAATAGGCATAGCCTATATCCACCTTGTGTGCAAACAATGGAGAGAGAAAAATGGAACTAAGGGCACTTTTTCTTCGAGAGAGTGTTGCCAACTTCTCTTTTTTTTTTTTTATTAAACACTATCAAAATTTAAATAAAATCATTTTTTTTTTAAATAAAAATATTATTATACAACT
>OTU_242
TACAGAGTTCATGCCCTTCGGGGTAGACCTCCCACCCTTGTGTATTTATACCTTTGTTGCTTTGGCAGGCCGCCGGGCTCGTCCCGGCTACCGGCTTCGGCTGGTGTGCGCCTGCCAGAGGACCCCAAACTCTGAATGTTAGTGTCGTCTGAGTACTATATAATAGTTAAAACTTTCAAC
>OTU_243
TACAGTATTACTTTGAAGGGTTTTGAAGCTGGCCTTTACTGGCATGTGCGCGCCCTTCTCATACTTATCCACATAACACCTGTGCACCTCTGATAAGTTTGTGTTGGTCTCGACTGAGGCAAGCTTATCATTTTTTACATTTAAATGCCTGTTTATAATGCATGTCTTATGCTCTATGGA
>OTU_829
TAATGAATTTATTGACAAGGCTGTCGCTGGTCTTTACAGGCATGTGCACGCTTTGCTTCAATTCATCCATTCTACACCTCTGTGCACTCTTCATAGGCTGGCTTATTGGAGTTATCATTGTATGACCCTTGGTCTTTCTATGCATTTTATTACAAACATGTCTGGTTCAGAATGTCTCTA
>OTU_245
TATTGATTGTAAACTGTTGCCTTCTGTGCTGGCTCCTGCAAGTGCACGTCGGTGACTTTCATTCCAATACCCTTGTGAACCTTTGGCCTCTTGCTAGCTTCTGCTGGCAGAGGATTCTACATACAAACTCGAATGTAATGAAACTCTTGTTGTGCACAAGCACTACTATATACAACTTTC
>OTU_860
TATTGAATAAACCTGTTGTGACTGTTAGCTGGCTTTTCGAAGCATGTGCTCGTCCGTCATCTTTAATCTCTCCACCTGTGCACATTTTGTAGTCTTGGATACCTCTCGAGGCAACTCGGATTTTAGGATCGCTGTGCTGTGAAAATCAGCTTTCCTCTCATTTCCAAGACTATGTTTTTA
>OTU_750
TATAGTGAAAAGCTATAGACTTGGTGTCTAAGGACGAAACCATAAAGGTTAATCCTACACCGCCCAACCTTGTCAATAAATTTAACGTTACCTCGGTAGGTTAGCTTGCCGGTGGACAATTTAAAACCCTTTTTAAACATACTTATAAATACACTTGTCTGATAATTTTTATAATAAAAT
>OTU_819
TATTGAATAAACCTGATGTGACTGTTAGCTGGCTTTTCGAAGCATGTGCTCGTCCGTCATCTTTAATCTCTCCACCTGTGCACACTTTGTAGTCTTGGATACCTCTCGAGGCAACTCGGATTTTAGGATCGCTGTGCTGTAAAAGTCAGCTTTCCTCTCATTTCCAAGGCTATGTTTTAT
>OTU_800
TACCGAGTGAGGGTCCCTTGCGGGCCCAACCTCCCACCCGTGTTTAACTGTACCGTGTTGCTTTGGCGGGCCCAGCGGGGGCCCTGTTCCTGGTCGCCTGGGGGGGGGAAACCCCCCGGGCCCGCGCCCGCCGGAGACCCCATTGAACCCTGAGTGAATCGAGTGTCAAGTCTGAGTGTG
>OTU_786
TACAGTAGTCACCCAGGTTGCCGCAAGGCCTCCTGGGTAACCTACCACCCTTTGTTTATTACACTTTGTTGCTTTGGCAGGCCCGTCCCCGGACCGCCGGCTTCGGCTGGCCAGCGCCTGCCAGAGGATTTTCAAAACCTTCTGTTAGTGTTGTCTGAGTATAAATCAAATCGTTAAAAC
>OTU_688
TAACACTTATTATTATCCAATATCAAAAAAATAAAACCAAACGGCAACTTATCTTCTCCCTATTTCGACTTACCGGAGACGGTTCGATTAGGCTAAACCTTTTTTTCAACATTTTTAACCCCATTTCATTTTTGTTCTAAACAAACAAAAACAACCAACTCTTCGATGATAATATATATA
>OTU_534
TCACATGATTTACTTTATAAAAACAAACCGTGAACTTTATTTTACTATTCGTAGGGAAAATTGTTTTTTCTTCTACTGTCATTCGATGAACATTAGATGGCTGGATATTTTATTAAATCTCAGTCGATTTGTTTTGTATTGACTAAACATCTTACATAACAATCACCAAAAAAACATAGA
>OTU_630
TAATGATTGCGAATGGTTACCTTTGGTGCTGGCTCTCGCGAGCAAGTGCACGTTGGTGGCTTTCATCCACTACTACCCTTGTGAACCTTTGGCCTCTTGCTCGCTTCGGCTGGCAGAGGATTTTTACACACACACTCGAATGTAATGAAAACGTTTGTCGTGCGCAAGCACTAATGTACA
>OTU_254
TATCGAATAAACTTGAACAGGCTGTTGCTGATCTCCTCAGGGGGTTTATGTGCACGCTTGTCTCATCTTTGTTATTTCTCCAACTTTGTGCACATTTTGTAGACCCTGGAGCTTTATGGATTTTCTGAAAATTCCGAGTCGGGACTGCTGCGCTTCCTTGCAAAGTCGGCTTTTCCTTGC
>OTU_540
TGCTGAGCGTGGTGTCCTCTTCTGTGCTCTCACGAGCACGGTCGAGGCACCTTTCTCAATAACCCATGTGAACTCGTGAATGTGACTGGAGCCAGCCAGGGCTCGTCCCTGCGCTGGTTTCCTTTTTTACACCCCAATCAATGTCTTCTCTGACTGAGATAAAAGGGTTCATGTAACAGT
>OTU_821
TAACGAGATCGGAGGGCGAGGTTGTAGCTGGCCTGGTGGCCGTGCACGCCTCGACTTCTTTTCATCCACCCTCTCCTGTGCACCTTCGCGTGGGTCTGGGCTTGACCGCCCGGGCTCGCGTCCTTTTTAACAAAGAAAACCCCCCCATGCATGTGTCGGAACGTCACGAGAATATGAATA
>OTU_867
TAATGAGAAACGGCTTCGCGGCCGTGGGGGCTTCGGCTCCCGACTCACACCCTTTGTTTACATACCTTTGTTGCTTTGGCGGGCCTTGGGGTCGTACCCATGCTACTCAAGGGGTGCTCCGGCGACGGAGCCCCCTGTAGCGTGTGCCCGTCAGAGGCCCTATCAATTCTGTTTATCAGT
>OTU_597
TAATGAAAAGACTTTCAAGTTTTTTTATATCCCATTGTTTACCTTACCCTGTTGCTTTCCACTGGACAAGTTTTTTTACCTTGTGTAAAGAGACCTTGGGCTTGTGTGCATTTCACACACATGTCAGAGAGCTGCCAGTGGTAAGACTATGTACCAAAACTTGATTATAAAAAAACACAT
>OTU_259
TATTGAAATAAACCTGATGGGTTGTTGCTGGCTCTCTAGGGAGCATGTGCACGCCTTGTCATCTTTATATCTCCACCTGTGCACTTTTTGTAGACCTGAAAAGGTCTATGTTGCTTCATTTTACCCCAATGTATGTCTATAGAATGTTGTGCCTATGATAATATATACAACTTTCAGCAA
>OTU_260
TAGTGAATATTAGGGTGCTCTGTGGCTTTAACACGCTCAGAGGCCTGACCTCCACTTTCCACACTGTGCACCTTTCGGCGAAATGGAATCTTGAGCTTTGCTCTCGAGGACATTTTGCGGCTTCATTATAAAACACTAGTTTAAGAATGTAAAAGAACCATAACAAAAAAAAACTTTCAA
>OTU_640
TATTGAAATAAACCTGATGGGTTGTAGCTGGCCTTTCGGGGCATGTGCACGCCCGAGCCCTTAATCCACACACACCTGTGAACCCAATGTAAGGGCCCGTAAAAAAGGCCTTTATGTCTCATCACCAACCTTTTATGTCTCATAGAATGTAAATCTATATCCTCGCCTTAAAAAAGCGTT
>OTU_262
TATTGAGTTAGGGTCTTCTAGGCCCGATCTCCAACCCTTTGTATAACTACCATGTTGCTTTGGCGGGCCCGTCTGATCGGACCGCCGGGGGTTTACGCCCCTGGCCAGCGCTCGTCAGTAGCCCACAACAAACTCTTTTTAACCATGTTAAATCTGAAAATAGTTAAATAAATTAAAACT
>OTU_263
TATCGAATCTTGACTTGGTGAAGCTGTTTTGCTGGCCCCTCGGGGCATGTGCACGCTTCCCAATCAGTTTTCTCTACCCACCTGTGCACCCTCTGTAGGTACCGGATTTGGAGGCTGCTGGGTTAATCCTGGCTGCCTCTTGTATCTTTTCGGGCCTGCGTGCTTTACACACACACCTTT
>OTU_264
TATCGTACAAAATGTGTGAGGCGTGCAAGGGCTGTCGCTGACTTTTAACGCAAAAGTCGTGCACGCCGGAGCGTGTCCTCTCACATAAAATCCATCTCACCCTTTTGTGCACCACCGCGTGGGCACCCTTCGGAATCAACCCGATCCCGGAGGGGGCTTGCGTTTTCACACAAACCCCTT
>OTU_265
TAAAGAATCGCCCCGTTTTTTGAAATGGGTTCTATTCCCAAACCGTGTATACATACCTTTGTTGCTTTGGCGGGCCGCCTTCGGGCGTTGGCTTCCAGCTGACTGCGCCCGCCAGAGGACCCAAACTCGTTTGTTTAGTGATGTCTGAGTACTATATAATAGTTAAAACTTTCAACAACG
>OTU_266
TACTGAACTGTCGACACGAGTTGTTGCTGGTCCTCAAATGGGGGCATGTGCACGCTCTGTTTACACATCCACTCACACCTGTGCACCCTTATGTAGTTCTATGGTTTGGGGGACTCTGTCCTCCTGCCGTGGTTCTATATCTTTACACACACTCTGTAATAAAGTCTTATGGAATGTATA
>OTU_653
TACCGAGCAAGGGTCTTCCAGGCCCGACCTCCCACCCTTTGTCGTCGAACAAATCTTGTTGCTTTGGCGGGACCGTCGGTCCTCGCGGATCGGCTGCCGGGTCCCAGACCGGGTAAGCGCCCGCCGGAGACCAACTAAACTCTTCGTTAAACGTTTCGTCTGAGTGAATGATTAAATCAA
>OTU_704
TATTGAATAAGCTTGAACAGGCTGTTTTGCTGGCCCTCTGGGGCAAGTGCACGCTTGTTGTCTTTATTTCTCCCCAACTGTGCACATATTGTAGACCCTGGATTGAGGATTGGACTGTGTCCTTTCCTTGCATTTTTTTTTCCAGGTCTATGTTGTTTTACAATCTCAGAATGTTGTCAG
>OTU_269
TAATGAATTCTGGTGTCTTCGGACCCAACCCCTTCATTTATATCTATTTCCTGTGAACTGTATTGAGTTTTGGATTTTCAAGTGTGTTTTCTTAATACACTTGAGTAACCAAAACTCTCCCCCCCCCAATTTTAAACAACGTCGTTGAATGTTATTTACATCTGTGTAATGCGGATTAAA
>OTU_270
TACCGAGTTAGGGTTCGTCCAACGAGCCCGACCTCCCAACCCTTTGTCTATTTTACCTTGTCGTTGCTTCGGCGGACCGGTCGCGACCAACTGGTCGTGGCCGCCGGGGGTCCACCTCCTGGAGAGCGTCCGCCGATGGCCCAACCACAAACTCTTGTATCAAACCATGTCGTCTGAATT
>OTU_690
TACTGAGGATTTGGTTAATTTTAACCGCCTCCCACCCTTTGTTTACCAACCTGTTGCTTCGGCGAGTCGTCTGTTTCTTTATGAAATAGCCATCTACTTTAGTGGATGTGTGCTCGCCGAAGGACCAATTAAACACTTGTTTTAAAGTTGTCTGAGTCTTTATAAAAAAGTTAAAAACTT
>OTU_728
TGCCGAAACCCCCTCTTTAGAATCTCATAAGCTAACCATATCGTTCTAGGTGAACCTGCGGAGGGATCATTACCGAGTGCGGGCCCTCGCGCCCAACCTCCCAACCCTTTGTCGATTACTATCTGTTGCCTCGGGGGGCGACCCGGCCGCCGCGCCGGGAGTCCCCCAGAGGTCCAACCA
>OTU_892
TAAAAAATAGGCATAGCCTATATCCACCTTGTGTGCAAACAATGGAGAGAGAAAAACGGAACCAAGGGCACTTTTCCTTCGGGAGAGTGTTTTGCCAACTTCTCTTTTTTTTTTATTTATAAAACGCTATCAAAATTTAAATAAAATCATTTTATATAAATAAAAATATTATACAACTTT
>OTU_676
TATTGAATAAACTTGAACAGGCTGTTGCTGGTCGTTTGTAGACATGTGCACGCTTGTCTCATCTTTATCATTTCTCCAACTGTGCACAATTTGTAGACCCTGGAGTCTTTCTTGGATTTTGTTTCTAGAGTTGGGATTGCTGAGCTTCTTGTTTTGAAGCCGGCTTTGCCTTGCATCTCC
>OTU_749
TCAGGAAGCAGGCGCCCAGGCGCCCTTCTCTCCCTTAAACCATGTGGTCCTATGCCATGCCTCGGGGGGGTCAAGCGGCCTAGGCCGTGGGGTCCTTTGAGGCCCGCCCCCCCGCGTCTGTCGTGCCTCGGGCGAGTCCGCTCGTCCGGGAGCCGGCATGCTTCAGTCTTGGAGTGATGA
>OTU_276
TCGCAACCCTTGAATTCATTGCTAACAAAGTATAGGTGAACCTGCGGAAGGATCATTACTGGGTCTGGGTCTCGTACCCGCTACCCACCCTCTGTCATTAGCAACCTACTACTTCGGCCACAGGTGGTTACTCGCTATCGAGTAGCCTCCCGCGGTCGGTATTGCAAACCCACGCGGAAA
>OTU_933
TATCGAATAAACTTGAACAGGCTGTTTTTTTGCTGGCCCTTGAAAGAGGGCATGTGCACGCTTGTCCACCTTTGTCATTTCTCCAAACTGTGCACATACTGTAGACCCTGGGGGAGCATTATGAATGAATAACCATTCGAGTTGGGGATTGCTGCGCTTACAAAAGAAAAAGTCGGCTTC
>OTU_629
TAATGAAACGAACCCTCGGGGGGTTGTGCTGGCGCCTCGGCGCAACGTGCACGCCCCCTCTGGCGTTTTAGACCCCTTCACACCTGTGCACGAACCCGTCGGACGGGGGTGGCGCCTCGTGCGCCCTCCGGTCCGGCCCCTTCACATCAGCTTATGAACGTACGTCGAATGCATCATTGC
>OTU_279
TAACGAGTTAGGGTCTTCCAGGCCCGACCTCCCAACCCTATGTTTATTGAACCTTTGTTGCTTCGGCGGACCCGTCTCACGACCGCCGGAGGACCGCCGCGAGGCGTCCTCTGGCCAGCGTCCGCCGATGGCCAACCACTTAACTCTGAATGAATCGTGTCATTATGTCTAAGTCTATGA
>OTU_280
TAAAAATACCATCGGGTCCCCGGTCAAACGGGGATGTCTGAAACCCTTGAATACATAAACTTAGTTGCTTTGGCGGGTTGCCTTCGGGCGCCAGCTTCGGCTGTCTATACCCGCCAGAGGACACCAAACTCTTTTGTTTAGTGATGTCTGAGTACTATATAATAGTTAAAACTTTCAACA
>OTU_281
TATTGAATAAACTTGGTTAGGTTGTTGCTGGCTCTTAGGAGCATGTGCACACCGACTCCATTTTTAACCACCTGTGCACCTTGCGTAGATCTGATACTCTCGAGGAAACTCGGTTTGAGAATTGCTGTGCAAACAGCTCTTCTTGTATTCAGGTCTATGTTTCTACATACCCCACATGAA
>OTU_820
TAATGGACTGTACTATGCTTTGTTATAAGCTTAGATTTACAATTCCAAACCCTCTGTGTACCTTTCCTGTTGCTTCCGTGGGGTCACGGGCTGTCCATAGTGCGTAGGCTTAACCCGTACTCAAGTTAGTTGTCGGTTAGTGTTTTTTCGTGGAGACAGTCCTAGCTGGTTACTGCAGGC
>OTU_824
TATTGAATGAATGTGGAGTCGGTTGTCGCTGGTCCTTTCGGGGGCATGTGCACACCTTCTCTTTCATCCACACACACCTGTGCACTTGTGAGACGGAAGCCCTCGGGCGTCCGTCTGCTCTATATAAACTCATATCTATAATTTGAATGTAATTGATGTAACACATCATTAAACTAAGTT
>OTU_284
TATTGAATAATTTGCCTCGATGGGTTGTAGCTGGCCTCTTGAGGCATGTGCACGCCTGTCTTGACTCTATTCATCCACCTGTGCACTTATTGTAGTCTTTTACTCTTTGAGGGTCATAAAAAGCAGGCTGTTGTTCAGTTGAGACATACTGGATTTGAAGATTGCCTCCTGGCTTTCCTC
>OTU_576
TATTGAATAAGCTTGGTTGGGTTGTTGCTGGCTCTTAGGAGTATGTGCACGCCTAACACCAACTTCTACCACCTGTGCACCTTCTGTAGACCTGGATAAACTCTCGAGGAAACTCGGTTTGAGGACTGCTGTGCGCAAGCCGGCTTTCCTTGTAATTCCGGTCTATGTTTTTATATATAC
>OTU_851
TACAGAGTTCATGCCCTTCGGGGTAGATCTCCCACCCTTGTGTATTTATACCTTTGTTGCTTTGGCAGGCCGCTAGGCTCAGGCCTGGCTACTGGCTCCGGCTAGTAAGTGCCTGCCAGAGGAAATCAAACTCTGAATATTAATGTCGTCTGAGTACTATATAATAGTTAAAACTTTCAA
>OTU_874
TCACAATAAGTGTTTATGGCACTTTTAAATCCATTACCCACCTTGTGTGCATTGTCGGGGAGGACTCTTCTCAATCTCTCTCTCTCCTCCTCTCTCTCTCTCTCGAGAGAGAGAGTGTGAGGAAAGTAGAGGGGAGGGAGTTTCTCCTTTTTACATTTACTCTTGTTCTTCAGTATCAGT
>OTU_288
TAATGAAATGTTTGTCGAGAAGGGTTGTAGCTGGCCTCCAGGGGCATGTGCACACCCTGATCGCATCCACCTCCCACACCTGTGCACTGCCTGTAGCTTGGGATGATCACGGAGCCCTGATGGGGCGACGAATGCCTTTGTCTATGAATATTTTCACACACGCTCGAAGTATGACAGAAT
>OTU_289
TAATGAAACTGAAGTCTTCGGACTCAATCTTCATTATTCCACACACACACCTGTGCACCTTTTGATTCGAGTGCTGGTTATTAGAGCTTCGGCTTGAATGCTAGTGCTTGTCTCAATAATATCAACCTTTTAAAACAATGTTTTCTAGAATGTATACTGTCTCGTTGTAATGGCGAGTAC
>OTU_290
TATCGAATCTATTAGGGAGGAGTTGTGCTGGCCCTTTTCTGGGCATGTGCACGCTTCGCTCGAAAGCTTTCAAACCCCTGTGCACATCTGTAGGGAATGCGAGCGCCTGCGCTTGCTGACCCTATGTTTTATTATATACCCATTGTATGTCTCTGAATGTCTAAACACCTTCTGTGCGCT
>OTU_291
TACTGAATTGTCAAACGGGCTGTTGCTGGTCCTCGAATGGGGACATGTGCACGCTCTGTTTACACATCCACTCACACCTGTGCACCCTCTGTAGTTTTACGGTCTGGGGGACCCTGTCTTCCTTCCGTAGTTCTACGTCTTTACACACACACTGTAATAAAGTCTTATGGAATGTATGCC
>OTU_292
TATTGAATTATGTTTTCTAGATGGGTTGTAGCTGGCCCTTTGGGGCATGTGCACGCCTGTCCGGACTTCATTTTCACCCACCTGTGCACCTATTGTAGTCTTTGTCGGGATGCATTGAGGAAGTGGTCAGCCTATCAGCAGTTGCTGGATGTGAGGACTTGCAATGCAGCAGTGTGTTGC
>OTU_544
TATCGAATAAAACTTGAACAGGCTGTTGCTGGCTCCCTCGGATGCATGTGCACGCTTGTCATTTTTATCTCATTTCTCCTCTGTGCACCAACTGTAGGCTTGAAATCCTTTCAGGTCTATGTTTTTACAATCTCTCAATGTGTTTGGAATGCCGAGTTGCATAATATATACATACAACTT
>OTU_781
TCACTGAGCATGCAGGCCCCTTGGGGGCTGCACAAGCTTTTTTGTTTCTTCTTGATCAAGGCAGTATATTGGAGGTGGGCAAGGGCCCTCCTCCAGTTAATGCCTTCCACGTCAAAGTGGAATTGTGATGATTTGGGATCATCGTGTTTCTGGAGGGGGCTCATGATATTGGCCAACTGA
>OTU_806
TATTGAAAACAACGGTAAAGGTTGTAGCTGGCCTCTCGGGGCATGTGCACACCTGAGCCATTTTCATCCATACACACCTGTGCACTCACTGTGCGGGCCCGTAACAAAGGCCCGCACGTCTTATCACCTACTTTGCATGTCTGATTAGAATGTAACCTTGACGTCACCGCCTTAAAAAAG
>OTU_296
TATTGAAATAAACCTGATGGGTTGTTGCTGGCTCTCCAGGGAGCATGTGCACGCCTTGTCATTTTTATATCTCCACCTGTGCACCTTTTGTAGACCCAGGGATATCTTTCCAGGGGTCTATGTTGCTTCTTCATTTACCCCAATGTATGTCAATAGAATGTTGTGCCCATGATAAAAATC
>OTU_297
TAATGTAACCGGACTGTTCGGGTGCCGTAAAACGCATCTGTTCGGAAAGGGAGATATCATACACCCTATGTTTATTTACTTTTGTTGCTTTGGCGGGCCGTCCTTTTAGGCATCGGCCCTGGCTGATCGTGCCCGCCAGAGGACTTAAACTCTTCTATCAGTGATGTCTGAGTACTATAT
>OTU_298
TATCGAAATAAACCTGATGAGGTTGTCGCTGGCTCTCTAGGGAGCATGTGCACGCCTTGTCATCTTTGTATCTCCACCTGTGCACCTTTTGTAGACCTCTCCAGGTCTATGTTGCTTCATTTACCCCAATGTATGTCAATAGAATGTTGTGGAAATATGAAAATCTATACAACTTTCAGC
>OTU_299
TAATGAAAATTGCTATTTTCACCGGCCTATCTATACCCCATTGTCTACATACCATGTTGCTTCCACTGAACAGGCTATCTCTTCATGAGGCGGCCCTTTGGCTATGGCTAGGGAGTTTCAGTGGCAAGCCAAAACTAAAACCTAAACCTGAATATTGTTATCAAGTCTGAATCTTTATAA
>OTU_721
TATTGATTGCGAATTGTCGCCGTCAGTGCTGGCCGGCTTCGGCAAGTGCACGTCGGTGACTTTCATCCAATACCCTGTGAACCTTTGGCCCCTTGCTAGCTTCGGCCGGCAGAGGATTTTTACACAAACTCGAATGTAATGAAATTTATTGTCGTGCGCAAGCACTAATGTACAACTTTC
>OTU_795
TACAAATCCATCCACGTCTCATTCCTTGAGACCACGTTGAAATGTTCCCTAGCGTCCCGTCCCGCGATCATTGCGCGCGCGCGCGCGCGCTCAGCCTTCACCGGCCAGAGGCGCGCACAGCAGCAGTCTTGGCGACGGCGCTAGGCTTGTAAACTAGTATCATCTGTTGCTCAAATGTAT
>OTU_302
TAATGAAACTTCAAAGTCGGCTTGGTTGTCTGTGCTGGTGGAGACACATGTGCACGTTGACAAAGTCGCAAACCCCACACACCTGTGCATCTATGACTCTGAGTACCGCTTTGCATGGGCCGTCAAACACCCTGGTACTCGAGTAACTTTCACACACTCTGAATGTAATGGAATGTCTAT
>OTU_840
TGCCGAACGGACGCGCGCCTCGCTGCCCTCCTCGCTTCCGCGAGTGGTCTGGCCGGCCGCGTCTTATCGCACACCCATGTGAACTCGTGATCGTGACCCTGGACGGTGGCCGCTCAGCGCGCGCCGCCGATCCGGCTCCTTTCATACATTACAAACCACGCGAACAACCTCTTGACTGAG
>OTU_304
TACAGAGTTCATGCCCTCACGGGTAGATCTCCCACCCTTGTGTATTCATACCTTTGTTGCTTTGGCAGGCCGCTGGGCTTCGGCCTGGCCACCGGCTCCCGGGCTGGTGCGCGCCTGCCAGGGGACCTCTAAACTCTGTTTGTCAGTGTCGTCTGAGTATTATACAATCGTTAAAACTTT
>OTU_305
TAATGATTACGAATGGTTGCCTTCAGTGCTGGCCAGAACCTGGCAAGTGCACGTCGGTGACTTTCATCCAATACCCTGTGAACCTTTGGCCTCTTGCTAGCTTCGGCCGGCAGAGGAATTTTACACAAACTCGAATGTAATGAAATTTATTGTGGTGCGCAAGCACTAATGTACAACTTT
>OTU_306
TCATAATAAGTGTTTATGGCACTTTTAAAATTCCATACCCACCTTGTGTGCAACGTTTGAAATCCGCTTTGTGCGTCTCTTTTGGGGCGCGGGGAGTTGGATATCTTAATCATTAATCTGTTTTAAACCAGTTTTGTCTGAAGCAATGTATCATTGAATTGACCTAATTCGAAAATACAA
>OTU_307
TAACAAGTCCCCCAGCCTTAGCTGGGGACTACCACTATTGCCCCGCAAGGGGCAATAATGTGTCCACCCTTTGTGAAACTCCAATTTTGCTTCGGCAGCGCCCTAAGTGGTGTAAAAACCGCTTGAGGGGTAAGGCTGCCAGAAGCCCATATCAAACTAGTTGATGAAATGTCATGCTGT
>OTU_613
TACCAAATGTCCCTTGACAAGCTTTGAGCCGGGCGAAAGCCTGGCCCAGAGTCCAAACCTTTTGTGAACCACAAAAACCACCTTTTGCTTCGGCAGCCGGCTTGGGGTAGGGTATTGACCCGACCAGCTGTCAGCCTGCCGACGGCACAAATTTCAAAACCTGATTTTACAAATCTTGTC
>OTU_309
TAAAAGAGTTGAAAAACTCCTAAACCCACTGTGAACCTACCTATGTCGTTGCTTCGGCGGGCGGCCCCAGGGCGGGGCCTCGGCCTTTATATAGGTGCTCGCCGGCGGCTTTCACAAAAACTCTAGTATTTATGGGCATTCTGAATAGCGAAGATAAAATGAATCAAAACTTTCAACAAC
>OTU_532
TAAAAGAGATAGGGTCTCACGGCCCGACCTCCAACCCTTTGTTGTTTAAAAAAACCTGTTGCTTTGGCGGGACCGTTCGTCCTCGTGACGGACTGTCGGTCTTCGGCCCGGCAAGCGCCCGCCAGAGTCCAACCAAACTCTTGATATAACCAGTCGTCTGAGAATAAAGATTTAATCAAT
>OTU_311
TACCGAACCGTCGACACGAGTTGTTGCTGGCCCTCAAATGGGGGTATGTGCACGCTCTGTTCACGCATCCACTCACACCTGTGCACCCACTGTAGTTCCGTGGCGTGTGGGGGCTCTGTCCTCCTGCTGCGGTTCTATGTCTTTACACACACACTGTGACAAAGTCTTATGGAATGCATA
>OTU_837
TACCGAGTGAGGGTCTCTCAGGCCCGACCTCCCACCCTGTGTTTTTGTGACCTTGTTGCTTTGGCGGGCCCGCCTCGACGAGAGGCCGCCGGAAGCTCACGCTTTGGGCCCGTGCCCGCCAGTAGCCCCCTAAAATTCTTTAATAAACTTGTCGTCTGAGTATATGGATATAACGCGAAA
>OTU_503
TATCGAATCGTAGGCGCGAGGGTTGTCGCTGGCCTCTCGGGGCATGTGCACGCCCGAGCCCTTGAATCCCCAAACACACATGTGAACCCACCGTAGGCCTTCGGGCCTATGTCTTATCATATAATCCGAATGTCTAATAGAATGTAAACCCATTTCGTTGCCTTGAAAACGTAACGAAAG
>OTU_314
TAACGAATTACAGGGAGTTGATGCTGGTAGTTTTATTTTGGACTGCATGTGCTCGCTCTCCTAGTCCATTTACACCTGTGCACTTAGATTTGAAGGCAGGATTTAAACCTGCTTTCGAAGTTCATACACTCTCAGTTAAAATTATTGGATGTTTATCTGCCGTATGGCGAAATGGAATAC
>OTU_760
TATTGAAATTATAAGCGAGGGTTGTAGCTGGCCTCCCTTTCGAGGCATGTGCACGCCTGAGCTCTTAAATCCACAACACACCTGTGAACCCACCGTAGGCCTTCGGGCTTATGTATCATATACTCTGAATGTGTCATAGAATGTTCATGTTGCCTTAAAAACACAATCAAATACAACTTT
>OTU_316
TACATGATATCACAGGGGGTTAGTATCACGAAAGTGTGCTGACCCTGTCTGCATATTATACCCATGATTTTGCGTACCATTTGTTTCCTTGGTGGGCTTGCCCACCAATAGGACACCAAACAACCCTTTGTAATTGCAGTCAGCGTCAGAAAACTATAATAATTACAACTTTTAACAACG
>OTU_859
TTTCGAACAAATTCTTTACAAACCAACTGTGTGAACTGTTTTGGGTTTTTACTCTCCTGCTGTACAAAAACATGCTCTGATGTGTAGGTTCACAGCGGTAGTTGATAGGAGATTGCTTCTTTTAAAGCTTGCTTTGACTGAAGGTCTCTCCTGATCGCTTGAATTCTATATACCAAAACA
>OTU_318
TACTAGAGCAAAGGACAGGCAGCGCCCCACAGAAGCTTGCTTCGTGGAGGGCTACCCTACTTCGGTAGGGTTTAGAGCCGTAGCACCTCTCGGAGAAGTGCTGTCCTGAACTCCACCCTTGAATAAATTACCTTTGTTGCTTTGGCGGGCCGCCTAGCGCCAGCGGCTTCGGCTGTTGAG
>OTU_319
TACAGAGTTGCAAAACTCCCAAACCATTGTGAACGTCACCATAACTATTGCTTCGGCAGGTAGTTCCCACCAGGGTTCTACATCTCCCCTCCGGGGTAGGTAGCCTGCCGAAGTTATCTCAACTCTCGATTTTAATTGGTATCTCTGAGTAACTTATAAAATAAGTCAAAACTTTCAACA
>OTU_560
TACAAATCCATCCACGTCTCCATGCTTGAGACCACGTTGAACTGTTCCCTGGTGTGTGTCTTCTGTGTGTGTGCCTTGCGCGCATGCATATGCACACACTAGGCTTGTTAAACACACTAGTCCTACATCTGTTGCTCAACTGTATCTTTCTTGATTGTAATGATCAAGGCAAACAAAGTA
>OTU_696
TACCGAGTTTTCAACTCCCAAACCCCTGTGAACTTATACCATTACGTTGCTTCGGCGGGACTCGCCCCGGCTGCCCTCGCGGCGGACCGGACTCGGGCGCCCGCCGGAGGACCAAAACTCTTCTGTATTTTTATGGCATGTCTGAGTGGATTTTATACAAATGAATCAAAACTTTCAACA
>OTU_322
TATAGTACAACAGAGGCACAATGGCTGTCGCTGACCTTTGAAGGTTGTGCACGCCCAAGTGTTCTCTTATACATCCATCTCACCCCTTTGTGCACCATCGCGTGGGTCCTCCTTGAGGGGGGCTCGCGTTTTTCACATAAAACTTTGATGCAGTGTAGAATGTCTTTTATTTTTTGCAAT
>OTU_323
TATAGTGAAAAGCTATAGACTTGGTGTCTAAGGATAAAACCATAAAGGTGAATCCTACACCGCCCAACCTTGTTAATAAATTTAACGTTACCTCGGTAGGTTAGCCTACCGGTGGACAATCTAAAAACCCTTTTAAAATATATTTGTAAATAAATTGTCTGATAATTTTTAAAATAAAAT
>OTU_324
TCATAATGAGTGTTTATGGCACTTTTAAAAATCCATACCCACCTTGTGTGCATCGTTAGTCATGTTCCTTGTTCTCTCTTGAGAGGACAAGGAGGCAGGCTTCAAATTAATCTATCTTTAACCAGTTTGTCTGAAGCAATGTATCATGAGTTAACATAATTCTAAAATACAACTTTCAAC
>OTU_325
TATTGAATGCAATTGGAGTCGGTTGTCGCTGGCCTCTTCACTGAGGCATGTGCACGCCTTCTCCGTTCATCCACACACACCTGTGCACTTGTGAGACGGATTAACCCTTCCGAGGGGATGCCCCGTCTATTATACATAAACTCCAATATATTAAATTTGAATGTAATCAGATGTAACACA
>OTU_326
TATTGAAATAAACCTGATGAGGTTGTTGCTGGCTCTCTAGGGAGCATGTGCACGCCTTGTCATCTTTATATCTCCACCTGTGCACCTTTTGTAGACCCCTCCAGGTCTATGTTGCTTCATTTACCCCAATGTATGTTGATAGAATGTCGTGGAATATGAAATATATACAACTTTCAGCAA
>OTU_327
TATCGAAATTATAGGCGAGGGTTGTAGCTGGCCTCTCGGGGCACGTGCACGCCCGAGCCCTTAATCCACACACACCTGTGAACCTATTGTAAGGGCCCGTGAAAAAGGCCTTTACGTTTTATCATCAACCCACTGTATGTCTCATAGAATGTAAATCTATATCCTCGCCCTAAAAAGCGT
>OTU_328
TACCGAACTGTCGACACGAGTTGTTGCTGGTCCTCAAACACGGGGGCATGTGCACGCTCTGTTTACACATCCACTCACACCTGTGCACCCACTGTAGTTCCGTGGCCTAGGGGGCTCTGTCCTCTTGCTGCCGTTCTACGTCTTTACACACACACTGTAATAAAGTTTCATGGAATGCAT
>OTU_329
TATTGAAAATTACTGGCGAGGGTTGTAGCTGGCCTTTTGGGGCATGTGCACGCCTGAGCCTTTAATCCACACACACCTGTGAACCTAATGTAAGGGCCCGGTAAAAAAAGGCCCCTACGTCTTATCATCAACCCTGTAATAGAATGTAAATTGATGTCCTCGCCTTAATAAAGCGTTGAT
>OTU_330
TAGTATAGAACAATTGTTTTTAAGCAACTGCTATGCATTTTCTACCCCAACTGCGTATTTTTCCTGTTGCTTCCGTACTGCGTGGACACTGGTCCCCTCTTACTGTATCTTTAAGTATGGTTCAGAGTGTCGGTACGGCAGATATTCGTCAAACACCTTGCATTTCATGTCATTGAGTCT
>OTU_331
TACCGAGTAATCCTGTAATTCAGGAACTCCCACCCTTGTGATGATGGCGTTGCTTCGGCGAGACGCTGGAAACAGTCATTGGCGGCGACAGGTCTTCGGACCAGCAGTCCCAATGTGAGCTCGCCGGAGTCTTCATACTCTTATATTATGCACTGTCAGAGCAAACAAGCAATATATAAA
>OTU_332
TACAGTATGTTCAGAGGTGGCTTTGCTGCTGGCTCCTTTTCGGAGCATGTGCGCGCCCCTCGCCTTCATCCATATACACTTGTGCACCTCGGTCGAAGCCTCCCGTCTGGAGCCGCCTCGCAATCCTTTGCGGGGCTGAGGCCTTTGACCGCTTTACATTACTACAGCCTGTTTAAACGC
>OTU_333
TATTGAATGAAATCGGGGGACTGTTGCTGGCCCGTCAAAGGGCATGTGCACGTCTCCCAATTTGCCTTCTCCACCTGTGCACTTTTTGTAGACCCGGGAGGAACACCTCTCGAGGCAACTCGGATGGGGGGTCGCCGTCAAGGCTTCCCCTGCGTTCAACCTGGTCTATGCTTTTCACAC
>OTU_334
TATAGTGAAAGCTATAGACTTGGTGTCTAAGGATAAGCATTCAATTTGTTTGTAAATCCTGCACCGCCTAACCTTGTCAATAAATTTAACGTTACCTCGGTAGGCTAGCCTACCGGTGGATAATCTAAAAACCTTTTTTAAACATATTTGTAAATAAATTTGTCTGATAATTTTTAAATT
>OTU_335
TACCGAGTTTACAACTCCCAAACCCCTATGTGAACGTTACCAAAATGTTGCCTCGGCGGGGAATTTATTCATGCCCCGGGCGCGTCGCAGCCCCGGACCAAGGCGCCCGCCGGAGGACCAACCAAAACTCTTTTGTATGTCCCCTCGCGGACTTTTATAATTCTGAACCATCTCGGCGCC
>OTU_336
TAACGAGTCGAGGGTCTCCTTCCAGGCCCGAACCTCCCAACCCTGTGTCTATCATACCTAACGTTGCTTCGGCGGATCGGCTGACCAACTGGTCTTGGCCGCCGGGTGGTGACCGCCACCTGGAGCGTGTCCGCCGATGGCCCAACCACAAACTCTTGTACCAAACCATGTCGCCTGAAT
>OTU_337
TATCGTATAACTGAGGTGCCGGGGCTGTCGCTAACTTTTGTGCACGCCTCGGTGCTCTCTCACAATCCATCTCACCCCTTTTGTGAATCACCGCGTGGGTGCTCTCCTTTTGGTTCATTCTGAAAGGGGGCATTTGCGCTTTTACACAGACCCACCGCATGTGTAGAATGTCCTGCTATT
>OTU_338
TACTAGAGCAAAGGATAGACAGCGCCCGCGGAGCTCGCTCCCGGGGCCACCCTACTCCGGTAGGGTTTAGAGTCGTCGGGCCTCTCGGAGAAGCTCGGTCCTGAACTCCACCCTTGAATAAACTACCTTTGTTGCTTTGGCGGGCCGCCTCGTGCCAGCGGCTTCGGCTGTTGAGTGCCC
>OTU_339
TATTGATAATTGGAAGGTTGTAGCTGGCCTTTCGGGGCATGTGCACACTGACCATTAATCTCCCATACACCTGTGAACCCACCGTAGGCCTTTGGCCTATGTCTTTCATAAACCCTATGCATGTATCAGAATGTAATCTATTTGTTTGCCTTAAAAAAGCAACTAAAAAGCAATACAACT
>OTU_883
TAATGAATATAAATCATAGGGAGGAATACGGGGGGAAAGTTGTCGCTGGCCTTTTGTAATGAGGGCATGTGCACGCCTACCCCTGAGGACCTCTCTATGTGATTCCTCTTCTTACCCACCTGTGCACTTCATGTAGAGTCAGGCTTCTTCCTTTCGGGGGAGGTGGCTATGAACCCTATG
>OTU_341
TATTGAATAAGCTTGGTTGGGTTGTAGCTGGCCTTCCGGGGCATGTGCACGCCTAACGGTAGTCTTTTATCACCTGTGCACCCTTTGTAGACACGGAATTTCTCGAGGAAACTCGGTTTGAGGACTGTTGTGCGCAAGCCAGCTTTCCTTACACTTTCCGGTCTATGTTTTTATATACCC
>OTU_342
TAATGAGTTAGGGTCCTCCGGGCCCGACCTCCAACCCTTTGTTTAGCTACCATGTTGCTTTGGCGGGCCCGTCTTTAACCGGACCGTCGGGGGTTTTTCAACCTCTGGCCAGTGCCCGTCAGTAGCCCACCACAAATACTTTTTTAACCATGTTATATCTGAAAAATAGTTAAATAAACT
>OTU_568
TATCAAATAAACTTGAACAGGCTGTTGCTGGTCTCTTGGGACATGTGCACGCTTGTCATCTTTATCATTTCTCCAACTGTGCACGTATTTTGTAGACCTTGGAATGTGGGGGGATGGAATTCGTTCCGAGTGGGGACTGCTGTGCCTTCAAAAAAAAAAGAGGTCGGCTTTCCCTTTGAA
>OTU_849
TATTGAAATAAACCTGATGGGTTGTTGCTGGTTCTCTAGAGAGCATGTGCACGCCTTGTCATCTTTATATCTCCACCTGTGCACTCTTTGTAGACCTTTCAGGGTCTATGTTGCCTCTTCATTTACCCCAATGTATGTTAATAGAATGTATATGCCTATGAAATCTATACAACTTTCAGC
>OTU_345
TAACGAGTTAGGGTCTTCCAGGCCCGACCTCCCAACCCTATGTTTATTGAACCTCTGTTGCTTCGGCGGACCCGCCTCACGGCCGCCGGAGGACCGCTGCAAGGCGTCCTCTGGCCAGCGTCCGCCGATGGCCAACCACTTAAACTCTGAATGAATCGTGTCATATGTCTAAGTCTATGA
>OTU_741
TTCCGAAAACAACTCTTACAAACCAATCTTGTGGAATGTTTTGGGTTTTTTTACTCTAGAAAGGTGGGGCTTAGTTGCTCTAATAGTGACAGCAGTTTTGTGCCAGTGGGCACCTTGGCTGTTGCCCTCCTATTACGCAATGCTTGACGCCCTACTCTTCTAGAGGCCATGATGAACTAC
>OTU_645
TATCGAATTGGCTTAGACTGTGCTGGCTTCGGCATGTGCACGTCTATATTCATCCAATACACCTGTGCATCTTTGACTTTGAGCCCTAGGGCGAGGAGTATTACACACCCTTTGATTATGTATGTGATAAAAGACTATGGCGCTTTTTTGTGTCGATGTATAAAACAACTTTCAACAACG
>OTU_348
TATTGAATAAACTTGGTTGGGTTGTTGCTGGCTCCTCGGAGCATGTGCACACCTAGCACCATTTTTACCACCTGTGCACCTTTTGTAGACCTGGATACCTCTCGAGGAAACTCGGTTTGAGGACTGCTGTGCGAAAGCCGGCTTTCCTTACATTTCCGGTCTATGTCTTTACATACCCCA
>OTU_349
TACCGAGATCAGGAGGGTGTCTTCTTTGAAGCTCCTCCTCCTCCCATCCTTGTTTATCTATAAGCTGTAAAGCAGCTTCGGTGGGCCATCTCTGTAACTGGAGATGTCGGCTACCCTGCTGGCTTGTGCCTGCCGAAGTAACCAATTCTGACAATTTGTAAAGTCTGAGAAAAATGATTA
>OTU_627
TACTGAAGTGAGTCTTCAAATCATTGAAGCTTCTTCCCATTGTGCTGGCTTTGACCGTATGTAATGTTGGGGATTAAACATGGTTGAGAGAAATCTTGGCCGTCCCCAACAAATTATCTTATCCTTTATTAAAAATTGAACTGAACTCATTTTGAGATTACATAAAAAAATAATCTTTTA
>OTU_920
TAGAGAATCAGTACGGGCTTGAGTCCCGTATCTCACTCTATAACACACTGTGAACTGTTTCGGTCGGTCGAGGTAAAACTCGGTCGGGGGCGCCGCAATTGAATTTGCCACCCAAATTATCTTTTTAAACACCAAGTTATGGATGTTAACACCGCAGGGTGTATTATAAAAAGTTAAACA
>OTU_777
TAACTAGTATTGAAGTCCACGGGGATCAGGCTTTCCGAAAGGAGGGTGGGGGGATGTTTGGTTCCCCCTGCTTGGGCAGACTGGAGAGCATGGTGTAGCCACTTTTGTTGGCTAGGTTATGTTTGGCCTCTGCTGATCGAGCTTGTCACCTGAATTCTACTACCCTTGCTTTTTGCGCAC
>OTU_353
TAATGAGTTGTGAAGGGGTTTGATGCTGGCACCCAAATTTTGGATGCATGTGCTCGCCCTGACAATCATCTTCCAAACACCTGTGCACATTTTTGAGGGAATTTTGAGTTGATTACCATTTTGGGGTGATTTTCTTGCATTCCCTTAAATTACTATACGCTGATAACAATGTTGAACGTG
>OTU_354
TATCAATGATATTTTCCCAATTTCCCCTTGTGTATCTACACCATGTTGCTTCCACTAGGCTGGCACGTCTATGATTGAATATTATATAATAATATATTTAATGGTATTCGTGCCCTTCATCCCTTTAATTCTAGTGGTTGAAGTAGTGTCAGTGGATAGCCTTAGTTATAAGAAAACCCT
>OTU_902
TACCGAGTTCTGTGAGCAATCACGGTCTCCACCCTTGTTTTATATCATGTTGCTTTGGCGGATGGGATCTGCAAGGATCTGCGGACTCTTGCGAGTCTGTGCGGGCTGGGCGGCCTCTCTGGCGTTCTGCACTGTTCTGCACTGTTCTGCACTGTTTTGCAGTTTTGCAACTGTCTGCAG
>OTU_356
TAATGAGAACTTGCCCCTCGGGGTAGATCTCCCACCCTCTGTGAACATATACCATGTTGCTTTGGCAGGCCCGTCCTCGGACCGCCGGCTCCGGCTGGCCAGCGCCTGCCAGAGGATTATCAAACCCTGTCTGTCAGTGTTGTCTGAGTCTATATATAATTGTCAAAACTTTCAACAACG
>OTU_357
TATCGAACATGTGAGAGAGGGCTGTCGCTGGCTCTGATAGGGCATGTGCACGTCCTTCCTCTCGCTCACACCATACCCTTGTGCACCTTCTGTAGGTCCTCGCGAGAGGATCTATGTCTTTTCGTCTTCACACCCGATCGTATGGCCACAGAATGTATCTCTATGTTGTAAATACAACTT
>OTU_565
TATCGAAGAGAAATCCGGAGGGGAAGATGAAAGAGAGAATTTGGTAGGAACGGTAGGGACTGTCGCTGGCCTTTGGTAACACGAAGGCATGTGCACGTCTCGAAGTCTTGCTTTAGTACCTCGATCTATTTCCTTTCGTGAACCCCTTTTCTTACACCTGTGCACCCATTGTAGGTCCCG
>OTU_881
TATTGAAATAAACCTGATGGGTTGTTGCTGGTTCTCTAGAGGGCATGTGCACGCCTTGTCTTCTTCATATCTCCACCTGTGCACTCTTTGTAGACCTTTCAGGTCTATGTTGCCTCTTCATTTACCCCATTGTATGTTAATAGAATGTCGTGCCTATGAAAAATCTATACAACTTTCAGC
>OTU_890
TAACAAATCTCTGCGTGCAGTACAGCCGAAAGGCTGCTACGAGCACACATAAGCACCCTAGGGCACACGCCCTAGTGTGAGGGGGGTCTACGGAGCAATCCAGCGACCCCCACAGGTCATTCGTGACCACATTAACGCTTGTTTGTTTGACAGAGTTATGTGAATACACAAATTGACAAC
>OTU_361
TATTGAACTTTGAACACTTTGTACTCTTGTCTGTTGCTGGCTTCTTCGGAAGTATGTGCACGCTGGAGTGCAAGGGTCTTCTTTGTCCACCTGTGCACCTTTTGTAGATCTGGATACCTCTCGCCTTACCCAAGGCGGATTTTGAAGGGTTGCTACTTCGGTAGCTCCCTTTGTTTTCCA
>OTU_362
TACAGAGTTTACAACTCCCAAACCCAAATGTGAACATACCAATCGTTGCTTCGGCGGACTCGTCCCGGCGTCCGGGTGGCCTTGTGCTGCCCGCGGCCCGGATCCAGGCGGCCGCCGGAGACCATCAAACCCTTTGTATTATACGTATCATCTGAATCCGCCGCAAGGCAAAACAAATGA
>OTU_642
TAAAAAAGGTATATGCGCAACCTAGCGTATTACTCCTCTCCTCACTGCCGCAAGGCTTTGGGTGCTTGAGTCCCTTAACCCTTTGTGAACTTTATATTTTTTGCTTCGGCAGCGCGCTCCCCTCGCGGGGGGTTGGTAAGGCTGCCGATAGCCCATTTAAACTATTTTATTTTAAATCAT
>OTU_364
TACCGAGTTCTGTGATTTTCACGGTCTCCACCCTTGTGTATTACCCGTTGCTTTGACGGATGTGGGTCGTCGGGTTACTTGTAACGCGAGGATCTGTGCGGGTGGCGGCCTCTTTTTATAGTAGACGCCCCTCCGTCCGTCGGAGACCAAACTCTGTATACTTTGCAGTCTGAGAAAAAA
>OTU_365
TATCGAGTTTTGACTGGGTTGTAGCTGGCCTTCCGAGGCATGTGCACGCCCTGCTCATCCACTCTACACCTGTGCACTTACTGTGGGTATCAGATCGTGAAGCGTGCTCTTTTACCGGAGCTTGTGAAGCGTGTCTGTGCCTGCGTTTATCACAAACACTATAAAGTATCAGAATGTGTA
>OTU_366
TATAGAGATTGGTTGGGTAACACCTTCCAAACCTCCCACCCTATGTTTACATTACCTTTGTTGCTTTGGTAGGCCCGTCTTTGGACCGCCGGCTTCGGCTGGCCAGTGCCTACCAGAGGATCCAAAACTCTGTTTAATTGTATTGTCTGAGTACTATATAATAGTTAAAACTTTCAACAA
>OTU_367
TATCATGTAAATTCAGTCATGCTTGCTGCGTGAGCTGCAAATACACCCACCCTGCGTACACATCTCCCGTTGCTTCCGCCGTGCCCAGATGAGAATCAGCCCGGCGGGAGGGTAGAAAATAACCTCCAAGTCATACTATATAGAATCTGTCTGAACAAATGAAGAAACCAAATGAAATGT
>OTU_368
TTTAATAGTCTATGTTGATAGGCAACATCTCTACCCTGCTAGGATTTACATTGTATTACTAGCGGCTCATTTAGTTGAGTTCACAGGTCAAATAGAGGTGGCCCCTAGGGGTTGAGATATGATCGAGCACTGGTTCTAGCGAGCCTTTTATTTGTGGAACCTGCGGAAGGATCATTATAG
>OTU_574
TAACACGTATCCAACGTTAAACAACCCTGTGAACTTTCAGCCGCTCTTGGAGCCTGGCGGATAGCAATGTCCAAAAGGCTACAATCGAGCGTAGAAGCAGTGACATGGCTTCCTCACAGCAGCTAGAGAAAGAATACTAGCTGCGAGGATAACGCCTCACGGTTGCTAGAGGTCGATCAC
>OTU_370
TACAGAGTTTACAACTCCCAAACCCAAATGTGAACATACCTACTGTTGCTTCGGCGTGCTCGCCCCGGCGTCCGGCTGGCCTCGTGCTGGTCGCGGCCCGGAACCAGGTGGCCGCCGGAGAAAACCAAAACTCTTTGTATTATCAGCTTCTTCTGAATCCGCCGCAAGGCAAAACAAATG
>OTU_371
TAAAAAGATTCTAACGGTTCTGGCCCTAAAAAAGCCATGAGCTATTCAACCCTTTGTGAACTAAAAACCTTTTTTCGCTTCGGTAGCAGGCTCGGGGTGTTGGCTTTGAAAAAATACAACATTCCGTGCTAGTCAGCCTACCGGCAGCACCAAAAATTTAAACTTGTTTTTTTAAAACAT
>OTU_895
TAAAGAGACGTTGCCCTTCGGGGTATACCTCCCACCCTTTGTTTACCGTACCTTTGTTGCTTTGGCAGGCCCGTCTTCGGACCGCCGGCTTCGGCTGGTCTGCGCCTGCCAGAGGACCCAAAACTCTGTCTGTCTGTGTCGTCTGAGTACTATTATAAATAGTTAAAACTTTCAACAACG
>OTU_373
TAATGAAACATTCAGGAGTTGCTGCTGGCCTTTCGAGGCATTCGTGCACGCTCCGTTTTCATCCATTCACACCTGTGCACCTTTATCGAAGGAACGAGAGAGAAAGTAACGTTTTTCTCGAAATTCCTTCGCTTTTACACACTCTTCGTAAAACTCATAGAACGAACTTGTTAATATAAC
>OTU_374
TATTGAATAAGCTTGAACAGGCTGTTGCTAGCTCTCAAGGGAGAATGTGCACGCTTGTCATCTTTATTTCTCCAACATGTGCACCTTTTGTAGACCTGGAGTGTTTGTTGATTGTTGTTCGATTGAGGACTGCCACATAGTCGGCTTTGCCTTGCATCTCCAGGTCTATGTTTCACAAAC
>OTU_818
TATTGAAATTATAGGTGACGGTTGTTGCTGGCTCTCTAGGGAGCATGTGCACGCCTTGTCATCTTTATATCTCCACCTGTGCACCTTTTGTAGACCTTGGATATTTTTTCATGGTCTATGTTGCTTCATTTACCCCCAATGTATGTTAATAGAATGTTTGTGCCTATAAAATTTATACAA
>OTU_600
TAACACGAATTTTATCCAATATCAAACTAAACGCGAACTTTTCCCCTCCCTAAATCATACTTGATTTAGGCTAACCTTTTATAACAAATTTTAACACCTTTTAATTTAATAAGTCACAGGCTAACGCCTTGGCTAACTAACTAAAAATTTTACTTAAGATGTCAACTTTTGTTGGTCTCT
>OTU_377
TAAAGAGTCCACATGCAGGCGGGGTAAAACCTGTCTGCCTGCACACTCCACCCTTTGTTTACATTACCTTTGTTGCTTTGGCAGGCCCGTCCTCGGACCACCGGCTCCGGCTGGTCAGCGCCTGCCAGAGGACCTAAAACTCTTGTTAATAATATTGTCTGAGTACTATATAATAGTTAA
>OTU_625
TAGTGAATATTAGGGCGTCTACTCCGGTAGGGCCTGGCCTCCACTTTCTAACTCTGTGCACTTATTTGGCGGAAAAGGGAATTAGTAACTTGTCTAATGACGATTACGACTTCTTACTTTCTGCGGCTTACTTTAAACACTAGTCAAAGTATGTAACGAAATATCGAAACAAATAAAAAC
>OTU_901
TAACAAATTTGGAATATTTATTCCATGAGTTCGGCAGCCCCTTGTGGGCTAGTCGTTGGTATCTCTCTGACTTGAGGGTCGAGGGTACTAAAAATGAGGGAGAGCAAAGAATTTACGTTCTTTACTTTTTTTCACTATTTGCGCAAAATAATGTTTGTTGGGTTGACTTAATATAAAGCA
>OTU_380
TACAAAAAGTGACAAAGAGTGTTTAATAAACTGAACCTCTTTTAGTCCTACCCACACCTTGTGAACTGTAGATGTCTCTGGCAGTTGTCCTTTTTAAAGAAAGGCTTGCCTCCTTTTTAACTAAAGGAGTTAAAGCCTTCCTTTAACTTGGCGCTGCCGATGGGTTTTGCCCATCACATC
>OTU_751
TATTGAATAAACTTGGTGGTAGGCTGTTGCTGGCTCTTCGGGGCATGTGCACGTCTATTCCAGCTTTATTAACCACCTGTGCACTTTATGTAGATCTGAGATAACTCTCGAGGGTTCAACCTCGGTCTAAAGAATTGCTGTGCTGTGGCTGAATGGCCCGCCAGCTCTTCTTTAACATTT
>OTU_382
TACCAAAAGATAATCTTTCCATCTCGAAAGATCTTTTCCATTGTGCTGGCTTTGACTGTATGTCATTTTAGGGCTTAAACATGGTGTTATGCCGGTCCTAAAAACATTATACCAACCTTATGAAAATTGACTGAACAACTATAACAATTGATAATTTTGTTTAAAAACAACTTTCAACAA
>OTU_383
TATCGAAATAAATCTGAACAGGCTGTTGCTGGTCGGAAGAGACATGTGCACGCTTGTCCTCTTTATTTTTTCCAACTGTGCACATATTGTAGACCTGTGATGTTGTTCTCTCGTCGAGAGGGAATGGCCAGGTCTATGTTACACTTTAACAACGTGTTTTAGAATGTCGGGTACTGGGAT
>OTU_384
TACAGAGTTCATGCCCTTACGGGTAGATCTCCCACCCTGTGTTATTATTACCTTTGTTGCTTTGGCGGGCCGTCTAGCTTCGGCCAGGCTACCGGCTCCGGCTGGTAAGCGCCCGCCAGAGGACCCTAAACCCTGAATGTTAGTGTCGTCTGAGTACTATATAATAGTTAAAACTTTCAA
>OTU_385
TACCGAGTGAGGGTCCCTTGCGGGCCCAACCTCCCACCCGTGTTTAACTGTACCGTGTTGCTTCGGCGGGCCCATCGGGGGCCTTGTTCCTGGTCGCCTGGGGGCGTGAAACCCCCCGGGCCCGCGCCCGCCGGAGACCCCATTGAACCCTGAGTGAATCGAGTGTCAGTCTGAGTGTGA
>OTU_386
TATAGTGAAAAGCTATAGACTTGGTGTCCAAGGATAAAACCATAAAGATGGAAGTTAGAACTGTTTAGGGCTAACTGCTCCTTTATGTGGCTCGTTAGCAGGGAGAGTTGGTTAGTAGTACCCTAAGGAGAGTGCCAATAGATCTCTTCATATAGCGGGCTATTATCCACTTAATCTGTT
>OTU_501
TACCGAGTGAGGGTTCCTTGCGAGCCCAACCTCCCACCCGTGTTTAACTATACCGTGTTGCTTCGGCGGGCCCACTGGGGCCCGTTCCTGGTCGCCTGGGGGGTGAAACCCCCCGGGCCCGTGCCCGCCGGAGACCCCTTGAACCCTGAGTGAATCGAGTGTCGTCTGAGTTTGAGTTAA
>OTU_608
TTCCATACAAACAATTATACCAACCCATTATGTGCACTGTTTTGGGTCTCCCTTACTCTCTTTTTGCATTTTGTGTGTGCCGTTGTGCCGCACAGTTTGCAAGGGAGAGATGCGGATGTCCATGCGCATGTATTTGCCATGTCCATCAGCTATTCCCAAACCATATATAAACTACCTGAA
>OTU_794
TACTGAAGTGAGTCTTCATTCATTGAAGCTTCTTCCCATTGTGCAGGCTTTGACCGTATGTTATGTTGGGGATTAAACATGGTTAAGAAGAATTTATAATTTTTCTTGGCCGTCCCCAACAATTATCTTATCCTTTATTAAATTGAACTGAACCCATTTTGAGATTACATAAAAAAATAA
>OTU_390
TAACACGAATTTATTATCCAATATCAAAAACCAAACGTGAACCAAACCCCTCTCCCTATCTCAGAAATGATTTAGGCTAACCTTTTATTATTTTTTTTAAACCCCTGAAAACTTATCGAGTTTTTTTTTAATTTATTTTAAATCAAAACCCAACTAACTAAAAATTTTACTAAGACCCAA
>OTU_638
TATCAAGAGAAATCTTTCCCAACCGAAAGATCTTTTCCTTTGTGCTGGCTTTGACTGTATGTAATTTTGGGACTTCAAAATGGTTTCGTCGTAAAACAACGAGCCGGTCCCAAAAAACAATATATCATCCTTATGAAATTTTTCTGAACTTATAAACAAGTGATTTTAATAATCTGTTTA
>OTU_392
TATAGAGTCATTATGGGTTTCCACCCTGATACTCCACCCATTGTTTATATACCTTTGTTGCTTTGGCAGGCCCGTCTTCGGGCCGCCGGCTTTCAGCTGGCCAGTGCCTGCCAGAGGACCAAAACTCTTGTTTAATCATATTGTCTGAGTACTATATAATAGTTAAAACTTTCAACAACG
>OTU_845
TATTGAATGAATTTGGTGTGGTTGTTGCTGGCCTTCTTGGAGGCATGTGCACACCTACCATCCTCATCTCTCCACCTGTGCACCTCTTGTAGATTTGGAATTGATTATCCGAGGCAACTCGGTCGTGAGGACTGCTAGCACTTAGCTGGCTTTCTTTGCAATTCCAGGTCTATGTTTTTC
>OTU_394
TACTGAATTAACGGCTGAGGTTGTAGCTGGCCAGAATCTGGCATGTGCACACCTTGGTTATCCAAATTCTTACACCTCTGTGCACCTTTCATGGGATAGTTGAGGCTGTTGGTTTTATTACTGACGGTTTCTTCCATCTCGTGTCTTTACATTTACACGCTTCAGTATAGAATGTAACCT
>OTU_395
TACAGTAAATTGCTGTAGACCTGATGTCCTGGATTAAAACCGCGGTATGAATAAGATCTGCCATGTGGCCCAATAACTTTGGGCATCCAACATCGCCTAACCATGTTAATATAACTGAAAAACGTAGCCTTGGTAAATTTACTTTTGCCAGTGGAAGCATTAAATTCTTTTATTAAACTT
>OTU_865
TACTGAATTAAAGAGAGTTGATGCTGGCAGTCTGACTGCATGTGCTCATTCTCCTAATCCACTTACACCTGTGCACTTAATTTCGAAGGGAGGGTAAAACCTGCCTTTGAAACTCACAAACTCTTATTAAAATAACGAATGTTTATCTGCCGCAAGGCAAAATCAAATACAACTTTTAAC
>OTU_510
CACGTTGTTATGTGCAATCGCTAACATCTTCCAGGTGAACCTGCGGAAGGATCATTACAGTGTTCGGCTTCGGCCGCATTCACACCCCTTGTTTAACCTCTGGTTTCTTTGGCGATGTCATGGACTCGTCAAACTTTAACTCTGGTAATGCGATACTGTCCGAGTGAGATTGAATTATTA
>OTU_635
TAATGTGTTTGGGCCTCACGGCTCTTCATTCCGACGCTGTGCGCCTTCGGGCTGCACGCTGAGGGAGCATATATCCACCCCTGTGCACACACACGGTGGCGAGCTGGGTAACGGCTCGCCGCTGATCTTTACACACGTCTAAAAGTCATTGTATGTTTATTTGAGATAAAAACACAACTT
>OTU_399
TAACGAATATATGTCTGTTTTAAGACATTTTTCTATTTCAAACACCTGTGAATTTTATGAAATTTTTGCTTTGGCTGAAATTAAAATATATCTATGTATATATATATATTTTTTTTTCGGCCAAAAGTTTTTAATTAAAACCTTTTTATTTATAAACATTTTGAATCTGAAGACTGTTTT
>OTU_400
TATCGAGTTAGGGTCTATGGCCTGACCTCCAACCCTGTGTTTAAATACCATGTTGCTTTGGCGGGCCCGTCTCTGGACCGCCGGAGGTCGTTTTTGACCTCTGGCCCGTGCCCGTCAGTAGCCCCCTTCAAACTCTTGACCAAACGTGTCGTCTGAGTCTAAAACTTAATAGTTAAAACT
>OTU_553
TACTGAGTGAGGGCCCTCTGGGTCCAACCTCCCACCCGTGTTTATTATACCTTGTTGCTTCGGTGAGCCCGCCTCACGGCCGCCGGGGGGCTTCTGCCCCCGGGTCCGCGCTCACCGGAGACACCTTTGAACTCTGTATGAAGATTGCAGTCTGAGCGAAAACTAAATAAGTTAAAACTT
>OTU_502
CATTGAATCTATTCTTACAAACCGTGTGAACTGTATGCTTAAGAGTACTTGGCAGGAAGGGCTGGCGGTTAGCCGGGCCGTGTTTATATTATCACTTACTTTGGTAGGTGGTGGTTGGTGACGCCTGCCATCTGCTCGCATTTTAAACAAACTTTTAAATCATCAACTGAAAAAAATATT
>OTU_843
TAACACGTTTTTAACTAAACAAACCAAAACTTTACTGTGAACCGAAAACAAAACTTTTTTTAACACCCAATAAACAACAAGCCATGAACAGCACACTGTCGGTCTTCGGACTGTTCAGATAGTTGTACTAATCAACCAAAACCTTGAGATTTTTGTACAGCTTAATCGCGTATAAAGTCT
>OTU_404
TACCGAGTGAGGGTCCCTTGCGGGCCCAACCTCCCACCCGTGTTTAACTGTACCGTGTTGCTTTGGCGGGCCCACCGGGGGCCCTGTTCCTGGTCGCCCGGGGGGGTGAATCCCCCCGCGCCCGCGCCCGCCGGAGACCCCATTGAACCCTGAGTGAATCGAGTGTCAGTCTGAGTGTGA
>OTU_405
TACTGGGTTTCGGACCTCGTGTCCACTCACCCGCCCTTTGTCATGAGACGCGAAAGCAACTCACATCGTTTCGGCCCTTGGCTCTCGGGCGCCCCCCGCCATTTGTTTGGCGGGGGCACCGCCTGTCGGTCGCGGGTCGGCATTGCAAACCCACGCGGATTACTGAAGTCTGATACAAAT
>OTU_931
TAAAGAGTTAGGGTCTTCCAGGCCCAACCTCCCAACCCTATGTTTATTAAACCTCTGTTGCTTCGGCGGACCCGTCTCACGACCGCCGGAGGACCGCTGAAAGGCGTCCTCTGGCCAGCGTCCGTCGATAGCCAACCCCCAAACTCTGAATAAATCATGTTATATGTCTAAGTTTATGAT
>OTU_778
TAAAGAGTTAGGGTCTTCTAGGCCCGATCTCCCAACCCTTTGTTTATTTAAACCACTGTTGCTTCGGCGGGCCCGTCTTCATTGACCGCCGGGGGACCGTCAAAACGTCCTCTGGTCCGCGCCCGTCGGTGGCCAAATATTACAAATTCTTAATTAAACATGTCATTATCTGAATACTAT
>OTU_408
TACAGAGTTCATGCCCCTCGGGGTAGACCTCCCACCCTTTGTATACATTGCCTTTGTTGCTTTGGCGGGCCGCCGCGCCCGCGTCCACCGGCTTCGGCTGGTGTGCGCCCGCCAGAGAACCCCCAAACCCTGTTTTACAGTGTCGTCCGAGTACTATATAATAGTTAAAACTTTCAACAA
>OTU_657
TCACAATAAGCGTTTTATGGCGCTTTTTAAACAATCCATATCCACCTTGTGTGCAACGTTTGAGTTTTGCTTCTCTTTCCTTTACTGCGAGAGAGGAGTACTGCTTAAATACATCAACCTTTTTAAACTAGTTTGTCTGAACATGTATCATGAATTTTACCTAATTCGAAAATACAACTT
>OTU_410
TATTGAATCCTTAGGATGTTGCTGGCCTTTCGGGGCATGTGCACTCCGCCTTTCAATACACCTGTGAACTTATTGTAGGTTGCAGATGTAACAATCTGTTGCCTATGTTTTTAACACACTCTTAAAATGTATATTGAATGTCTAAATATGGCCTTTGATGGTCAATAAACTTAATACAAC
>OTU_411
TAAAAGTAAATGCGTATTCATTTCGAATATACATATACAAACCCATTCCGAGTACATTACCTGTTGCTTCCGTGGAGCAGTGATTCGTCACCTCTGACGATGGCTTCGGCCACCCGAGGGGAGTCTTCACGGGAGGTATACATTAAACTCTTGCATTACCATGTCTTCTGTCTGAATCTG
>OTU_846
TACAGTATGTTCAGGGGGACTGCTGCTGGCTTCTAACCGAGGCATGTGCGCGTCCCTCGCCTTCTATTCCATATACACCTGTGCACCTTTGGCGAGCGCCTCCCGTCTGGAGCCGTCCCTTGTAACCTCTTCGGAGGGTAGGGGCTGGGGCGCTCCCTCTTTATTACATTACAGCCTGTC
>OTU_413
TATTGAATACTGAATCGGTTCTGATGCTGGCTCTTCACTGGGCATGTGCTCGTCCGTTCATATTTACCTTCTCTTGTGCACATTTTGTAGTCCTTTGGAACAAGTGAATTTCGCGCTGCTGTGATTGACTTCGCGGTGGTTGCGGTTTGGGGGATTGGGTGTAACAGCCCTTCCTCTGTT
>OTU_414
TACAGTTATAGCAACCCTGGACCGTCAAAGCGGACCCCGGGGCATATCTATACCACCCTTTGTTTATTACACTTTGTTGCTTTGGCAGGCCTGTCTCCGGACTGCTGGCTCCGGCTGGCAAGCGCCTGCCAGAGGACCTAAACTCTGTTTGTCTATACTGTCTGAGTACTATATAATAGT
>OTU_415
TATTGAAACTTCATCCGGGGCGCCGCGGCCCTCAGCACCGGTGGAAACGCCGTGATGCGGGGACCGCGCGTGCACTCGTCCAAACCAAACCCCTGTGAACCTTACGGGATGGCACCGGGTTAGCGCCCGGTGCCGTTCCGCTTTATACAAACACTTATAAAAGAATGAACTGAAGGCGGT
>OTU_685
TAAAGAGAACGGGTGAAAGCCCAACCTCCAACCCTTTGTCGTAAACCACTAGTTGCCTTGCCTTAAGTTGGTTGACTGTGGCGTGGGAAACCACACCACATCATGCCGGCCCCTTGGGCGATGGATCTTTAAACTCGAATATCAGTGTAGTCTGAGTAAAAATTCAATGAATTAAAACTT
>OTU_417
TATCGTACCACGAGAGGCGCCAGGGCTGTCGCTGACCTCTGTCATGAGGTCGTGCACGCCCGAGGCGTCCTCGCACAATCCATCCCACACACCCCCCTTTGTGCATCACCGCGTGGGCTCCTTTTGGGTCGCTTCGATCCAAGCGGGGCTTGCGCTTTTTTACACAGACGTGCAGTGTAG
>OTU_418
TATTGAATAAATTCTGTCGGGTTGCTGCTGGTTCTTAGGAGCATGTGCACGCCTGGCACCATTTTTACCACCTGTGCACCTTTTGTAGACCTGGACAACTCTCGAGGTAACTCGGATTGAGGATCTGCTGTGTGAAAGCCAGCTTTCCTTGAGTTCTGGTCTATGATTTTATATACCCCA
>OTU_419
TAGTGAATTTTAGGGCGCTCTCACTTAACTGAGAGGCCTGACCTCCACTCTCCAACTCTGTGCACTATTGGAAATCGAAGGAAGAAGGGCTTGGTCGAAAGACTAGCTTTTTGGATCTCTTTCTCTATCACTTTTTAAACATGAGTCAAAGAATGTAAAAAAACCATAACAAAAAAAAAC
>OTU_420
TACTGAATTGTCAACAAGAGTTGTTGCTGGTCCCCAAATGGGGACACGTGCACGCTCTGTTAACACATCCACTCACACCCTGTGCACCCTCTGTAGTTCTATGGTTGGGGGGGACCTGTCCTCTCCTGCTGTGGTTCTGCATCTTTACATACACACTGTAACAAAGTCTCACGGAATGCA
>OTU_695
TATTGAATTTAATGAAGAGTTGGTTGTAGCTGGTCCATTAATTTGGGCAATGTGCACACCTCCTCTTTCATCCACACACACCTGTGCACCTGTGAGACAGATGGGGGAATTTATTCATTTATTGAACCCCTCTGTCTACTCAATTCATATAAACTCAATTTATTTAAAAATGAATGTAAT
>OTU_799
TACCAAATCCAAAAAAAAACTTTATCAACACCCTTATGTGAACTGAGAAACCGTTTCGTTCCCTGAGAGAACAGCACAAAGAAGGTAGATTTTATTTATCTTCTGGACCTGCTTCTCAGGGGATGTTTATTTTTCAACCCCTTTACAACCTATTCTACCCATACATTTATGCTGAAAGCA
>OTU_716
TGAAGAATTTCGAAGCGGTTCGGATCGCCTGTGCTGGTCACCTCCCGGGGGACACGTGCACGGCCCGGCCCGTTTCAACTCCTCACAAACACACACCTCTGTGCACAACCGAGGGTCGGATCGCCTTTCACATCTCTCACGCCCCCGGCGTGCGAGTCTGATCCGTCCCTCAAACCCTTA
>OTU_873
TCATAATCAAGTGTTTTTATGGCACTTTCAAAAATCCATATCCACCTTGTGTGCAATGTCATCTCACTGGGGGCCACCGGCTGTCAAAAGCCGTCTGGTCACCTTTGGGATCTATATCTACTCAGAACCTTAGTGATTTTGTCTGAAACATATTATGAATACTTAATTCAAAATACAACC
>OTU_425
TACGCATAGTGGGAGCCGGAAGATCGTCCAACTGCCGCTAGGCAGAAGGGCAGGACGCCAGGACTCCCGCCCCGAGCAATCGGGTTACCCTGTTTTCTGAGCACCGTTCGTTTCCTCGGTGGGCTTGCCCGCCAGTGGGGACCCCTCAAAACCTTTGTAATAAGCAGTAACTGTCAATAA
>OTU_705
TATTGAAATTAGTGGTGAGGGTTGTAGCTGGCCTTCCGGGGCATGTGCACACCCAAGCCTTTAATCCACATACACCCGTGAACTTAGTGTGAGGGTCCGTAAAAAGGCCCTCATGTCTTATCATCAACCCCATTGTATGTCTCACAGAATGTAATATATATCTTCGCCCTTAAAAGCGTT
>OTU_762
TACTGAATTGTCAACACGAGTTGTTGCTGGTCCTCAAACGGGGGCATGTGCACGCTCTGTTCACACATCCACTCACACCTGTGCACCCTCCGTAGTTCTATGGCCCGGGGGACTCTGTCCTCTTGCTGTGGTTCTACGTCTTTACACACACACACTGTAACAAAGTCTCATGGAATGTAT
>OTU_805
TACCGAACCGTCAACACGAGTTGTTGCTGGCCCCTCGAAAGGAGGGCATGTGCACGCTCTGTTTACATATCCACTCACACCTGTGCACTCTCTGTAGTTCTGTGGCCTGAGGGACCCTGTCCCTCTGCTGCGGTTCTACGTCTTTATACACACCCTGTAGTGAAGTCTTATGGAAGTGTG
>OTU_538
TATTGAATTGTCAACACGGGTTGTTGCTGGTCTTCAAATGGGGACACGTGCACACTCTGTTCACACATCCACTTACACCTGTGCACCCTTTGTAGTTCTGTGGCTTGGAGGACTCTGTCCCCTTGTTGTGGTTCTACACATTTATACAAATACACTGTAATAGAGTTTCATGGAATGCAT
>OTU_430
TACCGAGTTATACAACTCCCAAACCCATGTGAACTTACCTGTCGTTGCTTCGGCGGACCGCCCCGGGGCCCATCGGCCCCGGATCCACGGCGCCCGCCGGGGGCTCGAAAGACTCTTGTTTTTTTCTACGCAGACTTCTGAGTGGCATTTATTACAAATAAATAAAAACTTTCAACAACG
>OTU_431
TAATAAATCATGAAACTCCAAGGATGCCTTCTCCCAACAGCTTTGGCTGGCTTGCAGTTGGTCTCCTTGGTGCTCATCTTTTACATCCCATTCTGTGAACATGACTTCTGTTGCTTTCCGTGGATGCGGGCCAGCAAGGGGTAACTCCCTGATGGTCACCCTGCGGGAAGGGAATCATAA
>OTU_432
TAAAGGTATCCGCCAGTGCTTTTTTTTTTTAAAAAGCTTGGCGATCCAAGATCAACCACTGTGAGCACTTAATGAAAGTATTTTTTGCTTTTGGTAGGCTTCCTCTTCTTTTTTTTTGAGGTTGGGGAAAGTCCTACCAAGAGTATACCCAAAATAATCACCCTTGTAATTTTGACTGAA
>OTU_651
TATTGAATAAACTTGGGTTAGGTTGTTGCTGGCTCTTAGGGGCATGTGCACGCCGACTCCATTTTTAACCACCTGTGCACCTTGCGTAGATCTGATAGTCTCGAGGAAACTCGGTTTGAGAGTTGCTGTGCAAACAGCTCTTCTTGTAATCAGGTCTATGTTTCTATATACCCCACACGA
>OTU_926
TATTGAAATAAACCTGATGAGTTGCTGCTGGTTCTCTAGGGAGCATGTGCACACTTGTCATCTTTGTATCTTCACCTGTGCACCTTTTGTAGACCTTGGGTATCTCTCTGATTGCTTAGCACTCAGGATTGAGGATTGACAGAAAGTCTCTTCTTACATTTTCAGGCCTATGTTTACATA
>OTU_435
TACCGAGTGAGGGTCTCTCAGGCCCGACCTCCCACCCTGTGTTTTTGTGACCTTGTTGCTTTGGCGGGCCCGCCTCGACGAGAGGCCGCCGGAAGCTCACCGCTTTGGGCCCGTGCCCGCCAGTAGCCCCCTTAAATTCTTAATAAACCTGTCGTCTGAATCCATGAATATAATAAAAAA
>OTU_436
TACCAATCATGTCTCCCAGCTGCAAGGCTGGTGCAGGCGTTTAACCCTTTGTGAACCAAAAAACCTTTCGCTTCGGCAGCAGCTTGGTTGGAGACAGCCTCTGTGTCAGCCTGCCGGTAGCACCAAATATCAAAACTTGCAGTTAGCAACATTGTCTGATTACCAAATTTTCGAATGAAA
>OTU_437
TACTGAGATTAGGTTTGGGCACTCTGCAAAGAGTGCCTCCTATCGACCCTTTGTATACCTGTCTGGTTGCTTCGGCGGGACGTCGGTCTTCGGGCCGCCGTCGACGTGAGTGGGCGAGCGCCCGTCGAAGTTTTACACGCAGCCTATTTTGATGTCTGAGAAAACAAAACAAAAATCAAA
>OTU_438
TACTGAGATCAGGTTGGGCTGCTCTGCGAAGAGTGCCCCCTGTCCACCCTTTGTTTACCTATCTGGTTGCTTCGGCGGGACGTTGGTCTTCTGGCCGCCGTCGACGCAAGTGGGCGAGCGCCCGCCGGAGTCTACACGCAATTTATTGACGTCTGAGAACAAAAAAAAATCAATTAAAAC
>OTU_439
TACCGAGTTAGGGTCCCTAGGGCCCGATCTCCAACCCTGTGTCTACCTAACCACGTTGCTTTGGCGGGCCCGCCTGTAGTGGGCCGCCGGGGGTCCTTTAGACCCCTGGCCAGTGCCCGTCAGTAGCCATCACAAACTCTTCTTAATCGTGACGTCTGAGTAAGAATCATAAATAAACAA
>OTU_440
TACAGAGCTCATGCCCTTCGGGGTAGACCTCCACCCTTGCATACCTTACCTTTGTTGCTTTGGCGGCCCGCCTCACCTTGTGTGAGGCCACTGGTCTTGGCCGGTGCGTGACCGTCGAAGGTTATCAACTCTATAATTTATGTCGTCTGAGTACTATACAATAGTTAAAACTTTCAACAA
>OTU_441
TAATGAATTGAACTGGGTTGTAGCTGGCCTTTCGAGGCATGTGCACGCCCTTTCCAATCCAATATACACCTGTGCACCTCTGGGGAAGATACTGATCTAAGTTGGATAACGACGGTGATCTTTGTTTTCTCTTTTTACACCAAACTACAGTCATAGAACGTCTTTGCTTGATGCAAACAA
>OTU_847
TAAAAGAGAATTTAATTCTTCGAGAAATCGAGAGTTAAAATCCCAACCCTTGTTTATACAAAAAAAACTTAAATTGTTGCTTCGGCGAATTGATTAATTTCGTCGCCAGAAGACCCCAAATTAAAACTCTTGTTTAAAACTAAATGTCTGAATTATTTGAAATAGGATAAAACCTATTTA
>OTU_679
TAAAAGTAATAAGTACTCTGTACTCATTATAAACCCATCTGCGTATCTTACCCGTTGCTTCCGTGGCGTGCGGTCGCTTGGCTCAGGCCCTGCGGCCCTCCCCCACGGGAGGTATGCATCAAACCATTGCATTGCCATGATCTCAGTCTGAAATGTAAACAACAAAAGTTAAAACTTTCA
>OTU_444
TACAGGAAGCCGAAAGGCAACTTCAAACCATCGCGAACGTATCCAAGTTGCTTCGGCGGCGCGGGACCCCTCGGGGGACCGCAGCCCACGCCCTCCGGGGCGAGGGGCGCCCGCCGGAGGTCACAAACTCTCGTGTATTACAGTGGCGTCTCTGAGTAAAAAAAAATAAGTCAAAACTTT
>OTU_623
CAATAGTCCAAAACATTACTTGACCGTTATACGGTCAAGTAATAAACCTTCTTGTGCACTGTTGTTAATGTCATGGTAGACTGGGAGTTCTTGTTGTTATTATTGTTGCTGTTACTTAATTGTGGTGGCGATAATGATGATGCGCCTCCCAGCCTACCGTCTGTTATCACACAAACACTG
>OTU_446
TACCAAATCGTCGGCCTCCGGGCCGGTCCTAGGCGCGGGGGGTGCTCCCCCCCGTGCCAAAGGTTAAACCCCTTGTGAAAAACCCCCGTTGCTTCGGCGGCGCCTCCGCTCCCCAGCGGAGGGTCAGCCCGCCGACGGCACCAATTTTGAAACCCTTTTTTCTTGAAAAGAAGAATGTCT
>OTU_897
TACCAATCCAAAAATACAAACCACTGTGATCCTGTAAACGTCTTTGGGTGGAGAGGAGTTTATTGAAAGATATACTTTTTTTCCACCCAACATTATAAACCCCTTAAACAATTATGTTGAATTTAAAAAACTCTTAGATTTTTCTTGTAATAAAGAAAAGATAAGAAGAAAAAAACATAA
>OTU_448
TAACACGTTTTAAACGTATCAACCAAACGGTTAAGTGCAAACTTATTCCCTAACTGGGAGAGCTGTACAGTATTCTTTAGTGATGGGTAAGTCTTCGGACTTACAAAGAATATTGGACTAGGGTTTCGAACCCGAGGTTCTTCTTTTTAGGCTTTTCTTCATTTTCCCCATCACTTCCAA
>OTU_449
TATTGAATGAATCGGGGAACTGTTGCTGGCCCGTCACAGGGCATGTGCACGCTCCCCAATTTTCCTTCTCCACCTGTGCACCCTTTGTAGACTTTGGAGGACCTCTCGAGGAAACTCGGATGTGGGGTCGCTGATTCACTTCAGCTTCCCTTGCGCTTCCAGGTCTATGCATTTTTACAC
>OTU_711
TATTGAATCCTCAGGATGTCGCTGGCTCCCGCAAGGGAGCATGTGCACTCCGCCTTCAACCCACCTGTGCACTTATTGTAGGTCAAAGGGGGAAACCCCTCTGCCTACGCTTTTTACACACACTTTAAAGTACCAGAATGTAACACAGTAGACCTTCAGGTCGAAATAACAATACAACTT
>OTU_680
TAACACGAACTTCTATTATCCAATATCAAAACCAAACGTGAACTTTTCCCCTCCCTATTAATTTTTAATTAAATTAATAGGCTAACCTTTATATATTTTAACCCCTATAACTTAACTTAGTTTTGGTCTTAATAACCCAAAAACTACTGAACTAAAAACTTTCATTCTTTTAGAATGTTT
>OTU_452
TAAAGAGCAAGGGTCTTCACGGCCCGACCTCCCAACCCTTTGTCTATTGAACCTGTGTTGCTTCGGCGGACCCGTCTTCATGGCCGCCGGGGGATCGATCTTCGGTCCTCTGGCCCGTGTCCGCCGACGGCCTACGCTTAAACTCTCGAACCAATCGTGTCTATGTCTGAGTCTATGATA
>OTU_453
TACCGAGTTAGGGTCCTCAAAGGCCCGATCTCCCAACCCTTTGCTTATTATACCTTGTGTTGCTTCGGTAGGTCTGGCTCGTCCTACCGGAGGACCGTAAAACGTCCTCTGGAGAGTGCCTACCGATAGCCCAAACCAGAAACTCTTGAACAAAACATGTCTTGTCTGAGTAAACAAAAA
>OTU_454
TAAAGAATTACCGGCGAGGGTTGTAGCTGGCCTTTCGGGGCACGTGCACGCCCGAGCCTTTAATCCACATACACCTGTGAACCCAATGTAAGGGCCCCGTAAAAGGGTCCCCTACGTCTCCATAGACGCATGTTTAAACAGAATGTAAACGCATGTCCTCGCCTTAAAAAGCGTCGATAA
>OTU_922
TAACGAGTTAGGGTCTTCTAGGCCCGACCTCCCAACCCTATGTTTATTGAACCTCTGTTGCTTCGGCGGACCCGTCTCATGACCGCCGGAGGACCGCCGAAAGGCGTCCTCTGGCCAGCGTCCGCCGATGGCCAACCACTTAAAACTCTGAATGAATCGTGTCATATGTCTAAGTCTATG
>OTU_456
TATTGAATAAATGTGATAGGTTGTTGCTGGCTCTCCTTTACAAAGGGGGGGCATGTGCACACTTGTTGTCTTTATTTTTCCACCTGTGCACTTTTTGTAGACCCTAGAGAAGTGGTTGTCTGATAAAATCAGATAGATTGAGGACTGCTGTGTCTTTCAAAGAGGCCAGCTTTGCCTTGT
>OTU_457
TATCGAATATAAACCTGGATGAACTGTTGCTGGCTTCTCTTTGAGGGGGGCATGTGCACGTTTGTCCTCTTTATTTTTCCACCTGTGCACCTTTTGTAGGCTTGGATTATCAGTGGTTCTAACATGTCTTTCAAAGGCAATAAGAATTGTTTTGGGGCTGCTGTGTTTAAACACAAGTTT
>OTU_458
TATCGAAATAAACCTGAGCAGGCTGTTTTGCTAGTCCTCTCAAGGGACATTGTGCACGCTATTTTTCCAACCGTGCACATATTGTAGACCTGGAGTTTTTCTTATCGTTCGAATAGATTGAGGACTGCCGCCTCGGCTTTGCCTTGTATTTTCCAGGTCTATGTTGCAAACACATTTTCA
>OTU_459
TACCAAAAACATTCCCCTCGATGGGAAGTGGACGAGCCTCCTCTTTGTGAGACCGTCCATCCACCTTCGACCTGAGAGATCTTCGTGACTCCAGGTGATTGGTTTATCAGTGTGAACGCACCTGTTGCTTTGGCAGCATCCTGAGAAGGTTGTCAGCCTGTCAATAGCTCCCAAAAAATT
>OTU_717
TAATGAGTTTGAAAGGGGTTGTTGCTGGCCTCCATAGGGGGCATGTGCACGCTTCGCTCATCCACTCACCCCTGTGCACCTAAGGTAGTCTGGTCAGTTAGCCTTCGGGCGTTGACTGGACCGCCGTTTTTATAAACTCAATGTATCAGAATGTAACTTTGCTATAAACGCATATAATAT
>OTU_461
TCACAATGAGTGTTTAATGGCACTTAAAATCCATTACCCACCTTGTGTGCACTGTAGGGAGGGGGCAGAACGGTGCGCCACACATGTTGTGCGCTGCCTGCCTCTTTCATTATACACATACTATCTTCATTCTCGTCTACTTCTATTGAGTATAAAACTCTAATACAACTTTCAACAACG
>OTU_607
TACCGGTTTAGGCGTCTAGAGTACAAATCCAGGCGCTTACAACTCCACCCTTTGTTTACATTACCTTTGTTGCTTTAGCAGGCCCGCTTTTGGGCCGCTGGCTTCGGCTGGTCCGTGCCTGCTAAGGAACCTAAAACTCATGTTAATAATATTGTCTGAGTACTATATAATAGTTAAAAC
>OTU_463
TAATGAAAACTTCAGGAGTTGCTGCTGGCCTCTCGAGGCATTCGTGCACGCTCCGTTTTTCATCCACCCACACCTGTGCACATTTCTTTTTTGAGAGAAATGGGATTCTTCGGAGTTCTCTTTCTTCCAAAATTTTCACACACTCTACGAAATCGTCAGAACGAACTTGTTTTTTGTAAA
>OTU_665
TACTAAAGTGACCAAGACTGGCTGGTCCGCTAAACACGGACTATGTCTGCTCTTGATGTCCACCCACACTATGTGAACCGTTGATGTCTCTGGCAGTTTCATGCTTTTAACTTGAGCTGGCTTAGGGTTGGATACTCTCTAATGCTTTGCTGGTTTGGGTTAAGAAAGTGGGCTGCCGAT
>OTU_465
TAATGAGTTAGGGTCTTCTAGGCCCGACCTCCCAACCCTTTGTTTACTCAACCTATTGTTGCTTCGGCGGGCCCGTCCTTGTGACCGCCGGAGGACCGTCGAGAGACGTCCTCTGGTCTGCGCCCGCCGGTGGCCAACCTCACCAAAACTCTTGAATGAATCGTGTTTATATGTCTAAGT
>OTU_466
TAAAAAAAAAGGATGTGCTCCGCGCATAACTCCTCTCATGCCCCCCTGCCCGTAAAAAAGGGCCTGGGGGTGGAATGAGTACCTTAACCCTTTGTGAACTTTATATCTTATGCTTCGGCAGCGCGTCCTTTTCATTAAGGGCCGGTAAGGCTGCCGATAGCCCCATTCTAAACTATTTTA
>OTU_748
TCATAATAAGTGTTTTATGGCACTTCTTAAATCCATATCCACCTTGTGTGCAATGTCAATTCTCTGTTGCAGAATGTTTGTTCTTCGGAATGTATGTTCTACAGAGGATTTATATATACCCTTATATCTTTAACTAGTTTGTCTGAATACTTTGTATGAATACTTAATTCAAAATACAAC
>OTU_730
TAACACAAAAAGTCTTTTTTTTGCTTTTTGCAAAAAAAACACCTTTATCCACCCCATTTGAACGAACGATGATTTATTTCATTTTCTCCCAAAACTATTTTTTTACCCCATATACCAAACATGCGATAGACTGATATCATTTTTATGATCATTATCTTTTGATTTAATGATTACTAAAAC
>OTU_469
TAAAAATCCAATCATGGTCTTGTGCCGTGATGATTAAATGAAGAGAGGCTGCCCCTGACGAGCTTGCTCCGAGGGACGTGGTTGATCTATCCATCCATGTGAATTTCCACTTGCTTTGGCAGCAGCCCCCCTTAACAGGAGCGGTTGTGAGCCTGCCAATGGCTAAAAGAACACTATCTG
>OTU_470
TACAGTGATACTAGCCCCTCGGGGCCAGACTCACCACCCTGTGTATTATTACTTGTTGCTTTGGCAGGCCGCGAGATTGCTATGCGATCAAGCACCGGCTTCGGCTGGAGAGTGCCTGCCAGAGGACCCAACTCTGTTATCAGTGATGTCTGAGTACTATATAATAGTTAAAACTTTCAA
>OTU_937
TAACGAGTTAGGGTCTTCCAGGCCCGACCTCCCAACCCCATGTTTATTGAACCTCTGTTGCTTTGGCGGACCCGTCTCACGACCGCCGGAGGACCGCCGCGAGGCGTCCTCTGACCAGCGTCCGCCGACAGCCAACCACTTAACTCTGAATAAATCGTGTCATTATGTCTAAGTCTATGA
>OTU_783
TACAACGTATCCACGTATCAACTCGAGAACTGTCCCCTTTAGAGTAAACACTTGTGGATGGAGTTTATGACTGAATGACTTTCGCTGATGGAGTTCACGGATTTTTATCTGAGAACTGAAAGGCTTTCGGTCGCTGGCTCAAACGCTTGCGTTTTTGCTGGGACTTCGTTTACTCTACTG
>OTU_473
TATCGAGTGAAGGGCTCTCTAAGAACCCGACCTCCCAACCCTTGTGTTCTTTACCACTTTGCTTCGGCGGGCCCGCCACTGCTGTGACCGCCGAAGGGGTATGTTTTCTAAAATAGCCCTTGGGCCCGTGCCCGCCGGAGATACCTGAACGCTTGTTATGAACTAGGTTGTCTGAGTTAT
>OTU_474
TAACGAGTTAGGGTCTTCCAGGCCCGACCTCCCAACCCTATGTTTATTGAACCTCTGTTGCTTCGGCGGGCCCGTCTCACGGCCGCCGGAGGACCGCTGAAAGGCGTCCTCTGGCCCGCGTCCGCCGATGGCCAACCACTCAAACTCTGAATGAATCGTGTCATATGTCTGAGTCTATGA
>OTU_475
TAATAAACCTAGTCGTTCGCGTACATAGGGGCAACCCTCGCGTGATGTCAGCAATACCTAGGTAACCCTTGAATAAACTACCCTTGTTGCTTTGGCGGGCCGCCGTCTCGGCCAGCGGCTTCGGCTGCTGCGCGCCCGCCAGAGGACCACAACTCTTGTTTTTAGTGATGTCTGAGTACT
>OTU_543
TAATGAGTTAGGGTCTTCTTGGCCCGACCTCCAACCCTTTGTATAAATACCATGTTGCTTTGGCGAGCCCGTCTTTAACCGGACCGTCGGGGGTTTCTAACCCTTGGCCAGTGCTTGTCAGTAGCCTACAATAAACTCTCTAAACCATGTTAAATCTGAAATTAGTTAAATAAACTAAAA
>OTU_477
TATTGAATAAGTTGAGAGGTTGTAGCTGGCTCCTCGGGGCATGTGCTCGCCTTTCAAACTCATCTCAACCACCTGTGCACCCTTTGTAGACCTGGAAATGGATTTCTCAAGGCAACTTGGATTTTGAGGGTTTTGCTGGCTTTCTTGAAGTCGGCTTCCCTTGCTGTTTCTGGTGTCTAT
>OTU_478
TAAAAAAAGGATGTGCTCTGCGCATAACTCCTCTCATGCCCCCCTGCCCGTAAAAAAGGCCTTGGGGTTGAATGAGTACCTTAACCCTTTGTGAACTTTATATCTTATGCTTCGGCAGCGCGCCCTTTTCATTAAGGGCTGGTAAGGCTGCCGATAGCCCATTCTAAACTATTTTATTTC
>OTU_479
TACTGAGTAAATAAGGTTTACGAGCCCTTCTGGGGTAAGTACTCCTTTCTTCTCTTCACCCTTTGTTATAATTACTTAGTTGCTTTGGTAGAGTGCCTCGGCCTCTACCAAGGGACCACTTTAAACACTTTGTTATCCAATAATTGGTTGTCTTCTGTCTGATTTTTATAACTTTAATAA
>OTU_480
TAATGAATATAAATCATAGGGAGGAATACGGGGGGAAAGTTGTCGCTGGCCTTTTGTAATATGAGGGCATGTGCACGCCTACCCCTGAGGACCTCTCTATGTGATTCCTCTTCTCTCACCCACCTGTGCACTTCATGTAGAGTCAGGCTTCTTCCTTTCGGGGAGGCGGCTATGAACCCT
>OTU_481
TATCGAGTTAGGGTTCCTTCACGGGCCCGACCTCCAACCCGGTGTCTAAACTTACCACTGTTGCTTCGGCGGGCCCGCCTGTAAAAGGGCCGTCGGGGGTGCCCGTCACCTCTGGCCCGCGCCCGTCGATAGCCCACAACAAACTCTTTTAAACCGTGTCCTGTCTGAATAAACCAAAAA
>OTU_672
TACCAAAAGATAATCTTTTTTTATAAAAAAGATCTTTTCCATTGTGCTGGCTTTGACTGTATTGTCATTTTAGGGCTTAAACATGGTGTTTATTCAATGCCGGCCCTAAAAACATTATACCAACCTTATGAAAAATGACTGAAAAAACCAAAACAATTGATAATTTTGTTTAAAAACAAC
>OTU_483
TACTGAACTGTCAACACGAGTTGTTGCTGGTCCTCAAATGGGGGCATGTGCACGCTCTGTTTGCACATCCACTTACACCTGTGCACCCTCTGTAGTTCTATGGCATGGGGAGACGCTGTCCTCCGGCTGTGGTTCTATGTATTTACACACACACACAGTGATAAAGTTTAATGGGATGTA
>OTU_484
TAACGAATTACAGGGGGGTTGATGCTGGTAGTCTCTGACTGCATGTGCTCACTCTCCTAGTCCAATCTTTACACCTGTGCACTTATATTTGAAGGCAGGATTTTTTTTATTTTTAAAAAAGCCTGCTTTCGAAATTCATAAACTCTTGTTTAAAATTATTGGATGTTTGTCTGCCGCATG
>OTU_659
TCACTTTGAAAGGTAAGCATTGGGCTTACTTTACATACCCTTTTAACCTAAACCTAACTGAGCCGTGTTATCAACCAAATCCTGCAAAAACATACTTACACTTTTGTGTTCGCTTTCTGGAACGTAGTGGGTGGGGGTTGTCTAAAACTTGTTTTAGCTGACCTCTGTCTGGGCCCCGCT
>OTU_599
TAATGAAGTATAGGGAGTTGTAGCTGGCTCTAACTCGAGCATGTGCACACTCCTTCACTTTACTTACCACCTGTGCACCTTTTGTAGACTAGTGATCAACTTATCAGTTGTCAAAGACTGGATTGGAGTTTGCACTTTATTGTGCTCTCTCTGCTGTCGCTAGTCTATGTTTATATACCC
>OTU_487
TAATGAATATAACACCGGAGGGAGGAATTCGGGGGACAAAGCTGTCGCTGGCCTTTAACGAGGCATGTGCACGCTCCCCGAGGAACTCTCGACGTCTTTCATCTTCTCACCTGTGCACCTCGATGTAGGTCGGCATGGTTTTGGTAAAACGAAATCATGCGAGTGCCTTTCCCTGCGGGG
>OTU_911
TAACACGAATTTATTATCCAATATCAAAAACCAAACGTGAACCAAAACCCCTCTCCCTATTTCAGAAATGATTTAGGCTAACCTTTTATTAATTTTTTTAAACCCCTGAAAACTTATCGAGTTTTGTTTTAAAATTTATTTTAATTCAAAACCCAACTAACTAAAAATTTTACTAAGACC
>OTU_661
TAACGAGTGAGGGTCTCTCAGGCCCGACCTCCCAACCCTTTGATTACTGAACCTCTGTTGCTTCGGTGGACCCGCCTTCACCGGCCGCCGGAGGACCGCCGCGAGGCATCCTCTGGTCCGCGTCCGCCGATAGCCAACCTATTAAACTCTTGAATAACCATGTCGTATGTCTAAGTCAAA
>OTU_490
TCACAATAAGTGTTTATGGCACTTTTAACAATTCCATACCCACCTTGTGTGCAACGTTTGAATCTACTTACGCGTGCTTTTCTCTTTCGAGTGGGCCGCGTAAGTCAGAATCTTTAATCCATTAATCTATTTAAAACAGTTTTGTCTGAAGCAATGTATCATTGAATTGACCTAATTCGA
>OTU_764
TACAGAGTTCATGCCCTTCGGGGTAGATCTCCCACCCTATGTATTTATACCTTTGTTGCTTTGGTAGGCCGTCATACTTCGGTCTGACCACCGGCTTCGGCTGGTGCGTGCCTGCCAGAGGACCCCAAACTCTGAATGTTAGTGTCGTCTGAGTACTTTATAATAGTTAAAACTTTCAAC
>OTU_903
TAAAGATTCGACCTTCGGGTCTATCTCTCTTCAGCTGTGCGCTTCGGCTGCACGCTGTTGAACCTCCCACACCTGTGCACCATTCGGTTGCGGTTGGCCTAGCGCCGGCTGCTTCCGCTTTTACACATACAACTACAGTCTAGAATGTAAAACACAATAACAAATAACAACTTTCAACAA
>OTU_504
TCATAAGCGAGTGTTTTTATGGCACTCTTTAAAAAAATCCATATCCACCTTGTGTGCATTGTTTAAATTGTTTTGTGGCATGCCGAAAGAATTCGTTTTTTTGGCTGCTCAAAAGAATTTTTATACATCAACCATTTTTTTTAACAACTTTTGTCTGAAAAATATTACGAATTACTTAAT
>OTU_494
TATCGAGTTAGGGTCTTTTAGGCCCGACCTCCAACCATTTGTCTACTTTACCACTTGTTGCTTCGGCGAGTCCGCCCCTTGAAATATAGGGGCCGCCGGGGGTTCATACCCCTAGTCCGCGCTCGTCGATAGCCATCATTAAACTCTTGTTTTAACTGTGTCGTCTAAGTAAAAACACTT
>OTU_559
TAACACGAATTTTATCCAATATCAAACTAAACGCGAACTTTTCCCCTCCCTAAATCAAACTTTTGATTTAGGCTAACCTTTTATATTTTAACACCTTTTAATTTAATAAGTCACAGGCTAACGCCTTGGCTAACTAACTAAAAATTTTACTTAAGATGTCAACTTTGTTGGTCTCTTAAT
>OTU_496
TAACGAGTTAGGGTCTTCTAGGCCCGACCTCCCAACCCTTTGCTTATTGAACCATTGTTGCTTCGGTGGGTCCGTCTAACGACCGCCGGGGGACCGCCGCGAGGCGCCCCTTGGCCCGCACCCGCCGACAGCCCAACTCTAAATCCTTTATGAATCGTGTCCTATGTCTAAATCATGATT
>OTU_497
TACCGAGTGAGGGTTCCTTGCGGGCCCAACCTCCCACCCGTGTTTAACTATACCGTGTTGCTTCGGCGGGCCCACTGGGGCGTGTTCCTGGTCGCCTGGGGGGTTGAACCCCCCCGGGCCCGTGCCCGCCGGAGACCCCTTGAACCCTGAGTGAATCGAGTGTCGTCTGAGTTTGAGTTA
>OTU_498
TAACGAATTATTGAGGTTGTGCTGGTTCTTACAAGTGCACACCTCTTCATTCATTCACACCTGTGCACCCTTAGAGACGTTATTACCCCCGTATACGAAAACCTTAGGGTTAGGGTTAGCGGCTATTACACACACTTTTAAAACATTATGAATGTAATCGCAGTAATGCAAAAAAAAAAT
>OTU_715
TACCGAGGGCCCCTCCCCGGCGCAGCAATGCGCCGCCGAAGGGGCTATTCTCACCACCCTTTTATATATACGTACCTCTTGTTCTTCCTCGGCGGGGCAACCTGCCGATGGAACACATCACAACCTCTTTGCATACAGCATTACTTGTTCCGATACCTTAAATTATTACAACTTTCAACA
>OTU_774
TACAGAGTTATCTAACTCCCAAACCCATGTGAACTTACCACTGTTGCCTCGGCAGATGTTGCTGGGCGAACCTACCCTGTAAGCAATTACCTGGGAACGGCTTACCCTGTAGCGCCTGCCGGTGGACTACTAAACTCTTGTTATTTTTAAGTAATCTGAGCGTCTTATTTTAATAAGTCA
