# Supplementary material for: CONSTAX: a tool for improved taxonomic resolution of environmental fungal ITS sequences
Source: BMC Bioinformatics. 2017 Dec 6;18:538. doi: 10.1186/s12859-017-1952-x (PMC5719527; doi:10.1186/s12859-017-1952-x)
Supplement: Supplementary file 2 — CONSTAX.tar.gz compressed directory. Contains test datasets, Python, Shell, and R scripts to use the tool. (GZ 175 kb) [file 12859_2017_1952_MOESM2_ESM.gz › CONSTAX/otus/test_data/ITS2_soil_500_otu.fasta]

>OTU_2598
TGATCCGAGGTCAACCTTAGAAAAAATGATGGTTAAAGACTGGGTCGGCCAACCACTTCAATGCGTGCTATAAAAAGCTCGTTGCATTTAGGGTCAAACACGACGCCGTCATTACCTTTCGGACCTACCACATATTTCAGTGGTAATGGGTCCAACGACAAGCCAGGCTTGATGGTTGAT
>OTU_3256
TGATTTGAGATCACGAGCACGGGTTGATCGTCGACAACACTGGACGGCATTGCTGCCACACCCCTTGTCTACCACGACGATCGCGAGCAATTTGAGGCGATCAGTGCTGAAAGCCCATGTCGACCGACTGCACGTGGATGCAATCGGATCAGGGTGATAGTGTGATTCTCAAACAGGCAT
>OTU_3
CCTGTTTGAGTGTCGTGAACACCTCAACCCTCCAATGTTTTTGCATTGAAGGTGTTGGTAGTGAGCGCTGCCGGACTTTTGGTCGGCTCGCTTTAAAATCATTAGCTGGATCCATTCTGACCTGGTTCTACTCGGCGTAATAAGTTATTATCGTCGAGGACGCTTGTCTTTCTAGGCAGG
>OTU_3152
GCTTCTTTGAGTATCGTTTCTACTCTATATCCATATGCTTTTTTTGCGTTATGGATGCGTTGTGCGCCTTGTCTGAAAAACCGATAAGTTGCATGAAGAAGAGCAGCTCGGCTACGGTCGTTCACACAAAAAAATTACTACGTGAACGTAATTTCTTTGGTAAAGTGGATAATCATTTCT
>OTU_2836
GCCTCTTTGAGCATCGTTTCTACCAAAACTCGTTAGCGTTTTTGGTTTCGACCAAGAACGCGAGCGGATAATGCGCTTCTCGCTGGAAACAGCGAGTGGCGTTAAGAAGCGTCGAGACTTATATTCAATAGTTTCCGCAGTGTTCGACCTCTCGCAAGGGAGGGCGCCTCTAACTCATAG
>OTU_2545
TGATTTGAGGTCAAATTGTCAAAAGTTGTCTCAGCAAAGAGACGGCTATAAGCAGGCCCTCATAAAATTTGTTTCAAAGCCAAATGGTATAGATAATTATCACACCAAGTGACGGTCCACAAGAGATCCCGCTAATGCATTTAAGGGGAGCAGACCATCCACTGAAGGAAGCCAGCAAAA
>OTU_3977
CCTGTTCGAGCGTCATTTCAACCATCAAGCCCTGCTTGTGTTGGGGTCCTGCGGCTGCCCGCAGGCCCTGAAAACCAGTGGCGGGCTCGCTAGTCACACCGAGCGCAGTAGCACATCTCGCTCAGGGCGTGCGGCGGGTTCTTGCCGTAAAACACCCCCTTTTTACCAAGGTTGACCTCG
>OTU_5443
CCTGTTCGAGCGTCATAAACAACCTCTCAAGCAGTTTTGTTTGGTTATGGAGGATGATGGTCTCTGGATCATCCCCTCTGGAAGTCCTCAGCAGAGACCTAGTCAGCCTCAGGTGTGATAATATTTCTTCGCTTGATGGTTGACAGGTGCTCCCGCTGTAAATCAGCCCCCAGCTATTTC
>OTU_5146
TGATCCGAGGTCAACCTAAAAAAATTTGGGGGTTTAACGGCAAGGCAACCGCCAGGTCCTCCAGAGCGAGAGAAAACTACTGCGCTCGGACTTCCAGCGGGTCCGCCACTATATTTAGGAGCCTACCGACAGGCGGTAGGGCTCCAACACCAAGCAGGGCTTGAGGGTTGAAATGACGCT
>OTU_10
CCCGTTTGAGTGTCGTGAACATCCTTCAACCTTTCCTTGGTTTCTCAACTGGGAAAGGCTTGGACTTTGGGGGTTTTTCATTGCTGGCCTCTCTTGAAGCCAGCTCCTCCTAAATGGATTAGTGGGGTCTGCTTTGCCGATCCTTGACGTGATAAGATGTTTCTACGTCTTGGGTTTCGC
>OTU_2091
CCTGTTCGAGCGTCATTATCACCCCTCAAGCCCCCGGCTTGGTGTTGGACTCAGTCGTCGCTCGCCCGGTGACTGGTCTCGAAGACAGTGACGCCGTCCCAGAGGGAACCGGTACGTGGAGCTTTCTTAACCGAAGCATGTGCCGGGAAGACTTTCGCGGGCGGTGGTCTCTTGCACCCA
>OTU_2981
CCTGTTTGAGTGTCATGTTATCTCTCAACCCTTGGGTTGGACTATGGATGTCTGCGGGAGCCAGCCTTCCGCTCGTCTCAAATGCATTAGCAGGTGCCCTTGCTCCTTGCTGGCGTTGAGTAATGCTTGCGCCGCGCGAGGTCGCGAACAGTGCCTTTCTGCTTACCAGCCGGCACCCCC
>OTU_2404
CGATTTGAGGTCAAATTGTCAAGATTGTCCAAAGACGGTTTGCAGCGCAGGGCCTACATTACATACGTGTCCCGAAGGAACTTGGATCAGTGAAGATGTTTATCACACTGAAGACGCTGCAACAGCAGGGTACACTCATGCATTTCAGGCCAGTCGTAGTTACACGACATTGCCCAAGTC
>OTU_1053
CCTGTTCGAGCGCCATTTCAACCCTCAAGCCTCGCTTGGTGATGGGCCCCGCCCCTGCGGCGGGCCCGAAACTCGTGGGCGTGTCCTGCCGGCTTCAAGCGTAGCAAAACCCTCGCTTTGGAGACCGGCCGGCCGCCGCCTCGAAACGAATTTTTACAAGGTTGGCCTCGGATCAGGTGG
>OTU_4059
TGATTTGAGGTCACATTAATGATGTAAATTGTCCAAGGACAGTTAGAAAGCTGAACTTCCCTTTTCACATTCAATAGCGTAGATAGTTTATCACACCAATGAACAAGGTCGTTCTGCTAATGAATTTCAGGAGAGCTGAACAGGCCAGCAAAACCCCCCACTTCCAAACCACTCAACAAA
>OTU_2257
TGATCCGAGGTCAACCATAGAAAATTGGGGGTTCCTGGCTAGATACCACCGGGAAACTATAGCGAGAAGAATTACTACGCTTAGCACCAGACGGCACCGCCACTAATTTTAGGACCTACCGTTACCGGTACGGCCCAATACCAAGCAGAGCTTGAGGGTTGAAATGACGCTCGAACAGGC
>OTU_5192
CCTGTCCGAGCGTCATTTCAACCCTCAAGCCCCCGGGCTTGGTGTTGGAGATCGGCGAGCCCTCCGGGGCGCGCCGTCTCCCAAATATAGTGGCGGTCCCGCTGTAGCTTCCTCTGCGTAGTAGCACCCCTCGCACTGGGAAACAGCGTGGCCACGCCGTAAAACCCCCCACTTCTGAAA
>OTU_2641
CCTGTTTGAGTGTCTTGAATTATCACTTTAAAGAGTTTTTCTCTTTAAACGTGGATGTGGGTTTGCAATCTGCTCACCTAGAATGCCTTAGTGGTTCAAACTGGATCCTGATGTAATAAGTTTCATTAGGTGAAAGGAAGACTGCTTCTAATTGCCTTTGGGCTCTCTTTTAAGACTAGA
>OTU_5309
TGATCCGAGGTCAACTCTGGGAGAGAGGGGGTTTAGCGGCTGGAGCCCGCCGGAGACGGACCAAGCGAGGCGCGTTTTACCGCGAGTTACTGCGCTCAGAGTCCCGACGAGACCGCCGATACACTTGAGGGCCCCGGACCGCCAGGCGGCCGGGCGCCCCAACACCAAGCTGGGCTTGAG
>OTU_4376
AAAGGGTTTCGGACGCCTCGAGACGGCGGAGGGAGGAGGGGTAAACGAAAAGTAAACCCAACCGCCCCCGACGCCGGTCGACGAGACGCGCCTTTTAGAAGCCGACCTTAACGATTTCGAGGGTTCCCGTTCAACGGCGTTGACGTGGGCGCGAACGCCCCTATCGACGCCGGTCCGATG
>OTU_1903
CCTGTTCGAGCGTCATTTGTACCCTCAAGCTTTGCTTGGTGTTGGGCGTTTTTGTCTTTGGTTTGCCAAAGACTCGCCTTAAAACGATTGGCAGCCGGCCTCCTGGTTACGCAGCGCAGCACATTTTTGCGCTTGCAATCAGCAAGAGGGCGGCACTCCATCAAGACTCCTTCTCACGTT
>OTU_4758
CCTGTTCGAGCGTCATTTCAACCCTCAAGCACAGCTTGGTGTTGGGCTTTGCCGGCGACGGCAGGCCCTAAAATCAGTGGCGGCGCCGCTGGGTCCTGAGCGTAGTAATCGTCTCGCTACAGGGTCCCCGCGCGCTCCCGCCAGAACCCCCAATTTTCTATGGTTGACCTCGGATCAGGT
>OTU_2496
CCTGTTCGAGCGTCATTGTACAATCTTCAAGCCTGAGCTTGGTGTTGGGTCTTCGTCTCTTGCTCTCTCCCCCTCCCTGCTTTTCGAGTAGGGTGAGGAGGACCCGGACGTACCTGAAAATTAGTTGGCGGTGCCCATGGTGGTCTCAAGCGTAGCAGACTCTCTCTCGCTTTGGATGGC
>OTU_514
CCCGTTTGAGTGTCGTGAAATTCTCAAAAGCCCTTCCTTTGGTGGAGAGGATTTTGGACTTGGAGGTCTTTTGCTGGCTTCACCTTGAAGTGAGCTCCTCCCAAATGGATTAGTGGGGTCTGCTTTGCTGATCCTTGACGTGATAATATGTTTCTACGTCTTGGGTTTCTGCACTGTACC
>OTU_2714
TGATTTGAGATCAGATCATAAAGGTTCAATCGACCGAAGCCGATGGACGATTGGAAGCAGTTCGTCTGTGGACCCGGCCACTTTTTAGGGTGTCCTCGGCGAGCGATTACTTATCACGCCGAGTGGAACCGAGCTCATGGAGATCCAGCTAATGCATTTGAGAGGAGCAGACGTGAGAAA
>OTU_999
CCTGTTCGAGCGTCATTGCAACCATCAAGCCCAAGCTTGGTATTGGATGCCACCTAGCTGGTGCATCTCAAAATTAGTGGCGGTGCCATTCAGCTTCAAGCGTAGTAAATTTCTCGCTCCTGGAGTTTAGGTGGTGCCTGTTAGAACCCCCTAATTTACTAAGGTTTGACCTCGGATCAG
>OTU_3694
TGATCTGAGGTCAAGTCAGAGGTTTAAGGTCGACAAACAGTCTGTCCTAATGGATCTCGTCCGCTTGTTAGACCGATGACTTTAAGGCAATGCCCAACGTGCAAAGCCCATGACAAACCCACAAAGGGTCTATGGTTTAAATGACGCTCAGACAGGCATGCCTCTCTTGCGAGAGGCGCA
>OTU_28
TGATTTGAGGTCAAAAGTCAATTAAGGAAGACAGTCCCCTCCCTAGATAGAGAGAGAAAGGTCGACGTATTAGAGGCACGGAACTTCACAGTCATGCACTTCAGCACACGGCGATCATTATCACGCCGAAAGCCTTATCGCGCAAAGTCGAAAGTCGACCGCAAGCCAATGTATTTCAGG
>OTU_1044
CCTGTCCGAGCGTCATTGTCAACCCTCAAGCCCTGCTTGCTGTTGGACCCCTCGACGAAAGTTGACGGCCCCAAAGATAATGACGGTGTTGTGGCAACCCCCAGATGCAACGAGCTTTAACACGCACGCGTCACGGCGGTACCATGACCCCAGTCTTTAACAATTCTTCTAAGGTTGACC
>OTU_2863
CCTGTTTGAGTGTCATGAAATTATCAAACCCTTATTCATCTTTTATGGTTGAGAAGGGATTTGGATGTGGAAGTTTTGCAGGCTTCTTTTGAAGTTGGCTCTTCTTAAATGCATTAGCAAGGATTCATCTTTTTCTGACCTTGGTGTGATAATTATCTATGCCAATGGTTGAAGATGGGA
>OTU_5051
TCATTTGAGATCTAATTCAAGTTAAATTTGATTAAACAAATTAGATTAATTTCCACTGAGTTTAGATAAACCAAACCAATCAATGCAGTAACCCAATCAATAAACCGAATCAAGCCGTTATGTATAGTAAATAAAATTATCCACAATACTACAGCGATTAGTCCATTAACTAAGCCTTCC
>OTU_529
TGATCCGAGGTCAAACTTAGAAAGTTGGGGGTTGCTGGCCAGCATCCACCAGGACCCAACAGCGAGGAGTATTACTACGCTGAGAGCCAGATGGCGCCGCCACTGATTTTAAAGCCGGCCCTTGCGGACGTGGCTCAATACCAAGCTAGGGCTTGAGTGTTGTACTGACGCTCGAACAGG
>OTU_3300
TGATCCGAGGTCAACTTTTGATAAATTAGGAGTTTCATGGCAAGCACACATCCAAACCTCCAAAGCGAGAGAATTACTACACTTGAAGCCAGATGGCACCGCCACTAATTTTGAGGTGCACCATTACCTGGTGACACCCAATACCAAGCTCAGCTTGAGGGTTTGAAATGACGCTCGAAC
>OTU_34
GTTGACTCATAGGGGGTACATCTGTTCGAGGGTCATTTTGAACCTCTCAAAGGGTTTTGCTTTAACCCTTTGGATTTGGGTGTCTTGCCGTGAAATTCTATCTTGGCTCACCTTGAAAGCATTAGCAAGGTTTTCAATACTTGAAAGTCTTTTTGAATGAGGGCGTTGTTAATTTGGTCA
>OTU_5825
TCATTTGAGCTCTAATTCAAAAAATAGAATTTTAATTTCCGTTGAGTTCCAGGTTACCCAGTCCTATCGATCGAATCGCCAAACCAATGACGTTGAAAAATAAAATTTATCCACGTCACTAGTAACAGCAAAAATTCAACACAGTAGGTTGTTTGTACTAGGAGTTTTGGAGCTCACGCT
>OTU_5243
TGATCTGAGGTCAAGGTTGAAAAAAGGAGAATGGCCCGGCTCACGCCAGCCATCCAACACCCGCGCCGCGCCTCTTCGCTGCCGTCTCCTCCCCACGTCTGGCGTTAGAAAGTGCTACGCATTCGAGCAAATTGTCACACCAGTAAAGGGCGAGCGATGTCGAAGTTACATCGGCGTTGC
>OTU_3165
CCTGTTTGAGGGTCAATTTAATTAATAACAATCGATGTGTTGCTTTTATTAGCAATACAACGGAATTGAGTTATCTTAACCTTAGGTTAAGAGGCTTAAAATTAATTTAATTTTGTATTTAAAACGTATTTAGAATTTTCTATGCGTTTCGGATGCAAGAATTTTATTAGGTATGATCAT
>OTU_4995
TGATTTGAGGTCAAGTTCAAAGTGTGTTTGTCCACTGGGACAAAGTCCACAGACTGCTCGAGAAGCAGATGACTAGGAGAAGCTTTCACAGCAGCAGCTCAGATAACTTGTATCAAACTGAAGCCGGTCATGCAAAGTCCTGCTAATGCATTTAAAAGGAGCTGATTTGCATCAAGGGCA
>OTU_2166
CCTGTTCGAGCGTCATTATCACCCCTCAAGCCCCGTGCTTGGTGTTGGACGGCCGGTCGAGCGATCGACCCCTCCGAAAGACAATGACGGCGGCCTGTGGTTCCCCCGGTACACTGAGCTTCTCACCGAGCACGTATCGGACAAGGGCACCCGGGACCCGGTCTTCTCCTTCTTAGCAAG
>OTU_2325
TGCCTGTCTGAGTATCAGTACGGACCCAATCAACAATGAAAGGTTATTAATTTAGCTGGACAATGTTGTGTTGGTGCTCACTAGAGGTCTCTTTAGACCTTTGGTGGATTTGAGTGTTCAGTCATCATTCTTTGGTTGATCACTTGAAATGTATTGGTGTCGTCTAGCTGACAGTCGCCG
>OTU_4150
CCTGTCCGAGCGTCATTACTACCCTCAAGCACAGCTTGGTTGTTGAGCCAAATTGTCCCCTTTAATAAAAAGGACAGGCTCGAAATGCAGTGGCGATGCCGAGTTCGGTGCCCGAGTGTATGGAGCTCTGTCACACGCTTTTGTGGCCCAGCCGGCGTTCTGTCGACCATAATTTTACCT
>OTU_2423
CCTGTTCGAGCGTCATTTAACTCTTCAAGCTTTGCTTGGTGTTGGGCATTGTTCGCCTTTGCGAACTTGCCTTGAATAAATTGGCAGCCAACAATTGGGTGTTGGAGCGCAGCACATTTTGCGTTCTTGACCTTAGTAGCTGGCGTCCAGAAAGCTTATTTCAACGTTTGACCTCGGATC
>OTU_4485
CCTGTTTGAGTGTCATTAAATTCTCAACTTCAAGAGTTTTTATTAACTTTTTGAAGCTTGGATGTGGGAGCTTGCTGGCGTCTTTAGATGTTCGGCTCTCCTTAAAGTTATTAGTGGGAATGTCTTTTGTTAGGCGATCCTTGGTGTGATAATTATCTACGCTTTGGATAGTCTAATGGT
>OTU_1712
CCTGTTCGAGCGTCATTATCACCATATCAAGCCTGGCTTGTTGTTGGGCCCCTTTGTCACCTGGTGACAGGTCCGAAAGACAATGACCGGTGTCACACCGACTCCCTATGCAACGAGCTTATCACAGCATGCATCTGGTGGTTGGGTGACCCGCTGGAAGCCTCTGGCACCCCTCTCTTT
>OTU_5861
GCCTCTTTGAGTATCGATTCTCCCACATCCAGTGAACTTGTTTTTGCTGGGACAATGGGTCGTCACGCTCTCACGAGTGTGCGACTTGAAGCGGAATGGGTGTTTCAAAGGACGATCAAAGCTGACCTCTCACGAGGTCTAGACCCGTCACCTCAACGCAAATGTCAAAGCTGGGTAATT
>OTU_1626
CCTGTTCGAGCGTCATTATCACGGTATCAAGCTTGGCTTGTTGTTGGGCCCTTTGTCACCCGGTGACAGGTCCGAAAGACAATGGCCGGTGGAACAGACTCCACATGCAACGAGCTGACCACAGCACGCATCTGGCAGTTGTGTGACCCGGTTTTCACACCCCTTCTTTCTCCAGGTTGA
>OTU_2594
CCTGTTCGAGCGTCATTTACACCCTCAAGCCTAGCTTGGTGTTGGGCGTCTGTCCCGCCGTTTTCGCGCGCGGACTCGCCTCAAAGTCATTGGCGGCGGTCGTGCCGGCCCCTCGCGCAGCACATTTGCGCTTCTCGGAGGCCCGGCGGATCCGCGCTCCAGCAAAGACCTTTTATGACT
>OTU_723
TCTGTCTGAGTGTCACGAAACTCTCAACCTCCTTTCCTTTGTGATCGGCTGGTTGGATCATGGGCGCTTGCCGGCCAGGTCGGCTCGCCTGAAATGCATTTGCGATGTTGTGTCCTTGTGAGTTGGCCCGACTAGGCGTGATGGTAACGACGTTCGTCTAGGATCCCGCTTCGGCGAGGA
>OTU_1732
CCTGTTTGAGTGTCATTAAATTCTCAACCTTTACTAGCTTTTTGTGAGCTATGTAATGGCTTGGATGTGGGGGTCTTTTTGCTGGCTTCGAAAGAAATCAGCTCCCCTGAAATATATTAGCTGGTGCCCCCGCGTGGACCGTCTACTGGTGTGATAATTATCTATGCCGTTAGATGTCTG
>OTU_5354
TGATCCGAGGTCAACCTTTAGATATGAGATTCCAGTGAGGCTGGACCAGGGGCCACCTTGATACGTGCTATAGAGAGCTCGTTGTATCTAGGGTCCACCACGACACCGCCACTACCTTGAAGACCTGCTATAGCCGACTACCAGCATGCACAGGGTCCAACAGCAAGCCAAGCTTGATGG
>OTU_5579
GCCTGGTTGAGTGTCTGTGTATCTCTCCTAATTCAACGTTTGTTGGAATAGGGACTTGGGGTCTTTCTCGTCAGCAATAATTCTATTATTATTAATGGTGAACCCTTTAAATATAGCAAGCTCCCATCTTTTATCGGAAATACGCAAACTTGGGGATGGCGTCGTAGCAATCACTTTTAT
>OTU_4153
GCCTCTTTGAGTATCGATTCAACCTCTGTTCGACGGCGTTCTTACGGGAATGTGCAGTCGGCTTTGTTGCGATTTGAGTTTTCACAGGCTTCTGTGTGACTTGAAGCATCGACAGTATTAGCTTTTTAACTTTCAGTGAAGTGAATCTGTCGACCGAGAGCAATGCGGTTAGTTCTGCCT
>OTU_1985
CCTGTTTGAGTATCATTAAATTCTCAATCTTTTATTGGCTTTGAAAAAAAATCAATAAAGTTTGGATAATTGAAAGTTGCTGATTCATCTTCAGCTCTTTTTAAATCTATTAGCAAAATCATAGCTGGATCATCAATGGTATAATAATTATCTATACTATTGAAAATCAGATACATATAT
>OTU_2988
TGTTTGAGAATCGCAAAACAAGATCAACTCTAGTTGAGAGTTGGGCGTGGCCTTATACGCAAAAGTGTATTTGGCTTGATTACATCGAGTTGATGAGCTTCCCAGTGCGGCTCAATGTGTGCTAGCGAGACAGTCGTCCCGATCTCACATTAATGTCGCATTGCAGAGTTCTGTCCACAG
>OTU_3032
GCCTGTTTGAGTATCATGAGCACCTCAACTCTTCATGGCTTTGCCCATGATGAGCTTGGACTTTGGGGGTCTTTGCTGGCTTACAGTCAGCTCCTCTCAAATGAATCAGCTTGCCAGTGTTTGGTGGCATCACAGGTGTGATAAATATCTGCGCTTGTGGTTTTCCACCAGATAACCTTC
>OTU_1817
TGATTTGAGGTCAAGTTTAATATTATGATTGTCCAGAAGACAAGTCCACGAGCGCAGACAACTTGAGAAGCAAGGAAAGGTTATTGCGATACCATGCAACAGCTCAGATAACATAGGTGTATCAAACTGAAGCTAGCACTGCAGAGTCCTTGCTAATGTATTTAAAAGGAGCTGACAGGA
>OTU_949
TGATCCGAGGTCAACCTGAAAAAAATTGGGGGTTGCTGGCGAGCACACACCCGGACCTCCAGAGCGAGAAGAATTACTACGCTCGGAGCCGGACGGCACCGCCACTGATTTTAGGGCCCGCCGGGGCGGCGGGGCCCAACACCAAGCAGAGCTTGAGGGTTGTAATGACGCTCGAACAGG
>OTU_5081
CCCGTTTGAGTGTCGTGAAATTCTCAAAAGCCTTTCTCTTGAAAGGGTTTTGGACTTGGAGGCTTTTGCTGGCTTCACCTCGAAGTGAGCTCCTCTTAAACAAATTAGTGGGGTCTGCTTTGCTCATCCCTGACGTGATAAGATGTTTCTACGTCTTGGGTTTCGCACCGTCGCTCTAGA
>OTU_4786
CGATCCGAGGTCAAGTTTTGGTTGCAAAAAGCTTTGCGTAGGGCTGTGGTCCGCCGCTGCGAGCCTCCTGAGCGAGAAAAAAAAAAAGTTGTTTTCTACTACGCTAGGGGCCGCCTGCGCGTCCGCCACTGCATTTGGGCTCCGGCCGCCTAGGCGGCGCCCGGTGCCAACGCCCTTGGC
>OTU_5060
CTTGTTTGAGAACCGTTTTAACTCTCACTGGGAGTCTGTCTGCAGGCTCACTGGTGGAAATGGGCGACCGATAAAAAGATCGACGCCTGAAAGACCACAAGCAGGCCCAGCCTGCAAAGGACGTGCCGATGTGGAGCTTCCACGTGAGCGTCTTTTTTTTGCGCGCTGGGCTTGCCTGAT
>OTU_4125
CCTGTTCGAGCGTCATTTCAACCCTCAAGCACTGCTTGGTGTTGGGCCTCTTGCCAGCGATGGCAGGCCCTAAAGCTAGTGGCGGCGCCGCTGGGTCCTGAGCGTAGTAATTCTCTCGCTACTGGGCTTCGGTGAGCTTCCTGCCAGCAACCCCAATTTTCTATGGTTGACCTCGGATCA
>OTU_4120
CGATCTCAGGTCAAATATGTCAACAATTTTGTGGGTTTTTTTTGTTTTGGAAATATGTGCAGATAATTGATACCAACGAATCAAATATTCTATCACGTTGGAATGAAACAAATCTTCAATACATCCATGGTTTTACAAAGGGCAGAATGACCTCAGGTCTGCTGCCACTCTGACACGATC
>OTU_2777
CCTCTCTCAGTATCGGTTCAACCCCCTCTCAGCAGCGCTATTGCAAAATGGCGCGTTGGCTGGATAATGAGAGTCTGTGCGCTCGCCGCGCAGTCTCTTTAAGTACATGGAGCAAACTTAACTAACGATCAGCTCTCGCCTTCGGGCGGGATAGTGCAGTTGCGACTGTCGCTCGGTAGT
>OTU_3594
CCTGTTCGAGCGTCATTTTCACCTTCAAGCACAGCTTGGTGTTGGGCGTCTGTCCCCCGCGGACTCGCCTCGAAACTATTGGCAGCCACTCCAGCGGCTTTGAGCGCAGCAGAATTGCGTCTCTTGCGGCGAGGGGGGGCATCCATAAGCATACTTTTTTATTTTGACCTCGGATCAGGT
>OTU_4645
TCTGTCTGAGTGTCACGTCAGCTTTCGTCCCCCCGTGTCCTGCACGGGGGGGTCGGACTTGGGTGTTGCCCCTAGCCGGGCTCGCCTCAAATGCATCGGTGGCCTTGCGGCCCTTGGTCCTGCGTGATATGTATCGCTAGACCTTGGGACGGCAGGCTTCCTTGAAACCGCCCTCGCCCT
>OTU_4685
GCCTGTTTGAGTATCATGAACACCTCAACTCTCATGGTTTGCCATGATGAGCTTGGACTTTGGGGGACTTGCTGGCCTACAGTCAGCTCCCCTCAAATGAATCAGCTTTCCAGTGTTTGGTGGCATCACAGGTGTGATAAATATCTACACTTGTGGTTTTCCACCGGGTAACCTTCAGTG
>OTU_1311
CCTGTTCGAGCGTCATTATCACCCCTCAAGCCCTGTGCTTGGTGTTGGACGGCCGGTCGAGCGATCGACCCCTCCTAAAGACAATGACGGCGGCCTGTGGTTCCCCCGGTACACTGAGCTTTTCACCGAGCACGTATCGGACAAGGGCACCCGGGACCCGGTCCTCTCCTTTAAAGGAAA
>OTU_3834
CCTGTTCGAGCGTCATTTACACTCTCAAGCCCTGCTTGGTATTGGAGGCCGCCCTGGGGCGCCCCCGAAACACAGCGGCGACGTAGCCGGACTCCCTGGCGTAGTGACACTTGCTGTCGCCCCGGAGTGGTCGGTCGTGCGTCAGCCGGACAACGCCCAATTTTCTGAAATCGACCTCGG
>OTU_1633
GCCTGTTTGAGTATCATGAACACCTCAACTCTCATGGTTTGCCATGATGAGCTTGGACTTTGGGGGTTTTGCTGGCCTGAGGTCAGCTCTCCTCAAATGAATCAGCTTGCCAGTGTTTTGGTGGCATCGCAGGTGTGATAACTATCTACGCTTGTGGATTCCCACCAGGCAACCTTCAGT
>OTU_2995
TGATTTGAGGTCAAAATGTCAAAGATTGTCCTCGAAAGGACGGTTATAAGCAGGTTCCCATAAGTTTGCTTCAAAGTCAAAAGGCGTAGATAATTATCACAACCAAGTGACGGTCCACAAGAGATCCCACTAATGCATTTCAAGGGAGCAGACCATCCACTGAAGGAAGCCAGCAAAGCC
>OTU_1694
CCTATTTGAGCGTCATTTCTTTCTCATGTAAATGGTTTTGCGTTGATATCTTTTTTTGATACAGCGTTAAAGAAATGGGCAGAGCGTCTCTGGCTTGGTGTACAACGTATTAGGTTTTACCAACTCGTTGGCTTTATCCGGCTTGTTTTAGACTGCTCGGCGATAGCAACTTTTGACACA
>OTU_1199
CCTGTTTGAGTGTCATTAATATATATCAACCTCTACAACTTTTGTTTAAATTTGTTGAGTTGTTGGATGTGGGGGTTCTTGCTGGCTTCTTCTGAGGTCAGCTCCCCTAAAATACATTAGCGGAATGATTCCTGTTCATTGGTGTGATAACTATCTACGCTATTGACATGAAGTAGTTTG
>OTU_73
CCTGTTTGAGTGTCATTAAATCCTCAACCCCGTCGGTTGGTCGGGGCTTGGACTTTGGAGTGTGCTGGCGAAGGTCGGCTCCTCTTTAAATGCATCAGTGGAGAAAAACCTTTTTCCCCCTTCAGCGTGATAACTGCGTTGCGCTGTGGTCGTGAAAGGGTCCGCTCATAATCGTCCTCT
>OTU_5438
TGAGTTGAGGTCATTATTGTTCGGATACTCCTGTTTGACGAGGAGTAGAGCGCTTTGCTCAGTCTTCAAGTTTCACCCCTTCCAGCTAAGGAATGTTATCGAGTTGCATACAGGTCGAGGGTTTGATAGGCGCGATTTAATATATTACAGAGTATATACGAGTATATACTAGTAATGCTA
>OTU_3767
CCTGTCTCAGCATCATGAGCACTCTCACAAGTAACCTTTGTTGGCTAAGATTGTGGAATTGGGATGCGCCAATTGTTATTGATTGGCCCTCCTAAAATGTAGCTCTTGACTGTGGACTAGTACAGTAGTTTGGCCTAATAGTTTTGGCACTTGTTTTGTCAAATCTTTGGCTACATTTAC
>OTU_5524
TAATTCGAGGTCGAGCTGGTAAAAAGTCCCTGACGGGAGAGTTATGGCGGGCAGTTGGCCGCTTTGCACGCATTTTGTTGCGATTGAGCTGCGCTGCCGCCAATGCTTTTAAAGGATGCCGCCGGGGCGACAGGCCTCAACACCAAGCTACGCTCGAGGTCGAAACGACGCTCGAATAGA
>OTU_4968
CCTGTTTGAGTGTCTTGAAGTCATCAACCCCGACCGTTTTTACAGCGGTCGTGGGCTGGAGCTGGGGGACCTTTGCCGCCGCACAGGCGGCTCCCCTCAAATGCGTCGGTTGGGCCTGTGGGTCAAACTCGGCTGGGCGTTGTACCATCCTCGCTCTATCGAGTCGGATCCCGAATCGTG
>OTU_2070
TCATTTCAGATCTGATTTTTTTTGGTTTTTCCCTATCAGATGGTGAAATCCGATAAAAAGAAAAAAGGGTTTAAAGAGTCCCAAGACTCACCAGCCAACGCAAGTCTTTTCACAACTGAAAAGCGCACTAAGATGATTGACGATGGGAGTCGCACAGAGGCGAACTTAACCACGTCACTT
>OTU_4382
CCTGTTTCAGTATCAGTAACATTCTCAAGTCTTGAAGATTTTTCTCTTTCAAGATTTGGAAGGATGGATTTAACTTGCAGATTTGTGTGGAAAAGAGACTTTCTTTTTTCTTCACAGTCAGCTAATCCAAATTATAATCAGTGGTGTTGTTTGTTCAGGATCCTAAGGGATCCTTAACTG
>OTU_5348
CCTGTTTCAGTATCAGCAAACACCATCAAGCACCTCCAAGAGGGGTTTGGATTTGAGCGTTGCCGAGAAAAAGCTTACCAAATTATTATGATTTTTTTCGGCTCGCTTGAAATGGAAGTACACAGGACAGGATCCTAGAGGGCCGAGGTGGGAAAACAAAGCGTAGTAGTTGACTTGATT
>OTU_3060
TGATCCGAGGTCAAACTATAGTAAAAGATACTATGCGGTAGACAATACTCTAGACACCCTAAAGCGAAATGTTTTACTGCTACGCTTGGGACTAGTGCTTGCCGCCGGCTATATTTAAGGCCTATTACCTCTTAAAAGATAATAATGCCCAATACCAAGCAAAGCTTGAAGGGTAGAAAT
>OTU_1947
TAATTTGAGGTCAACAAAATGTGTCAAAAGTTGCTATCGCCGAGCAGTCTAAAACAAGCCGGATAAAGCCAACGAGTTGGTAAAACCTAATACGTTGTACACCAAGCCAGAGACGCTCTGCCCATTTCTTTAACGCTGTATCAAAAAAAGATATCAACGCAAAACCATTTACATGAGAAA
>OTU_1938
CTCGTTTGAGTGTCATTGTACTCTCACACTCTCTGATCTTTGGATTAGGAGTGGTGGATTTGGGTGTTGCTGCTTCACTGTGGCTCACCTCAAATGCATTAGTGCACCTCTAGACTAAACCATAGTATGGCATGATAAGTATCTTTGCCAGCACCTCTCAGCAGGATGGTCAATCCAGAG
>OTU_1009
CGATTCGAGGCCAAAGCTTTGTGTTAAATTGTCCACGAGGGACGGTTGGAAGCGACGCCATTGGAAGCGGCCTGAGGCGGGCGAAGATAATTATCACACCACGCCGAGCGCGCTAATAGACGCAAAGCTAATTCATTTGGGACGAGCCATCTACGGCAGCATCCAAGTCCATTCATGCGA
>OTU_3295
CTGATCCGAGGTCAACCGTGGAAAAATACAGTTGGGTGACCAACGCCCGCAGGTCCCTCCCGAGCGAGTGACAAAGCCCCATACGCTCGAGGACCCGACGCGACGTCGCCGCTGCCTTTCGGGCAGGTCCCCCCTAAAACGGGGGGACCACACCCAACACACAAGCCGTGCTTGAGGGCA
>OTU_4119
TGATTTGAGATCAAACGTTCAGAGAGCTGTCCTCACCGAAGAGAGACATTTATGAGCTCCAGCGAACCTCCATTGCTGAAAGGTTATCTGGCAGAAACCACAAGCGTAGATAGTTATCACACCCGTGACGCCACCAAACACTGGCAAGCTGATCCGTTTGAGAGGAGCTGACCATGGGCC
>OTU_4879
CCTGTTTGAGTGTCATTCAAGTTCTCAACCGTGCACCAGATTGTGCGGCTTGGAAGTTGGGGGTTTGCTTTTTGCAGGTTTTCTATCTGCTCCCCTGAAATGAATTAGTGGTAGGGCTTTTACAACACTAGGTGTGATAAAACTATCTATGCCTTCTAGTATGCTGCATCACTTCTAAAG
>OTU_2373
TGATCCGAGGTCAACGTCTTGAAAGGGGTTCCCGACGGCGCTCCTCCCAGCATCGCACTGCTGTGTGCTTGAGGTCGGCACGCCGCCGTCGTTGGCTTTAGGGCATGCTCCACGCAACACCCAACATCAGATGATGGCACCTGAGGGTTGTAATGACGCTCGAACAGGTATGCCCTTCGG
>OTU_4629
TGATCCGAGGTCAATCGTGGAGAAATGGTGGTTGCCCGGCTGGCACGCCCGGGGTGTCTCGAAGCGGGAGTAACTACTACGCTCGATCACCGGTCGTACCGCCGCTAATTTTCAGGCGCGCCCCGAGGGGAGCGACACCCAACACCAAGCCGGGCTTGGATTTTGCAATGACGCTCGGAC
>OTU_955
TCATTTGAGATCTAGTTCAAAAGGAGTTCTGCGATCACCGCAACAGATGACACGCAGACAGGCCGTGACAGACCCGCAATCGTGCAAGTCAGCACTGTATCTGGCAGTCACGATGGAAGGGTTCACAATTGAATGTGAAGTTATCCTCGTCACCACTGGACAAGCGCTGTCTCGCAACAG
>OTU_1337
CCTGTTCGAGCGTCATTACAACCCTCAAGCCTAGCTTGGTATTGGGAGTCACTAGTGTAGTGTTCCCTAAAATCAGTGGCGGTGCCATTCGGCCTCAAGTGTAGTAATATTTCTTGCTTTGGAGGTTGGGACGTGTGCCTGCCAGTAACTATTATTTTTCAAAGGTTGACCTCGGATCAG
>OTU_5271
TGTCTGAGCGTCATTTAAACCTATGGACCCGACAGGGTTCCGTATTGGGCCTCGCCTCCTCTCTGAGCGGCGTCGCCTCAAAGGCATCGGCTTTATAGAGCGGATGGGATCTTTAATAGACTGGCCGTTCTATAGCTGGAGTTTGACTCTGATTCGACCTCAGATCAGGTAGGGACACCG
>OTU_4937
TGATTTGAGGTCATTATCAAAAAAATTATAGGCACGATTACCATTATGATGTTGATGGTCATGTCTAATAAATTTCAGTATTCGAGACGCATAGAAAATTCTAATCACGCCTAAAATACTTATGAAATATTAATTTTAAGTCACTTAAAACCATGGGGTTAAGATAACTCAATTCCGAAA
>OTU_5534
TGATCCGAGGTCAACCTTTGATGGGGTGTTTAGCGGCCGACGGCCACCCGCGGCTCCCGAGCGAAAATGTTGCCACAACGCGTAGGAGACGGGTCGCCCAGCCGGGAACTTTGAGGCGCGCGGCGAACCGCGGCGCCCAATACCGAGTCAGACTCGAGGGGTGAAATGACGCTCGAACAG
>OTU_5268
CCTGTTCGAGCGTCATTTGTACCCTCAAGCTTTGCTTGGTGTTGGGCGTTTTTGTCTTTGGTCGCCCAAAGACTCGCCTTAAAGTGATTGGCAGCCGGCCTTTCTGGTTTCGCAGCGCAGCACATTTTTGCGCTTGCCATCAGCAAGACGGCAATCCATCAAGCCTCCTTCTCACGTTTG
>OTU_1229
TGATTTGAGGTCAAGTTGGTCATATGAGAGTTGGAAGCAGCAAGGTTCCCACCAAGGCATTGATAGTTATCACACCTGTGGTAGTCAGCCCAGACACCACTAATGCATTTCAGGGGAGCAGACTTTGGCCTGCAACAATCCCCCATTTCCAAGCCACCTCAAAGGATGGTTGAGAGGTTT
>OTU_5721
AACCTTAGAAAAATGATGGTTAAAGACTGGGTCGGCCAACCACTTCAATGCGTGCTATAAAAAGCTCGTTGCATTTAGGGTCAAACACGACGCCGTCATTATCTTTCGGACCTGTCACATATTTCAGTGGCAAAGAAGTCCAACGACAAGCCAGGCTTGATGGTTGATAATGACGCTCGA
>OTU_5154
TGATCCGAGGTCAACCTAAGAGGGGGAAGACCAGGGAGGCTGGCCCCGGTCGGTCCTGCAGAGCGGAGTAATAAAGCCCCATACGCTCCAGGACCGAACCCGGCGCCGCCACTGCCTTTCGGGCCCGTCCCCCCAGGGGACGACGGCCCAACACCCAAGCCGGGCTTGAGGGATGGCAAT
>OTU_1440
TGATCCGAGGTCAACCTTAGAAAATTAATGGTTAAGACCGGGTCGGCCGACCACATCAATGCGTGCTATAAAAAGCTCGTTGCATCTAGGGTCAAACACGACACCGTCATTATCTTTCGGACCTTGCCACATGTTTCAGCGGCAAAAGGGGTCCAACGACAAGCCAGGGCTTGATGGTTG
>OTU_1693
CGATTTGAGGTCAAGGTTTTTTTTTTGTGGGTCAAGCCTCCCACCGATGAGACGGTGGTGACCGGAACGCCATCATTGTCGATGAGACAGTTGGAAGCAGGTGCCCTGCCAAACCCAAAGACGTAGAAACATCTTATCACGTCAAGGATCGGCAAAGCGGACCCCACTAATCCATTTAGG
>OTU_4808
GCCTCTTTGAGTATCGATTCAAACACAACTCGCCTGCGTGCTTTTTAGTATGCACGGCAGTTGGAAACTGAGTTTCTTGCTCTGGCAAGATTCTTCAAATGACATAAACTGCTCGAGTTGCGCATATGTGAATCCGCTCTCTAGCTTTTTGCATGGGTAATAGCACAATCTCTCGTGGAT
>OTU_4258
TGAGGGTCAGCCTAAAAAAAATCGACATAGTTGCTGTTTCGCGGTGACAATCGTCGGAAATTGGGTCATCTTAAACCTTTTTTTGGGTTTAAGCGGCTTAAAATTTTATTTACGATTTCACGAACGTTTCTAAGATTTACTTCTTACACGTTTAAGGTATCGATCTTTATTAGACGTGGC
>OTU_757
CCCGTTTGAGTGTCGTGACATCCTCAACCTTCTCGGTCTTTGCGACCGGGAAAGGCTTGGACGTTGGGGGTTTTTGCTGGCTTCCCTCGAAGCCAGCTCCCCTTAAATGGATTAGTGGGGTTCGCTTTGCCGATCCTCGACGTTGATAAGATGTTTCTACGTCTTGGGTCAGGCACTGTC
>OTU_4429
TGATCTGAGGTCGAATTCAGAGTGTCTTAGGGTCCCAATGAACGGTTCCTTCCTCACGGAAACTCGCCCGCTCACAATGGACCGATGGACTCGAGGCCACGTCGGCGGAGATCCACAGACGAAGGGCCCAAGACACGACCGACGACCGGACGCATGGGATTTAACGACGCTCAGGCAGGC
>OTU_1150
TGATCCGAGGTCAACCTTTGATAACGAAGGGTTGCTGGCAAGCAAACACCCAACCTCCAAAGCAATAAGTATTACTATGCTTGAAGCTGAATGGCACCGCCACTGATTTTAAGGTGTACCAGGCAAGGTAACACCCAATACCAAGCAGAGCTTGAGGGTTGTAATGACGCTCGAACAGGC
>OTU_3115
CCTGTTTGAGTGTCATGAAATATATCAACTGCTATTAGCATTAATGTTAATAGTGAAGTTGGAATTGGAGGATAATTGCTGGCGTAACCTTGAGTGGTTGCTTGTTGGCTCCTCTTGAAAGTATGAGCTTTTCTAAAGATTATGGCTTCAGAACACTAATGTGATAAATATCTACGTTAG
>OTU_4424
TGATTTGAGATCGAGTTTACAAGTTCTGTAAAGAACGAGTTTTCCTGCAATCAGCGTTGGTAGTTCATTCGACCTTTATATTAGCTGAAGCAAAAGTAATAATCCGTTTGACGGGACTAAATAGATATGCTTTTAGCTCAGAAGAATGTCCAGCTGCACCTGCATTTCAAGCGACCCTCC
>OTU_3551
TGATTTGAGATCAAATGTTCACAAAGGTGTCTTCACTGAGGAGAGACATTTATGAGCCCCAGCGAACCCCCATTGCTGAAGGTTACCTGGCAGAAAACCACAAGCGTAGATAGTTATCACACCTGTGATGCCACCAAACACTGGAAAGCTGATTTATTTGAGAGGAGCTGACCGCAGGCC
>OTU_3313
TGTTTCAGGTATCATAAGTGGATAAATTGTTATCGGACTGCGATTCACCAGCGTTTCTCGCCCTACGATTATCACCGATTAGTGACTGTTTCGTTGAGGTTGTTAGCTGACGCTGTCCCGTACTTGGTGAGAGAATTGCTTCAATCACATTAAGTTCTTTGATGTAATTAACCGGATACA
>OTU_4762
AGTCTCAGTAAAATCAATCAAAATCTTTTTTCTTTGAAAAGAAGATTTTGGAATTGGGCCATCTCGGAGATAGGAGGTTATATCACCTCTCCCATTCCGAGAGGTCCGAAATTTTGGTCGGGTCCCTGAGAATTTCGATGGATCCCTAGCGACAAATAGTAGTTTACAAAACTTTTTGCT
>OTU_3816
CGATCCGAGGTCAACTTTTTGATTGAGGTTAACGGCGTGGCCGCCCGTCTCGTCAGCGAGATTGTACAACGCTTAAGGGATCGGGGTCGTCCAGCCGGCGAAATCGGGGCGCGGGAAGGTCCCGCCGCCCAATACCAAGCCAGGCTTGATGGGTGTTAATGACGCTCGAACGGGCATGCC
>OTU_5698
CCTGTTCGAGCGTCATTTCACCACTCAAGCCTCGCTTGGTATTGGGCGTCGCGAGTCTCTCGCGCGCCTCAAAGTCTCCGGCTAGGCAGTTCGTCTCCCAGCGTTGTGGCAACTATTTCGCAGTGGAGTTCGAGCCGTCGCGGCCGTTAAATCTTTCAAAGGTTGACCTCGGATCAGGTA
>OTU_2671
CCTGTTTCAGTATCAGTAAACACCATCAAACACCTCCAAGAGGGGAGGGTTGTTTTGGATTTGAGTGTCGCCGAGAAAACTTACCCTTTTTGCGGCCCGCTCGAAATGCAAGTACACAGGACAGGAATCCCAGAACCAAAAGAAAAAAAAAAGCGTCGTAGTTGACTTGATTGTCTTCTT
>OTU_114
TGATTTGAGGTCAAAATGTCAAATTTCAAAGACCTAGTAAAAGGTCGATGATGGGTATTAGAGGCACGGGACCATCATTCATGCACTTCAGCACACGGCGATCATTATCACGCCGAAAGCCTTTTCGCGCAAAGTCGAAAGTCGACCGCAAGCCAATGCATTTCAGGAGAGCCCGAGTCC
>OTU_4000
CCTGTTTGAGTGTCATTAAATTATCAACCTTGCTCGCTTTTACCGGCTTGAGTTAGGCTTGGATGTGAGGGCTTTGCTGGCTTCCTTCAGTGGATGGTCTGCTCCCTTGAAATGCATTAGTGGGATCTCTTGTGGACCGTCACTTGGTTGTGATAATTATCTACGCCTTTTGACTTTGAA
>OTU_3376
CCTGTTTGAGTGTCATTAAATTCTCAACTTCAACAGTTTTTATTAACTCGTTGAAGCTTGGATGTGGAGGTTTGCTGGCGTCTTAGATGTTCGGCTCCTCTTAAATGCATTAGTGGAACCCGCTTGTTGGACCATCCTTAGTGTGATAATTATCTACGCTTTGGATTCTAACGGCTCTAT
>OTU_2924
TCTGTTCGAGAGTGATGCTCAGGGATCAGGTCAACCGCTTTGACGGCGGTGGACCTGTTTTTGAGTCCCGGGGAGTCCTCCTCCCCCGGCTCTAAAGTGACGGTCTTGCGGCCGGTGTCGAACCGGGAACATGATAACGTATCGCGCTCTGTTCCGGGGTTCCGAACCGTGTCCAGCCTT
>OTU_1618
CCTGTTCGAGCGTCATTTCACTATCCAGCCGTGCTGGGTATTGGGTGGTCTGCGGCAGTGGACACCTCAAACTTAGTGGAGAAGCGACCGAAAGCTTTTAGCGCAGTGACTATTAATCTCGCTCTAGTTTTGGCCTTTTTCTCACTCTCTCTAGCTCAAAAAATTGACCTCGAATCAGGT
>OTU_674
CCTGTCCGAGCGTCATTATGACCAATCAAGCTCTGCTTGGCCTTGGGGCCTGCTATACCGGCGGTCCTTAAAATCAGTGGCGGTGCCGTCTGGCTCTAAGCGTAGTAATTCTCCTCGCTATAGAGCTCCAGACGTCCACCCGCCAGAACCCCCAACTTTCTCAAGGTTGACCTCGGATCA
>OTU_2294
TGATCCGAGGTCAACCTGGAGAAAGAAGGGGTGTGAAAACCGGGTCACACAACTGCCAGATGCGTGCTGTGGTCAGCTCGTTGCATGTGGAGTCTGTTCCACCGGCCATTGTCTTTCGGACCTGTCACCGGGTGACAAAGGGCCCAACAACAAGCCAAGCTTGATACCGTGATAATGACG
>OTU_4054
TGATCTCAGATATAAATAATGGTTATTTTTCCATATTATTTCGCCAACATTTCAAAAAAAAAGACAGGCTTTCAGCGAAAGAAATGGGACTCGAAAGTACCAACCATTACGCCTTATCACCCAAAAGACTTTCATGTTGTGGCTAAATTATTTAAGACCAGCAAAACTAAAAAGTTCTGC
>OTU_5189
GCCTGTTTGAGAATCATACTCGTCTGATCCACTGGGTCGACCTGGGCCTTCAGCACTGATCGCCCCGAATTGCTCGCGATCGTCGTGGTAGCAGCAGTGTCGCAGCGACGATCCCCACCCTGACATGATCTCAAATCAGGCAAGACTACCCGCTGAACTTAAGCATATCAATAAGCGGAG
>OTU_1907
TGATTTGAGGTCAAGTTTGATATTATAATTTGTCCAGAAGACAAAGTCCACAAGAGGGGACAATTCGAGAAGCAAGACCATGATGCAATTCTTGCAACAGCTCAGATAACCAGAATGTATCAAACTGAAGCTAGTCCTGCAAAGTCCAGCTAATGCATTTAAAAGGAGCTGGCAAATGAG
>OTU_1970
CCTGTTCGAGCGTCATTGTCAAAATCTCAAGCCTGGCTTGGTGTTGGGCTCTCGCTCCTCTCCCACAAGTGTAGGGGGTTATATGGGGGGCGTGCCTGAAAATCATCGGCGGTGCCTCGATGGCCTCAAGCGTAGTGGACTACTCGCGCTTTGGAGCGTCCGTCGTAGGCTCACTAGCCT
>OTU_5233
GCCTCTTTGAGTATCGATTCAACCACCGCTCGACGGCGTTCTTAACGGAACACGCAGTTGGCTGAGATTGAGTTTCGCAGGTTTGATGCTTGCGTGACTTGAAGCATCGACAGTCGTTCCATTCGAAGTCTTAGATTCGGACAGAACCTGTCGACCGAGAGCAATGCGGTTAGTTTTGCC
>OTU_4509
TGATTTCAGATCAAATTTAAAAAAAATTTGCAATTTGCGATTGCGATCGATCAAGCACAGTACCATACCGACTTCCAAACAAGCGAAAGATGACCACGGTCAACTATGACGCCTTTTGTTGGAGAGCCGAGGTGTAAAAAAACTGCAACAAGACCATGAATTTCAGGCCAGTATGCTCAA
>OTU_617
CCCGTTTGAGTGTCGTGAAATTCTCAAAACCCTTTTTCTTTAAAGGGCTTTTGGACTTGGAGGTTTAATGCTCGCCTTTGCCTTTGAAAGTGAGCTCCTCTCAAATGGATTAGTGGGGTCCGCTTTGTCGATCCTTGACGTGATAAGATGTTTCTACGTTTTGGATTTGGCACAGCCTCT
>OTU_128
CCTGTTCGAGCGTCATTTCAACCCTCAAGCACAGCTTGGTCTTGGGCTTCGCCGCTAACCCGGCGGGTCTTAAAATCAGTGGCGGTGCCGTCGGGCCCTGAGCGCAGTAATTCTCTCGCTATAGGGTCCCGGTGGATGCTGGCCAGTAACCCCCAATTTTCTATGGTTGACCTCGGATCA
>OTU_4801
CCTGTTCGAGCGTCATTACAACCCTCAAGCATTGCTTGGTCTTGGGCTCCGCTGTTCACCCAGCAGGCCTTAAAATCAGTGGCGGTGCCATCGGGCTCTGAGCGTAGTAAATATCCTCGCTACAGGGACCTGGTGGACGCTGGCCATCAACCCCCACTTTCTAAGTTTGACCTCGGATCA
>OTU_1222
CGATTTGAGGTCAAGGTTCATGGGTCAAGTGGCAATCACTTGACCATTTGTCTTCTGTGAGACGGTTAGGAGCAGGAACAGTGCGAAACCCGAGACGTAGAAAACATCTTATCACGTCAAGGATCGGCAAAGTAGACCCCACTAATTTATTTCAGAGGAGCTGGCTCCAACAAAGGAAGG
>OTU_131
TGATTTGAGGTCACATTAATGATAAATTGTCCAAAGACCGTTAAGAAAGCTGAACTGCCCTTACATTCAACAGCGTAGATAGTTATCACACCAATGAACAGGTTTTGTTCTGCTAATGCATTTCAGGGGAGCTGAAACTTTCAAGAGGCACAGCAAACCCCCACCATCCAAACCACTCAA
>OTU_5130
CGATTTGAGGTCAAATTGTCAGAAGATTGTCCGAAGACGGTTGGCAGCGCAGAGCCGGTCCGAGAGCGCGTCTCCGAGGAGACCTGAGCAGTGAAGATACTTATCACACTGTCTACGCCGACGAGCGGGGTACACTGAGACATTCCAGACGAGTCGCGACACGCGACAGCGTCCAAGTCC
>OTU_1262
TGATCCGAGGTCAACCTTGGAGAAATAAAGGGGTCATAACCGGGCCTTATTGACTACTAGATGCGTGCTGTTATAAGCTCGTTGCATATAGAGTCTTTACGACACCGGTCATTATCTTTTGGACCTGTCACCAGGTGACAAAGAGTCCAACGACAAGCCAAGCTTGATACTTTGATAATG
>OTU_4487
TGAGGGTCAGCCTAAAAAAAATCGACATAGTTGCTGTTTCGCGGTGACATTCGTCGGAAATTGGGTCATCTTAAACCTTTTGTGGTTTAAGCGGCTTAAAATTTTATTTACGATCACGAACGTTTTTAAGATTTACTTTCTTACACGTTTAAGGTATCGAATTTTATTAGACGCGGCCGT
>OTU_1429
CCTGTTCGAGCGTCATTTCAACCCTCAAGCCTGGCTTGGTGTTGGGCCTAGCCTGTCCGGCCGGCCCTAAAGACAGTGGCGGCGCCGCCTGGCCCTAAGCGTAGTACAGCTCTCGCTCTAGGGTCCTGCGGTAGCCTGCCAGACCCCCCAACTTCTATGGTTGACCTCGGATCAGGTAGG
>OTU_5008
TGATTTGAGAGCAATGTGATGGGATAGTGTTTTTGGGATGATGTCCGAGACGCGATTGGACTCACTGCGACATGGCTTGCGCCCTGACACACAGATTGCCCAAACGAGTCAGACCTCCCCCATACTCGCTTTAATCGGGGATGCAGACTGCATCACCCAACAACTCCCTCTTCAGGATCC
>OTU_5925
TGATCTGAGGTCAAACCTTGAGAAAGATTTTTATTCAGGCAGAGCTTACAAAGCCTTACTAGAAACAAAAGTAGTACTATGTTTCGGTTTGGCAAAGTAACCTGCAGAGCATACAACTTTAAAGCCTGTTTAAAACAGAACCCATAACCAACTTTCGTTGAAGTAGTTGTAATGACGCTC
>OTU_4402
TTGTTTCAGTGTCTCATTTTCTCATCACCAAAATCATAATGCGAGAGATACCCTTCTCTTGTTAAGTATGAAAGCACTCTGAGCTCTGCAAGCGGACCGCTTTTGTGGACCGCACTCAATGCAGCAGTCACATTTTACAATGTGAACTCATTGAGAGTTGAGTCAGCGCATCTTGTATGC
>OTU_2531
TGATTTCAGATCAAGAAGTGAAAAAGGAGATTCCTTTTCTTCCTGCGAATTTGCACAGCAGGTCCCAAAACAAAAACGACGTGTTCTTTTTCAGCGAAAGAAGACAATAAAGTCAACTACTACGCTTTTTTTTCACACTTCGAACGTCTGGGATCCTTGTCCTGTGTACTTGCATTTCGA
>OTU_4803
TGATTTGAGACCAATATATAAATAAGGGTGTAGTAGCGTAGCGTAGCATGTACAAGTTGTCCACACACACACCTACTACATTGCATGCAATGCTAGCACACTAGCCTTCGCCAGCACCAACCCGCAAACGCTCAGTGAGTAAGCAATAACTTTGCCCTGGCACACTAAGCATTCGCTCAT
>OTU_5222
CTTGTTCGAGCGCCGGTTGCGTCGTAAGGCCCAGCCTTGTGTTGAGACTTCCTTCGCCAGGAACTCTCCAAACCCGTCGGCGACGTCAGTGCCCGCATCGCAACACACTGCGACTACAGCATCTGGCGCCGCCAAAAACCGTCATGCATGGCCTCGGATCAAGTGGGGATACCCGCTAAA
>OTU_3073
CCCGTTTGAGTGTCATTGTAATCTCACCATCCGACTTATTGTCGGTTGTTGTGGACTTGGATGCTGCCGTGTTGTGACGGCTCATCTGAAATGTCTGAGTACATCCTGAATTTGCGGTGTGTTCGGTGTGATAAATCTTCACCGGAGTCGACCTCAGGTCACGCCCGCTCGTCATGGCTC
>OTU_3264
CCTGTTCGAGCGCCATTTCGACCCTCAAGCATGGCTTGGTGTTGGGTGGGGTCCCTAAAGGGACCCCCCCGTAACCCGTAGGCGGTCACCGTCCGCACCCCCCTAGCGTAGCAGGCTCACGCACTCGCTCGGGGATGGGGGCTAGACCATGCCTTACAAAACAACCCTTTCAAAGGTTTG
>OTU_144
CCTGTTTGAGTGTCATTAATATATATCAACCTTCTCATTTCTGAGTGGTTTGGATGTGGGGGTTTGCTGGCCTCTTAAAATGAGTTCAGCTCCCCTGAAATGCATTAGCAGAACAACCCTGTTCATTGGCGTGATAACTATCTACGCTATTGAATGTGAGGGATGGTTCAGCTTTCTAAC
>OTU_4612
TGATTTGAGGTCAACTTATTAAAGCAAAGTTGATATCGCCGAGCGCTTCTCAATGCCAAAACAGCCAACGAGTTGGAAAAACCTAATACGTTGTTATTTAGCAAAAAGATGCTCTGCCAATTTCTTTCATGTCATACCTACAAATAACGCAGGTAGCAACACAAAACCATCCAAAGAGAT
>OTU_3395
CCTGTTTCAGCATCATTTGAACTTCTCAAAAATCATCTTTGTGTGATTTTGGGAGCTGGGCTTTTTTGTTGTGAATACACACAACTAGCCTGAAATTTGCTACAAATAATGCAAGAAATGTGTAGCTGCGATGTTGCATAAGACGAAAAGCTAATTAGTTGACTGTGGTCAAACATGCTG
>OTU_147
CCTGTTTGAGTGTCGCGAACGTGCCTCGGGCCCGCCCTTTTCTTTTGCAAGAGGGGGGAGGGCTCGGATAGTGGACGCTTTGCCGCATCGCGCGGCTCGTCTTGAAATGAATTAAAGTCGAGTCCCTTGGCGATTAGGGTCGGAGGGTAACGGTGTGATAAGGTCTCGCCGCGATGCCCT
>OTU_2093
CGATTTGAGGTCAAGGTTTGTGGGTCAAGTCGACCATTTGTCTTCTATAAGACAGTTAGAAGCAGGATCTAGAGCAAGACAGTGCAAAACCCAAGACGTAGAAGCATCTTATCACGTCAAGGATCAGCAAAGCAGACCCCACTAATTCATTTCAGAGGAGCTGGCTTCAACAAGGGAAGG
>OTU_5139
TGATCCGAGGTCAACCTTTATAAATTAAGGGTTCTGGCAGTCACATCACAACTCCATAGTGAGAAATTTACTACACAAGAAGCTGAATGCTACTGCCAATACTTTTAAGATGCACCACATCAGTGGCATCCAATACCAAGCAGTGCTTGAGGGTTGTAATGACGCTCGAACAGGCATACC
>OTU_3401
TGATCCGAGGTCAAGAGTGTAAAAATGTACTTTTTGGACGTCGTCGTTATGAGTGCAAAGCGCGAGATGTACTGCGCTCCGAAATCAATACGCCGGCTGCCAATTGTTTTGAGGCGAGTCTGCGCGCAGAGGCGAGACAAACACCCAACACCAAGCAAGGCTTGAAGGTACAAATGACGC
>OTU_2468
CCTGTTCGAGCGTCATTTCACCCCTCAAACTTCACTGTTTGTTGTTGGGCGCTGCCGGGGACGGCACGCCTCAAAATCAGCGACGGTTCCAGCCAACCTCAAGCGTACAAGTATCGTTATGGTGGAAGGTTGAGGCTTGTCTTTAACTAAACATACCTAAATGTTGACCTCGGATCAGGT
>OTU_3802
TGATTTGAGACCATGGTTCAAGCTTTTTTACGGCTTTAATGGTTATAAACTGCAAAGTAGCTTTGAGCTAATCTTTACTGCATCATAATAAGCATTATAAGAGATAAATCTCATTCAAATACGTTTCTGATGCTTTGCAAAGAGTCAAACACTCTAGGCACAGTTCAGCTATAGAATTCG
>OTU_4146
GCCTGGTTGAGTGTCTGTGTATCTCTCCTATTCTACTATTTTTTGATATTAGACTAGGGACTTGGGGTCTTAAACTCGTCGGAAAACTTTTATTAGTAACCCGGTGAACCCTTTAAATATAGTAAGCTCCCATCTTTTTTGGAAATACGCAAACTTGGGGATGGCGTCGTAGCAATCTAC
>OTU_4531
TGATCTGAGGTCAAGTTCAGAGGTCTGGGCCACTCCCACGGCAGGTCCGATTGGAGCTCGTCCGTAGGTTAGACCATGGCTTCGAGGCAACGCAGTCGATGCGGAGCCCAACACAAATCCTAGGGATTTATTGGTTTTGATGACGCTCAGACAGGCATACCTCCCTCACGAGAGGTGCAA
>OTU_3026
TCAGTGTATCTGGTTACTAACATCACAGATCCAAATGCGATTGAAGTAATTCTCTCGCTGAATCTGGAGCCGCTTGGTGCCGACTCTTAAGCGAAGTAGTCACTATATAAGTGATGTCGCATTAATCAGTCGAACACCTTTAAGAGCGACTCACCAAATATATATCCTCAATATGGTACC
>OTU_1234
TGATTTGAGGTGATTTGTCAAAGTTATACAGTTTAAAGCAAATGCCAAAGTCCCTCAAAAAGACGCAGACAAGACTTATCAACGTCAGAGCAAAGAGGATCAAAGCTTTTGCTGATTCATTTCAGAGGAGCTGACCTTTTGAAGGAGGCCAGCACTCTCCACTTCCAAGCTTTTGACTTG
>OTU_2825
CCCGTTTGAGTGTCGTGAAATCATCAAAAACCATTTCTTTTTATTAGAAAAGGATTTTGGACTTGGAGGTTTGATGCTTGCTCTTGTCAACAAAAGCAAGCTCCTCTCAAATGAATTAGTGGGGTCTGCTTTGCTGATCCTTGACGTGATAAGATGTTTCTACGTTTTGGACTTGGCATC
>OTU_2390
CCTGTTTGAGTGTCATGAAATTCTCAACCTCTCTGGCTTTAACAAGCTAGTTAGGCTTGGATTTGTGGGGGTTGCTGGGTTTTCAGAAGCCCAGCTCTCCTTAAATGCATTAGCAAGATCATTTTGCTGATCAACTTTGGTATGATAATTATCTATACTGTTGAAGATCAGTTTCCTTCA
>OTU_1178
CCCGTTCGAGTGTCACGTTAACCCTCGCCAACTCGACGGTAACACGTTGGGGGAAGCGGATTTGGACGTTGCCGGTCGTGAGATCGGCTCGTCTCGAAATGCATTAGCTGACGTGAGACGCACGCGCGACGTTGATAATTGTCTACGCCTCGTGAGCGTCGAGTGTCGCTTCCAATCGCC
>OTU_3049
CCTGTTCGAGCGTCATTATCCTCCCTCAAACCCCTGGGTTTGGTGTTGGACTCTGTGGTGCCTGGCACCACTGGTCTCAAAGACAATGACGGCGTCCGTGGGACCCTCGGTGCAACGAGCTTTTCGAAGCACGCGTCGAGTGGACAGTCTCTCCGGGCCGGTCACCTCTCCAATTTTTCT
>OTU_5849
TCTATTCGAGCGTCGTTTCGACCTCGAGCGCAGCTTGGTGTTGAGGATTGCAGCAGCATCCTTCAAAAGCATTGGCGGCAGCGCAGCTCAATCGCAACAAAATGCGTGCAAAGCAGCCAACTGCCCGCCATGAACCCCCTTTATTACTACCAGCTCGACCTCGAATTAGACAGGGATACC
>OTU_3875
TGATTTGAGGTCAAATAAGTCAGGTGTCTTGAAAAGACAATTATAAGCAAAGGCATTGTTATCTGATTTCAATAGTATAGATTATTTATTATACCATTGATAAATCAGTAATGACTCTGCTAATATTTTTGAAGAGAGCTAACTTTAAAACAAATTTAGCAACTCTCAATTATCCAGTCT
>OTU_1654
TGATTTGAGATCGAACGTTCAAAAAGCTGTCTTCACTGGGGAGAGACATTTGTAAGCCCCAGAGCAAACCTCCATCGCTGAAGGTTATACCTGGCAGACGGCCACAAGCGTAGATAGTTATCACACCCATGGCGCCACCAAACACTGGTAAGCTGATCTATTTGAGAGGAGCCGGCCTTA
>OTU_5250
TGATTTGAGGTCAAGCCTTGATACCTGCGGTCGTCCGCACGACGGACGAACTCACAGAAGGTTGCGAAGCATGGGGAACATGTCGATCCACGCACTTCCAGCCCACGACGATCATTACGACGTCGAAGCGGCCGTGCCATGCGAGGCTCGCGCCCACAGCTAATGCCTTTGAGGAGAGCC
>OTU_3777
TGATCCGAGGTCAACCTTGAAATAATGGGGGTCGATGGCAAGACTGTCAGACACTCCAAGCGAAAGATAAACACTTACTACGCCACGGAATATGAGATCATCCGCCTTTGAATTTCAGAAGGGAGAATGCAAGCATACTCATCTTCCATGACCAAGCAATGGTGCTTGAGAGGTATTTAA
>OTU_4457
TAATTCGAGGTCAACCTGAAAAAAAGAATGATAAATTCAGACGTCGACAAAAACTAAAATTTAACACTGCTGAAATCAGCTCGGTGTATTAAACCAGTTCAAATCTCGGTCATTATCTTTGAGGAGAGAAGATGGATGATCATCTTCACACTCCCAACACCAAGTTAGACTTGAGGGTTG
>OTU_2887
TGATCCGAGGTCAACATTCAGATTTCATTATCAAGACCGGCCCCCATCATTCCCTATCGCGATACTTGTACGCCTGGGTCCGACTGGTGACCGTCACTGATTTTGAGGCGTGCCTTTCCGGCACCGCCCAACGTCAAATGGTGATATTTGAGAGGTGTAATGACGCTCGAACAGGTATGC
>OTU_3825
TAATTTGAGATCGAGATTCAAGTAGTAATAAAAAAGGTGTGTGTGACTGGGTTGTAATCACTATGACTGGCACGTGGGATTGAGCCTGACGAGTGCGCCGTCTCGAGAGAGAAAACGCGTGTCCATAAAAGACTATCACGTCAGTACCGCATGCACAGTATGCATAGGCCCGATTCAGTG
>OTU_602
TGATTTGAGGTCAAGTCAAAATAATGCCCATAGATTGGACAGTCTCATCACTGAGACAATTTGAAGCTGAACCATTGTTTACCAGCAACGACACGGATAATATTATTATCAAACCAAAGCTGATACAAAGTTCTGCTAATGCATTTAAAAGGAGCTGATGTTAACCCAGCAACCTTCATT
>OTU_5242
TCATTTGAGATCTAATTCAAGGTAACGTTAATTTTGAAGTGTGAGAGGAAGTCAAGCTGGATTGATGCCAACACTTTCCAAAGCTCCTCCAAAATACTCATCACGCAGCCAATATGGGCATTGGAATTTATCCACGTCCATGGAAGCGCTTGGTACTTGATCGGAGTTTCAGGCAGACCG
>OTU_4182
TGATCCGAGGTCAACCTGGAGAAAAATATAAGGTGACGATCGGGCCAGACAACCACCAAATGCGTGCTATTTACAAGCTCGTTGCATATAGGGTCGCCATGACACCGTTCATTATCTTTCGGACCTGTCGCCAGGCGACAAAGGGTCCAACGACAAGCTTAGCTTGATGGTTGATAATGA
>OTU_2465
CCTGTTTGAGTGTCATTAAATTCTCAACTTCAATAGTTTGTAATGAACTGTTGGAGGTTGGATGTGGAGGTTTTGCTGGCGTCTTAGTATGTTCGGCTCCTCTTAAATGCATTAGTGGAACCCGTTAGTTGGAACTAATCCATAGTGTGATAATTATCTACGCTTTGGTTTGATTCAATG
>OTU_1761
CCCGTTTGAGTGTCATTGTAATCTCACTACGATCGACTTTTTGTCTTTCCGTATGTGGACTTGGATGCTGCCGTGATCTTCATGACTCGTCTGAAATGCCTGAGTGTACCCCGCTTTGCGGCGTATTCGGTGTGATACATCTTCACCGGAGTTGATCCTTTTGGGTCGCGTCTGTAATGG
>OTU_1750
TGATTTGAGATCGAGTTTTCAAAAAGTCTTTGCAGACCCTCTGAGAAATCCTGCATCAGTCAGCACAATGGCCATGTCTTCCTTTCAAAGGTAAGCTGCAGCAATAAAATGAATAATCCGTTTTACGGGACTAACTAGATAATGCTTTTAGCCCAGAAGAATGATCGGCTGCACCTGCAT
>OTU_175
CCTGTTCGAGCGTCATTACGCCCCTCAAGTCCCCTGTGGACTTGGTGTTGGGGATCGGCGAGGCTGGTTTTCCAGCACAGCCGTCCCTTAAATGAATTGGCGGTCTCGCTGTGGCCCTCCTCTGCGCAGTAGTAAAACACTCGCAACAGGAGCCCGGCGCGGTCCACTGCCGTAAAACCC
>OTU_176
TGATTTGAGGTCAAACGTTAATGGCATATATGCCCCTAAGCAGGACAGTCCGACTGCAGGACTCGAAGCGAGCCTTTGGGTCGGAGTCGGAAGGGCATCGCGGCGAGACCTTATCACACCGTTACCCTCCGACCCTAATCGCCAAGGGACTCGACTTTAATTCATTTCAAGACGAGCCGC
>OTU_536
CCTGTTTGAGTGTCATTAAATTCTCAACTTCACCGATTTGATTCGAGTGGAAGCTTGGAGTTTGGAGCGTGCTGGCCCCACCTTCGGGTCGGCTCCTCTTTAAATGCAGCAGCGGAGTCATCTTTGACCCTGCGGCATCGGCGTGATATAATCGTGTTGCGCCGTCGGCCCAAGGTCTCG
>OTU_4430
TGATTTGAGGTCAAATAGTCAATAAATTGTCCATGTAATACGGACGGTTAGAAAGCAAGAACTTATCTTTTCCTCTGAGACCCAAGTAAAGCAAACTTAATCGCAATACTACTAATCCCAATGGAACCATTAGACTATCCAAAGCGTAGATAATTATCACACCAAGGATCGCCTAACAAA
>OTU_5221
CGACTTGAGGCCGTGTAAGTGTTAAAAAGTTGCTATCAGTCACACCTTTTTGAGTGTCCGACATGACCAACTTCACTGTATAACCTATCGTCGGACATAAAACCAAATGGACGCGAACGTCACACCAGTTTCAGTCAGACAACAGAGCAAAGAATGTCACTTTGTGTCGGACAAGGTCAC
>OTU_3370
TGATTCAAGGTCAAACATCTATAAGGAAGATGACCCGAAGGTTGTCAACGGATTAGAGGTGCGGGATGGGTTCATTCATGCGCTTCAGCGAACGGCGATCATTATCATGCTGAAAGCCTTGTCGCGCAAAGTCGAAAGTCGACCACAAGCTGATGCATTTCAGAGGAGCCTGAGTCCTGA
>OTU_2621
TGATCCGAGGTCAACCTTGAGAAATAAAGGAATGATAACCAGGCCATATGACTACCACATGCGTGCTATTATAAGCTCGTTGCATATAGGGTCTTTATGACACCGGTCATTATCTTTTGGGCCTATCACCAGGTGATAAAGGGTCCAACAACAAGCCAGGCTTGATAGTTTGATAATGAC
>OTU_2278
CCTGTTCGAGCGTCATTTAAACTCTCAAGCTTTGCTTGGTATTGAAGGATATCTAAGGATACCTTTCCAACAAGTTGTGCAAGTAGATCAAACTTCAAGCGTAGCAATGTTATCGTTTAGTTGTGAGATTGAACTTTGCCAATCGATTTTATAATCTTTTCAAGTTTGACCTCGGATCAG
>OTU_668
CCTGTTTGAGTGTCATGTTAATTCTCAGCCCTTTGGGCTGGACTTTGGACGCTGCGGGAGCCTCTTCCGCTCGTCTCAAATGCATTAGCGGGGTTTCGAGACCCATTGCTGGCGTTTAGTAATGCTTGCGCCGCGCGGGGTGCTCACTAGCTCGTGGACTTTTCCACGCTTTTGACTTCT
>OTU_5838
CCCGTTTGAGTGTCATTGTAATCTCACTCCAACTGCCTTTCTGGTGGATGGAGGTGGATCTGGATCTTGCCATGTAACAATGGCTGGTCTCAAATGCCTGAGTGCACCCTGCTGTTTGCAGCGTCTTCAGTGTGATAAGTATCTTCACTGATCAAAGCTCCCTTGGGACACGCTTGCTTT
>OTU_1896
TGATCCGAGGTCAACCTTGAGAAATAGAAGGGTAAACCGGGCCATACGACCACTAAATGCGTGCTGTTATAAGCTCGTTGCATATAGAGTCCTTACGGCACCGCTCATTATCTTTTGGACCTATCACCAGGTGATAAAGGGCCCAACGACAAGCCAAGCTTGATGCTTTGATAATGACGC
>OTU_675
TGATTTGAGATCGAGTTTACAAAGCCAGCCGAAGCTGTCTCTGTGAATCCTGCATCAGTCAGCACAAGAACTAATCTCCTTTATGTTAGCTGCAGCAAAGGTAATAATCTGTTTTTTAGGCAGACTAAATAGATATGCTTTTAGCTCAGAGAAAAGTCCAGCTGCACCTGCATTTCAAGT
>OTU_5434
CCCGTTTGAGTGTCATTGTAATCTCACCCCAGAAATTATTTCCGGAGTGGACTTGGATGTTGCCGTGTACTCGGCTCGTCTCGAACGTCTCAGTGTACCCCGCCCGTCGGCGTAGACAGTGTGATAGGTATCTTCACTGCTCCAGTCTCTTCGGAGATGCGTCTTCAGGATGTGGATGTG
>OTU_3082
CCTGTTTGAGTATCATGAAATTCTCAACTCCCCCCGGATTCCATCTGTAGGGTGAGCTTGGACTTGGAGGTTTCTGCTGGCATTCGCCGGCTCCTCTTGAAATCATTAGCTTTGAGTTGATCTCGATGGCTTGACCGGTGTGATAAACATCTACGCCGATTTGTGCCGTCCTGAGCGACG
>OTU_5779
CTTGTTTGAGGGTCTTGAGGAAAAAGATTCGAGTGCTTTTGCGGTGCTCGAGAGTTGAGCACGACCAGATAGATTATTTGGCGGGCTTGAAATCCACAGTCAATCACGATGGTCTTTTTCGGCTTCTTGAGGCCCATGGAAATTGTTCAGGTTGATCTTGTTCTCTTCCAAGCTTCAAAA
>OTU_1423
CCTGTTTGAGTGCCCAGAACTACTCTCAACTAACACCTTGCGTGTGAGTTGGATGTGGGGGTTCTGCTGTTGACTTGTTCACAGCTCCTCCTAAATATGTTAGCCTGTTGGTGATGAACCACTGTCGGCTTGATATTATGTCTATGCTGCAGTTGTACATGTTCCATGGCTTATAATCGT
>OTU_4988
TGATCCGAGGTCAACCATGGTTAAAGACTTTTCAACGAGGCCAGGGTCGGCGGGCCACCTTGATACATGCTCGAGAGAGCTCGTTGTATCCAGGGTCCGTACCGAACTCCGCCACTAGGTTGAAGACCTGCCCCCCGGCGATCACCGGCATGTTGCAAGGTCCAACGGCAAGCTAAGCTT
>OTU_192
TCTGTTTGAGTGTCATGAACTCTTCAACCCACTGGTTTCTTGTAGACTAGCTGGTGTTTGGATTTTGAACGTTGCTGGTCTTCGGACGTAGCTCGTTCGTAATACATTAGCATCTCTAATTCGAATTCGGATTGACTCAGTGTAATAGACTATTCGCTGAGGACACTTTTATTAGTGGCC
>OTU_4873
GCCTCTTTGAGTATCGATTCAACCCACGCTCGACGGCGTTCTTAATGCAAATTGAGAAACGTGCAGTCGGTTGTTGAATGAGTTTCACACTGTCAAGGTGTGTAACTTGAAGCATCGACAGTTTACAAGTTCATCGCACCCAAACGACGAACTCCCTGTCGAACGCTAAGCAATGCGGTT
>OTU_1708
CCTGTTTGAGTGTCATTAATCTCTCAACACAAGAGACTTTGTTTTTTGTGCTTGGATGTTGAAGGCTTGCTGGCCAACCAACTGTCAGCTCCTTTTAAATGCATTAGCAGAGCAATGTTAGGACTGGCCTCAGTTTGATAAGAAGTTTTTATCTGTGCTGTCGCTGGATTTCCTCTTGTG
>OTU_3357
TGATTTGAGACCATGGTTCAAGCTTTTTTACGGCTTTATGGTTGGACTGCAAAGCGCTTTCGAGCTAATCAATGCTGCATCTTAATAAGCATTATAAGAGGTAAACCCCATTCAAATACGTTTCTGATGCTTTGCAAAGAGTCAAACACTCTGGGCACAGTTCAGCTATAGATTTCAAGA
>OTU_4580
CCTGTTTGAGGGTTGGTTTAAATAACAATCGATATGTTGCTTTCTTGTGACATTTCGGAGTTGGGTCATCTTAATCTACTTTTAAGGGACCTAAAATTGATGTTCTTGCGCATCTTGACGTGTATAATTTTTTTATCTCGTCACTTGGATGGGCCGGATATTATTAGGTGTGGCTATGCT
>OTU_4791
CCTGTTTGAGTGTCATTAAATTTTGTCAAAACATGCAGTTTAGTGTGTTTTGGATTGTTGGGAGCCTTTGCTGGATTTGTTTCAGCTCTCCTGAAAAAGATTATAAACTGGTTAGGGGGGGATGTGCTTCTAGTCATTTCTGCCTTTCCATTGGTGTGGTAGATGAATTAAAAGTTCACT
>OTU_4268
CCTGTTCGAGCGTCATTATCACCCCTCAAGCTCAGCTTGGTGTTGGACGGTCGGACTTCGTTAGAAGTCCCCTCCTAAAGATAACGACGGTGGTTTGTTCACCCCCGGTACACTGAGCTTCTTCACTGAGCACGTATCGGTTTGAAAGGGTGGCAGGTCCCGGTCTTCTTCCTTAACCGG
>OTU_199
TGTCTGAGTCTCGTTTAATCTAATAAACCCGATGGGGTTTGTGCCTGGGCATTCGCCTTTGGGCGTGGCCTCAAAGTCATCTGTCTTATGAGCGGACGTGATCCTCTTGGACCTGACCGTTTGTTTGGCCATCTCATCTCTGATTCGAGCTCAGATCAGGTAGGACTACCGCCTGAACTT
>OTU_4597
TAATCCGAGGTCAACCATGGTATAAAAAAATCTGCGAGACCGACCACACCCAAAAGTGTGTCCGTTCCTGCAACCAGGCCGGCCCATAAAGACTTCCTCAGTGTATGCTTTAAGCTCGCTGCACCTGGAGTCGTTTATGACACCGCCATTATCTTTCAGGCCGATCGGGATAAACGATCA
>OTU_201
TGATCCGAGGTCAACCTGGAAAAAAATAAAAGGTGACGATCGGGCCAGGCGACCACCAAATGCGTGCTATTTTACAAGCTCGTTGCATATAGGGTCGCCATGACACCGTTCATTATCTTTCGAACCTGTCGCCAGGCGACAAAAGGTCCAACGACAAGCTTAGCTTGATGGTTGATAATG
>OTU_2755
CCTGTTCGAGCGTCGTTTAACATCTTAAGACTTTGTCTTGTGTTGATATTTTTGAAGGTAATACTTCAAATTATCCAAATATGTTGGCAATTGTAATGATTTGAAAAGCACAGCGAAATGTGATTTTGAGAATTATCAATGATTTGCCAATTTTTAACTATCAAGTTCGACCTCGGATCA
>OTU_548
CCTGTTCGAGCGTCATTGCAACCTTCAAGCACTGCTTGGTATTGGATGCCACTGATGTGGTGCATCTTAAAAGCTTTGGCAGCAGCATTCAGCTTCTTGTGTAGTAAATTTCTCACCATGGAGTTATGATGTGACTGCCAGAACCCTTAATTAATAGGTTGACCTCGGATCAGGTAGGGA
>OTU_3221
GCCTCTTTGAGTATTGTCCATGTGTGGTGTGTGTTGTGTTTTCGAGAGAAAATCCTGCATGCACGAGTGCTCGAGTCGCGTGCGTCTTGATCGATTCTGTTTGTTGGTTGGTTGGTAGAGGAGGAGGAAGAAGAACGTGTCCAAAAACACATTGTTTGTTGACCACCCACCCGACGACCA
>OTU_1600
CCTGTTCGAGCGTCACTAAAAACCTCCTCACATACAAATGTGGTATTGGTAGAAGTGGGGTAGTACTGATGGTACTTTATCCTACTCTGCTGAAATCAATAGGTCAGAAAAGTGGACCTTGGTAACAGACTCTCAGAGTGTTTTAAAAATACTATACTAGTCTTAGCCAGGTTGGAATCT
>OTU_977
TGATTTGAGGTCAGATTTCAAAGTGCTTCAAAAGCTTTGACCGCCGACTCCAGACGGGGCGGTCGTGGGAGGGCACATTAATAGGGGAACATCTCGGAATAAGAGCGAGGATGGTACAACGCCCAACCGAGTCCGACCCGCAGGCCCAACCGATGCATTTGAGGGGAGCAGCCTCGCGGC
>OTU_207
CGATTTGAGGTCAATGGGTTCGTGGGTCAAAAGCCCACCCCCTCTATCTGATGAAGAAAGGGCGGCCGAGACGATTGGAAGCAGGTCTCTCAAAAGAGAGGCAGAGCCAAATCCAAGACGTAGAAACAGCTTATCACGTCGAGGATCGGCCCAAAGGCAGACCCTGCTAATCCATTTAAG
>OTU_3276
AGTGCCGCAATTCTCTGCAGCAATGCGATTTGGCTCGTGTCTTTGTTGACCGAGTTTAAACGAAGCTAGAGGATGGTCAGTTTAGACTAGCCCGAGTGCTAAGCATTCTTGGGTCTAGCGCTGGATTGCTCATTTCATCTATTTTTATTTTTGGCCTCAAATCAAGCAAGACTACCCGCT
>OTU_2875
AAGAAGTGAAAAGAATATTACTTTTCTTCCTGCGAATTTGCACAGCAAGATCCCAAAAAAACCGGGTGTTCTTTTTCAGCGAAAGAAGACAGTAAAGTCAACTACTACGCTTTTTTTTCCCACCTCGGGGGTCTAGGATCCTGTCCTGTGTACTTGCATTTCGAGCGGGCCGAAAAAAGG
>OTU_4041
TGATCCGAGGTCAACCTAAAAAGTGGGGATTCTGGCAAGCAACCGCCGGGACTCTATAGCGAGAGAATTACTACGCTTAGAGCCAGACGGCACCGCCACTGATTTTAAGGGCCGCGAGCACGCGAACCCCAATACCAAGCTAGGCTTGAGTGGTCATAATGACGCTCGAACAGGCATGCC
>OTU_768
TATTTGAGTATCGGTACAACACCCACTCAAACCCCCCCTCAGCGGTGCGGGTTTGGATCTGATGAGTCGTGTGCCACCACCATTTCGCGTGGCGCTGACTTGAAGTAGTCGTGTACATTGAATCGGGCCTATGCATACCACCGCGTGCGCACACCTGGTTCTGACGTGATAGTCTCATTC
>OTU_3890
TGATCCGAGGCCATGCGATCGTTTAGACCTGCCCTCACTGTTTCAAACGCTCAGCACTTTCACTGCTTCACGCAAGCCAGCTTGGGCACATGAATTTGAGGCCCGTCGTCTCGACGGAGCCCAACACAAAGCAAAGCTTTAGGATGCTAAACGGCGCTCGAACAGGCATGCCTCAAGGAA
>OTU_4359
TGATTTGAGGTCAAGAGTTGATTAACATTGTGCCTCATAAGAGACAGTCCTATAAGGACAACTATAAGCCAGACAAAACGTTCTTCGGCGACAGCATAGATGCATTATCAAACTGAAGCCGAGTCTTCAAAGTCCCGCTAATGAATTTAAAAGGAGCTGGCCATGACGCCAGCAAGCCTT
>OTU_4224
GAATCTATAGTATTTATTCTTTGTAATTTCGCAAGAGATTACCAAGAGATTTGAGATTTCTCGTCAACGAGTATCTTTAAAGCTATAGCCTCTTTTGTGGTAAAACAACTCTGCAGAACAGTATTTGAATGGAACCTTGGTTTCTTTAATGCCTAATATGCAGACTTACCTATTGAAAAG
>OTU_3161
TGATTTGAGGTCAAATTGGTCAAATGTCAGATGTGACAGTTGGAAGCAGTTGTGCACAACAAGTACAGTGTATAGATAAATATCATACAAAGCACAGATGGCATAATGTCCTGCTAATGCTTTTAAGGGGAGCTGAACAAGGCCAGCAAGCCCCCATAATCCAATCACCTGACAACACAA
>OTU_1118
CCTGTTCGAGCGTCAGTACAACACTCAAGCCCAGCTTGGTATTGAACCACATCCGCAAGGATCGGTTTTAAAATCAGTGGCGGCGCCATCTGGCTCTAAGCGTAGTAATTCTTCTCGCTTCTGGGTCCTGATGGATGCTGGCCAGCAACCCCCAACTTTCTAAGTTTGACCTCGGATCAG
>OTU_1241
CCTGTTCGAGCGTCATTTCAACCCTCGACCTCCCCTTGGGGAAGTCGGCGTTGGGGACCGGCAGTATACCGCCGGCCCCGAAATGGAGTGGCGGCCCGTCCGCGGCGACCTCTGCGTAGTAATCCAACCTCGCACCGGAACCCCGACGTGGCCACGCCGTAAAACCCCCAACTTTCTGAA
>OTU_1213
CCTGTCCGAGCGTCATTACAGCACTCAAGCACGGCTTGTTTTGTTGAGCAATTGTTCTTTTTATGAACAGGCTTGAAATGCAGTGACGAGCGATACTGAGTTTGGTGCCCCGAGTGTTAGGAGGCTTTGTCACACACTCTTGTGGGCCAGCCGGCGTTCTGTCAACTTGATATCATTATC
>OTU_3439
TGATTTGAGGTCAAATGGTTCAAATTGTCTGAAAGACAGTTAGATAGCAGCTGTATTATATGACCTTGCCATTGTATATGATGCAGATATAACTATCACACCAATAATGGAGATCGACAAGCCACTCATGCATTTAAAGGGAGCCAACTCAATAGAGCCAACAAAACCCTCAAGTCCAAA
>OTU_1651
TCTGAGCGTCTTTTAAACCATAGTCCCGATAGGGTCTGTCTTGGGCATCGCCTTTGGGCGTAGCCTCAAAGCGATTGGTCTAAAGAGCGGGTGAAATCCATTAGGACCGACCGTTCTACGACTTTAAACTTCTGATTTGACCTCAGATCAGGTAGGACTACCGCCTGAACTTAAGCATAT
>OTU_5324
TCTGCCTCAGCGTCGGCTTTACATCCTCGCCCTCAAACATTTGTTTGATGGGCGGAACTGGTCGTCTCAGTCTCCGACTGGGTCGGTCGAAACGCAGAGGCTAAGCCGGACCTTTCAAAGGCAACAACTTGGTAGGTGGCAATGCCGCATGCCGTTGTTGCTCGGGTCTGGTGGAGCCAA
>OTU_1811
TCATTTGAGATCTAATTCAAGAGTTGTTGTTTGCAAACTACACGCTTACAAACGTTCTGTCGAACGACAAACACTGTTTATCGCACAAGCAGTCAGTCACGCCCTGGACCAACCATCTAATCACGTTTGGAAGATTCGCCGAAGCGAAATTATCCACGTCACTAGCGGCCAGCACCAGTT
>OTU_5615
TCATCTGAGCTCAAATTTTAAAAAAATGTTTCCTTTGTGGCCGCTTAGAGCAGATCGAATTAGTCTAGAATTCACGAGTGAATTCGAGCCTGACGTGATCTTTAGTCTTCCCAGCCCGATGTCGATGTTAGAATGACACGAAGGTCATATTATCATACATCAGGCTAGTTTGGTATGAAG
>OTU_4205
TGATCTGAGGTCAAATCTGAGATTTAGGGTCCGAGAACGGTCAGTCCTAATGGATCACGTCCGCTCATTCGACCGATCGATTCGAGGCGACGCCCCCGAGGGGCGAGGCCCAACACAGACCCAAGGGGCCTATAGGTTTAAATGACGCTCAGACAGGCATGCCTCCCCATAAAGAGAGGC
>OTU_3210
CCTGTTTGAGTGTCATGAATATTCTCAAACCCTTCCTGTTTATAGAGAGGGCTTTGGATCTTGGGTAATGCTGGCTTTTCAAGTTGGCTTACCTTAAATGTATTAGCAAAGTTATTGCTGATTATCATTGATATCATACTATGTATATATATATCATTGAAAATCAGTATACATCTATTA
>OTU_5738
TGATTCGAGGTCAACTCTTAAAAGTTGGGCGTTTTACGGCAGTGGCCGCGTCGGGCTCCCGTTGCGAGGTTGTGCTACTACGCAGGGGTGGCACGCGACGAGGCCGCCAATTCATTTCGGGGGCGGCGCGGCGCAGAAGGCCAGGCCGTCCCCCAACACCAGGGTGTCTCCCCCTCCGAA
>OTU_4626
CCTGTTCGAGCGTCATTTCAACCATCAAGCTCTTGGGCTTGTGTTGGGGCTTCCCTGCGGCTGTCCGCAGGCCCTGAAAACTAGTGGCGGGCTCGCAGAGTCACACCGAGCGTAGTAGAATCTCGCTCAGGGCGTGCGGCGGGTGCCGGCCGTAAAACGTGGGCGGTTTCGACCGCGCGA
>OTU_4288
CCTGTTCGAGCGTCATTTCAATCACTCAAGCCCCGCTTTCGGGACCTGGAGTTGGGGATCGGACCGCCGTGAGGCGGGGCCGGCCCCGAAATTGATTGGCGGTCTCGCCGTAGCGTCCCCTGCGTAGTAACTACACCTCGCACCGGATCGCGGCGCGGCCACGCCGTAAAACTGCCCCCC
>OTU_1216
TGATCCGAGGCCAAACCTTTGAAAGGGTTGTTTTGTAAGGCATGGTCTCGTCCCATCCCCGAGCGAGTGCGTGAGCTTGCTACGCTGGGGGTGCGGACGGCGACCGCCTACGGGTTACGGGGGGGTCCCCTCAAGGACCCCACCCAACACCAAGCCATGCTTGAGGGTCGAAATGGCGCT
>OTU_758
CCTGTTTGAGTGTCATTAAGTATCTCAAAAGCTCTTATGTATATATGCATGGGCCTTTTGGACATTGGGAGTTGCCGGTCACTGATAAAGTGGTGGGCTCTTCTGAAAAGTATTAGTTGAGGAGCTTTGCGCTCTATTGGTGTGATAGACTATCTATGCCAGGAGATGCACTGTGAAGCC
>OTU_1611
CCTGTTTCAGTGTTATGTTAAACCCAAAAGCTCTTTTTGGTGATGTAACGTTGGGCTTGCCAATCTTTTTTTGATTGGTCTTGCTTGGAATGATATCAATTCCAGTCGGATCACCTTATTCTTCAGATCAGGCTTTGGTAGACTACCGAAAGTCGCGTTTGAATGGATTTAGGCCCGAAT
>OTU_542
GCCTGTTTGAGTATCATGAACACCTCAACCCTCATGGTTTGCCATGATGGGCTTGGACTTTGGAGGTTTTGCGGGCTTGTTGCCGGCTCCTCTCAAACGAATTAGCTTACCAGTGTATGGTGGCATCACAGGTGTGATAACTATCTGCGCTTGTGGCTGTCTGCCAGGTAACCTTCAACC
>OTU_611
TGATCCGAGGTCCAACTTGATTATTTTATAGCAAAAACCCACAAACAGCCCTCCAAGCGCAAGTCAGTCTGCTACGCTAGAGTCCATTGAGGTATTGCCATTTCTTTTTAGGCACGTCTCAATTAGCCGCAATGGCAGGAGACGAAAGCCCAATTCCAAGCTAGGCTTGAGATTTGATCA
>OTU_4330
CCTGTTTGAGTGTCATTAAATTCTCAACTTCACCGATTTGCTTCGAGTGAAGCTTGGACTTGGAGTGTGCTGGGCCCCCTGGGGGGATCGGCTCCTCTTTAAATGCAGCAGCGGGAGGCATCTTTGACTTTCCGGCGTCGGCGTGATAATCGTGTTGCGCCGTTGGGCCGAGGTCTCAGT
>OTU_1400
CCTGTCTGAGCGTCAGTTCAACCCTCACAACCGGCTTTCTTGCTGGATGTGGTGTTGGGGATCGGCTGCCTTTCTTCTAGGTGGCCGGCCCCGAAATAGAGTGGCGGTCTCGTCGTGGCCTCCTCTGCGTAGTAGCAATATCTCGCAGGCGGAGAGCGGCGTGGCTATGCCGTAAAACAC
>OTU_3081
CCTGTTCGAGCGTCATTATCCTCCCTCAAACCGCGGGTTTGGTGTTGGACCCAAGTTGTGCGAACAACTGGTCTCGAAGACAATGACGGCGTCCGTGGGACCCTCGGTGCAACGAGCTTTTAGGAGCACGCGTCGAGTTTCAAGGACCTTCCGGGCCGGTCTCCTTTTTACCATCTTACA
>OTU_1200
TGATCCGAGGCCATGTTTATATAGACAAACAAGGCAGTCTTATATCTTTTAACTCTAATTCGCATTTTTGCTGCATTTCGGGTCAAAAGAAAAGACGCCAATCTTTTTAGATGAACCTCTCTGTTAAGAGGTTGAACATCAAAACAAGGCAAAGGCCTTAGATTTAAACGGCGCTCGAAC
>OTU_1248
GCCTGTTTGAGTATCATGAACACCTCAACTCTCACGGTTTGCCCGTGATGAGCTTGGACTTCTGGAGGCTTTGCTGGACTAAGGCCGGCTCCTCTCAAATAGATCAGCTTACCAGTGTTTGGTGGCGCCATGGGTGTGATAACTATCTACGCTTGTGGCCGTCTGCCAGGTATAACCTTC
>OTU_2050
CCTGTTCGAGCGTCATTACAACCCTCAAGCCTGGCTTGGTATTGGGCTCCGCCACTCACCTGGCGGGCCTTAAAATCAGTGGCGGTGCCGTCGAGGCCCTGAGCGCAGTAAATGTCCTCGCTATAGGGACCCGGCGGACGCTGGCCATCAACCCCCAACTTTCTAAGTTTGACCTCGGAT
>OTU_5891
TGATCCGAGGTCAACCTGTAAAATAGGGGTTGATGGCAAGCAAACACCTAAACTCCATAGCAAGAAGTATTACTATGCTAGAAGCCAGATGCCACCGCCACTGATTTTAAGGTACACTAGAAAAGTGACACCCAATACCAAGCAGAGCTTGAGGGTTGTAATGACGCTCGAACAGGCATA
>OTU_734
TGATCCGAGGTCAATCAGATTTGTGTAATTTTAGGGTAAAGGAGATAGTGAGCCGGGGCCATCACAGCGCGTGACAAAGCTCCATACACTCGGGCTCCAAACTCGCCATCGCCACTGCATTTCAAGCCTGTCCATGAAAAGAACAGATGCTCAACACACAAGCCGTGCTTGAAGGTAGTA
>OTU_242
TGATTTGAGGTCACATAAATGATAATATTGTCCAAGGACTGTTAGAAAGCTGAACCATCCCTCACAATCAATAGCGTAGATAGTTATCACGCCAATGAACAGGGTTGTTCTGCTAATGCATTTCAGGGGAGCTGAACTCATTTTAAGAGGCCAGCAAACCCCCCACATCCAAACCACTCA
>OTU_1726
TGATTTGAGGTCAGAATCAAGGGTTAAATGTCCTTGGACAGTCTCATGAGAGACAATTATAAGCCTAGATAAGCAACACCTTTGCAAAAGCAGTTAATACAAAGTATTCTATTAGCTCTAGCTTCAGGTAGCTCATATGCTCCAAGCTAATGCATTTAAAGGGAGCTGACCATTAATTAT
>OTU_2815
CCTCTTTGAGTATCGGTTCTACCTCATCTCGACAGCGTATTGAAATATTATACGTGTAGTCGGAAAATGAGTGTCTCAGTTTTTTCGACTCGAGTCAAATCGAGTTCGAGTTCGCTGAGTCACTTCAAACATAGAGAAGAACCTGGACCTTCCCATTTTCAATTGGGAGATGACGCAAGA
>OTU_5402
CGATCCGAGGTCAACCTAATCGAATTTCGATTGAAATTCATGGGTTTTAACGGCGTGGTCCGCTCCCATCGCTAGCGAGAAGTGTGTCACAACGCTAAGACGGGCGACGGCCTGCCGGTGAAATTGGGGCGCGGGGGAGTCCCGCCGCCCAATACCAAGCCAGGCTTGATTGGATTTAAT
>OTU_3280
CCTGTTCGAGCGTCATTATCAACCATCAAGCCTGGCTTGTTGTTGGACTTTACTGCTGAAATATGTGGCAGGTCCGAAAAATAATGACGGTGTCGTGTTTGACCCTAAATGCAACGAGCTTTTTTATAAGCACGCATTGAAGTGGTCAACCGGCCTGGTCTTAACCATCATTTTCTAAGG
>OTU_3612
TGATCCGAGGCCAAACTCAGTAAATTGATTAGTGGGTAAACCCACTAAATCAGAGGGGCAGTCCGCTGGAGTCCCTACAAAAGCGAAAATGACTTGAAAGTCTTGCTACGCTCGAGGTGTCTCGACAGGACGGACGCCTACACGTTCCAGACGTGCGTCAAGAATTAACTCGACGCAACA
>OTU_4438
TGATTTGAGACCAAGGTTCAAAATTTTGGTTTGGGTGTTGCAGCTCGACTCGAAAGTCCACCTATCGTGAAGCACAAAACTTGCAAAAGCCAAGTTGGGCGAACCCTTCATTGCTAGAGCATTTTTGTACACTTTAGGTACTGCAATCTATAGTTTTAAACCGAGCTTGCAGTGAAGCAA
>OTU_2397
TGATTTAAGGTCAAATGTATATAAGGAAAACAACCCGAAGGTCATTGACAGATTAGAGGTGTGGGACGGGTTCATTCATGCACTTCGGCGAACAGCGATCATTATCACACTGAAAGCCTTGTCGTGCAAAGTTGAAAGTCGACCACAAGCCAATGCATTTCAGAGGAGCCTGAGTCCTGA
>OTU_3748
CCTGTTCGAGCGTCATTTCAACCCTCAAGCTCTGCTTGGTCTTGGGCCTGGCCGCGATGGCCGGTCCTAAAATCAGTGGCGGTGCCGTCGCAGGCTCCAAGCGTAGTACATCTCTCGCTCTGGAAGCCCGGCGGTGCCTGCCAGACAACCCCTAATTGTCTCTTACGGTTGACCTCGGAT
>OTU_2886
TGATCCGAGGTCAACCTTAGAAAATGATGGTTAAGACCAGGCCGGCCGACCACTTCAATGCGTGCTTTAAAAAGCTCGTTGCATCTAGGGTCAAACACGACACTGTCATTATTTTTCGGACCTGCAACATGTTTCAGCCACAAAGGGTCCAACAATAAGCCAGGCTTGATAGTTGATAAT
>OTU_3008
TAATTCGAGGTCAACTAAATAATAAAAATTAAGGCTAATATAATGTGTTCTTAAACAGAAAGAATTTACTTTGTAGAAGAACGCCAGATACAATAGCTATTAAATTTGAGAAGCTGGTATTAACCTAGCTTCTAACACCAACTATAAATTAGTTGAAGATAGAAACGACGCTCGAATAGG
>OTU_5586
GCCTGTTTGAGTGTCATAATGATCTCAATTCCCTCAGGTTTTTGTAATGAAAACTTGCTTAGGTGAATTGGACTTGGAGGTTTTTAATGCAGGTCCCCCCCCTGCCATCTTATTAGGGGGGGGATCAGCTCCTCTTAAATGCATTAAAGCTTAGAGAATGAAGGCAAAATGGGACTCTTT
>OTU_3419
CCTGTTCGAGCGTCATTACAATCCTCAAGCCCAGCTTGGTTTTGGGAGTCACTAACGCGGTGCTCCCTAAAATCAGTGGCGATGCCATCTGGCCTCAAGCGTAGTAATTTTTCTCGCTTTGGAGGTTGAGATGGCGCTTGCCAGCAATCATTATTTTAGAAAGGTTGACCTCGGATCAGG
>OTU_5016
TGATTCGAGGTCAGATTTGAATAATTTGTTTGTCAGAAGAGACGATTAGAAGCAGTCTAATAGAAGTCTGGCCATCTCTCAATAAAGAGAAATGTCCTCAGCGTAAGATAATTATCACACCGAGTAAGAACCAAGTCTTCCATTAGAACCGGCTAATACATTTAGGGACAGCCGTTGTAA
>OTU_823
CCTGTTCGAGCGTCATTATCAACCATCAAGCCTGGCTTGTTGTTGGACCTTTTGCCACTGAAATATGTGGCAGGTCCGAAAAATAATGACGGTGTCATTTGACCCTAGATGCAACGAGCTTTTAATAGCACGCATTGAAGTGGTCAATTGGCCTGGTCTTTAACCATCATTTTTCTAAGG
>OTU_2829
TGATCCGAGGTCAACCTTTAAAAATTGGGGGTTAATGGCAAGTATCCATATGACGTCCAGAGCGAGAAAAAATTACTACGCTTAGAGCCAGACGGCACCGCCACTGATTTTAAGGCACGCTATTACTAGCGAGGCCCAATACCAAGCAGAGCTTGAGGGTTGTAATGACGCTCGAACAGG
>OTU_4047
TGATCTGAGGTCAAACCTTGGTTAAAAAAGATTTGTTCAGGCGGTGGGCAGATGCTCAACCAAGCGAGACAGTTTGCTTTGAAGGCTTACTGGGTCTCTTTGGAATCGGCTGCGCTGCCCCGCTGGAGCGTACAACTTTGGAACCAGGCTGGTTGGGAAACCTGACCGGGTCCAGCACCG
>OTU_3639
GCCTGTTTGAGGGTCAGTTTAATAAAAATCGGGGTTGTTGCTGTAGTGACGCTTCGGAATTGGGTTATCTTTGCCCTTTGGGCTTAAGCGACCTAAAATTTTTTACGATCCTACGAACGTGTTTAAGATTTTTCTTATACGTTCACGGTATCGAATCCTATTAGATGTGGCCGCCGCGTC
>OTU_1815
CCTGTTCGAGCGCCATTTCGACCCTCAAGCATGGCTTGGTGTTGGGTGGGGTCCTTGAGGGGACCCCCCCGTAACCCGTAGGCGGTCGCCGTCCGCAACCCCCTAGCGTAGCAGGCTCACGCACTCGCTCGGGGATGGGGCTAGACCACGCCTTACAAAACAACCCTTTCAAAGGTTTGG
>OTU_4417
CCTGTTTGAGGGTCAGTTTAAATAAAAATCGATGTGTTGCTTTTTTGTATCACCTCGGAATTGGGCTTTCTTAGCCTTCGGGTTAAGAGACCTAAAATTGAATTTTTTGTGCATTTTTATAGACGTACATAAGATATTTTTTTATTCGTCTTGGAATGCCAAATTTATTAGGTATGATCA
>OTU_4475
TGATCCGAGGTCAACCTTAGAAAACCTTAGAAAACTTTCCCACTGAAGGGAGGAAGGACCGTGTCCCGGGCACCCTCATCCGATACGTGCTCGGTTAAAAGCTCAGTGTACCGGGGGTTCCACAGGCCGCCGTCATTGTCTTTAGGAGGGGTCGACGTTACTCGACCGAAGCCGTCCAAC
>OTU_2011
TGATTCGAGGTCAACTGAAAGAAAATGGGTTTACTTGGCCAACACATCAGCCAACCATCAAGACAAAGATAGATTTACTACGCTTGAAGCTGGAGGGGTATTGCCACTAATTTTCAGGCCCGTCCAGGGGACGGAGGCCCATCACCAAGCTAGGCTTGAGGGTAGTAATGACGCTCGAAC
>OTU_5181
CCTGTTCGAGTGTCATGAAACTCTCAAACTACATCTTAATTGATGTCAGGTTTGGATTTGGACGTTGCTGGACGCGAGTTCGGCTCGTCTCGAATGCATTAGCTGTAGATTTCGATTTCAGTTAAACCGTGTGATAATACATCAACGCGGGCAGCCGTCAAGGCGCTGAATCGTTAGTTC
>OTU_2876
TCATTTGAGATCTAATTCAAAAGTGATTGTTGTCGCACTCGTCAAAGAGCGAGCAACGGGCGCCGCAGTGCACCGAATGCTGTCACACAAGGACCTGTCAACAGCTCTGGTTTCAACCTCTAGTCACGTTTGGAAGATTCACAGAGAATGTGAAATTATCCACGTCACTAGCGTCAAGCA
>OTU_5378
CCCGTTTGAGAATCAGTAAAACCATCGGGTCAACTCTTGTCTCCTTGTGGGACGTTTGTTTGACGCGGACTTGGGTCCATTTGCCGCTCGCTCTCGTTTTTATAGACGGGAGTGGCAATGACCTTAAATCAATCGTCAACGGCTCTTTCTTATTGCCACGTTGCTTCGGGTGCTGGAGAT
>OTU_654
TCTGTTTGAGCGTCATTACAACTACTTCAACGAAAGTTGGTTATGAGTTCTGTTTTAACAGGCTTTAAAGTTGTATGCTCTGCAGGTTACTTTGCCAAACCGAAACATAGTACTACTTTTGTTTCTAGTAAGGCTTTGTAGTTCTGCCTGAATAAAAATCTTTCTCAAGGTTTGACCTCA
>OTU_5882
CCTGTTTGAGTGTCTTGATATCATCAATCCCATTGGGTTCGCACCCGTTGCGGGTTGGAGTTGGGGGCTTGCTGCCGCGAGGCGGCTCCCCTTAAAATCATCGGTTTGGCCCGCACAATGCGGCTCGCACCTTTGGCGTTGTATTCTCCTCGCCTTTGATCGGTCTTGCTCGCTTCCGCG
>OTU_2371
CCTGTTTGAGTGTCATGAAATTCTCAACCTTTTCGGCTTTCCCCAAAGTTGATTAGGCTTGGATGTGGGAGTTTGCGGGCTTTTCTAAAGTCGGCTCTCCTTAAATTCATTAGTAGGGACCTTTGTTGCCTTAACTTTTGGTGTGATAATTATCTACGCCATTATGTGAAGCAGCTTTAA
>OTU_5038
CCTGTTTGAGTGTCGTGAAATAATCAATCTCATTCTGACTTTTTGAATATAAAAAGTTAGCTTGAATTGGATCGATGGGAGTTGTGCTGATTTATTGTCAGCTCTCCTTAAATACATTTAGTAAAATTGTTGCTGATTATCATTAGTATGATAATTATTTGTACTATTGAAGTATCAGCT
>OTU_691
TGATTTGAGGTCATAGAGATATATGTCAAAGTGAAGTAAAATCTATTACCTTCACATTTTTATTTTCTACATTCAAGAGTAGCCGATTCAACAACCAGCATTCTCCAATATCCAACAATTTTGTTGAGAATATCATGACACTCAAACAGGCATGCTCCTCGGAATACCAAGGAGCGCAAG
>OTU_1661
CCTGTTTCAGATATAAGTCACTATGAACTCCGAGGGGGTGTGTTTGTTTGCCCACTCAGTTTTCATGACTTGAACTTTCCAGACCTCATGACGCGTCTGGTGGTTTAAAATAAAAGCATGGACGGTCCTTCTTGACTCATCCGCACGCAAAAGTGTAATACGAGCTGTCAAAGGCTTCAT
>OTU_5440
GCCTCTTTGAGTATCGTTTCAACCACAACTCGAAAGCGTGCTTTATTGCATCGCTGACGGAAAATGAGCGTTCTCGTGCTTACGAGATGCTTTAAATTGAGCGAGTGACTTGGCAACTGCCGTTCAATGGCTCTTGTCAGTGGTGACGAGGATAACTTCACATTCAGTTGTGAACCCTTC
>OTU_3254
GCCTCTTTGAGTATCGATTCAACCAACGCTCGACTGCGTTCTTAATTGAATGCAACCGGCTGTATGAGTTTCGCAATTGCAAGATTGCGTGACTTTAAGATCAGACAGACGTTCTGATGTTTGAACCTGTCAACCATGAACAATGCAGTTAATTTGCCTTTTGGTGAATACAGCATTTGT
>OTU_3797
CGATCCGAGGTCAAGTTTTTATTGCAAAAAAAAGCTTTGCGTTGGGCTGTGGTCCGCTGCTGCGAGCCTCCTAAGCGAAGTTTTCTACTGCGCTAGGGGCCGCTTGCGCGTCCGCCACTGCATTTGGGCTCCGGTCGCCTAGGCGGCGCCAGGTGCCAACACCCCTGAGAGAAACCTCTG
>OTU_2740
TCATTTGAGATCTAGTTCAAAGTAGTTCTCTGACCCATTCGCTTGCGCAAACGATCTGAGAGGTCCGTGACACATTGAGCACCTGTCTGACGGCTTCCTCTATCTCGATGGTCACGATGGACGGGCTCACAAATGAATGTGAAGTTACCCTCGTCACCAGAGACAAAATCGGCTGCCAGT
>OTU_935
TGATTCGAGGTCAACCAAAATAAGAGTGAATTCACTTGGCCAACACACCAGCCAACCGTCAAGACAAGACAAATTTACTATGCTTGAAGCTGGAGAGTATTGCCACTAATTTTCAGGCCCGTCCAGGGGACGAAGGCCCATCACCAAGCTAGGCTTGAGGGTTGTAATGACGCTCGAACA
>OTU_630
CTTGTTCGAGCGCCGTTTTATGTTCTAAGGCTTTGCCTTGCGTTGATGTTTATTCTGATCAAAGAATTCATCCAAACATATTGCGCACCTACTTATGGTCATTAACCGCAGTGAAATGCGTTTTTTTGATCACTAAAGTTGGGTTGCCTTGTTTTTTTATATCAAAACATGGCCTCGGAT
>OTU_2730
CGATTTGAGGTCAAGTTGTCAGATGATTGTCCAAAGACGGTTTGAAGCACAGAGCCCCTGATCAGTCACCCTCTTGCAAGGTGCCGGCGAAGACACTTATCACGCCGTACTATGTCCAATCTGGAGTTGCACTAACACATTTGAGGCAAGCTGCAGTAAAGCAGCAATGCCCAAGTCCAC
>OTU_3365
TGATCCGAGGTCAACCTTAGAAATTGATGGTTAAGACCAGGCCGGTCAACCACTTCAATGCGTGCTATAAAAAGCTCGTTGCATCTAGGGTCAAACACGACACTGTCATTATTTTTCGGACCTGCAACATATTTCAGCCGCAAAGGATCCAACAACAAGCTAGACTTGATGGTTGATAAT
>OTU_2248
TGATCCGAGGTCAACCATAGAAAATAATTGGGGTTGTCTGGCAAGATACCACCAGGCCTCCAGAGCGAGAGATGTACTACGCTTGGAGCCAAGATGGCACCGCCACTGATTTTAAGGCCTGCCATCACGGCAGCGCCCAATACCAAGCAGAGCTTGAGGGTTGAAATGACGCTCGAACAG
>OTU_822
CCTGTTTGAGTGTCATTAAATTCTCAACTTCACCGATTTGCTTCGAGTGAAGCTTGGACTTTGGAGCGTGCTGGCCCTCAATTGGGTCGGCTCCTCTTTAAATGCAGCAGCGGAGTCTTCTTTGACTTTTGCGGCGTCGGTGTGATAATCATGTTGCGCCGTCGGCCCTGGGTCTCAGTC
>OTU_1389
TGATTTGAGGTCAGATAAGTCATAAAAGCAAGCCGAGACATAAAGAGGTGTAGACTAATTATCACACCGATTGCCTCAAAGCTAATATTTTTCAGGAGAGCCGGAGGCGAACACTCCAGCACTCCCACAATCCAAAGCACATTACAAAAAAAAATGCTTTGATAGTTTTATGACACTCAA
>OTU_5121
TGATTTGAGATCATTGACAAAGTAATTGATAATTGGCCGACCAGCAACGCATGCATCCCGTCACGACACAATCGTGCAGCATTCGAGGCGATCAGTGGTGAAGGCCCAGGTCCTGCCACATTCACAGGGATGTGAAGCAGACGATGAAAATGATTCTCAAACAGGCATGCCCCGTGGGGA
>OTU_1392
CTTCTTTCAGTATCGGTTCTATCTAAACTCGACTGCGTTTTTCCAAAAGAAAACCGCAAGTCGGATATTGAGCGTCACAATCTTCTACCGGAGGCTGTGTTGCTTGAAAGATAGAGAGGCCCATCTCACATTATCGGTCTTCACTTTCTGGTTTTACTTCACTTTCTCTTTAACAAGGGA
>OTU_4887
CCTGTTTGAGTGTCGTGAAATTCTCAACCTCTCTGGTTTTTATAAGCCAGTTAGGCTTGGATATTGGAGGTTGCTGGCTTCTCAGAAGTCAGCTCTTCTTAAATATATTAGCAAAGTCTTTGCTGACCATCTTTGGTATGATAATTATCTATATCATTGAGAATCAGCTTCCGTCTCGGA
>OTU_876
CCCGTTTGAGTGTCGTGAAATTATCAAAACCCTTTTCTTTTGGTCTTTTGATCGGGGGAAAAGGGTCTTGGACTTGGAGGCCTTTTGCTGGTTTCAACTTTGAAGCGAGCTCCTCCTAAATGAATTAGTGGGGTCTGCTTTGCCGATCCTCGACGTGATAAGATGCTTCTACGTCTTGGG
>OTU_4127
TGATTTGAGGTCAAAAAGTCAATAGATCATCGGGCTTTAGAGGCCCAACAATTAGAAGCAGAGCATACAAGGGACTCCCAGAGCTATTCATCCAAAAGCCATGATGAAACAAGTATTACACCATAAAGCAAATGAACAGTGCTAAAGAGCCTATTTTGTCATCCTCCAGCTAATGCTTTT
>OTU_3899
TGATCCGAGGCCAAACCTTTGAAAGGGTTGTTTTGTAAGGCATGGTCTAGCCCCCATCCCCGAGCGAGTGCGTGAGCCTGCTACGCTAGGGGGGTGCGGACGGTGACCGCCTACGGGTTACGGGGGGGTCCCTTTAGGGACCCCACCCAACACCAAGCCATGCTTGAGGGTCGAAATGGC
>OTU_4093
CTTGTTCGAGCGCCGTTTGCGTCTTAAGGCTTTAGCCTTGTGTTGAGTTTTCCTGGGAAGGAACTCTCCAAACGTCTGGGCGTCCGTCGTGCCTGAACCGCAACACACTGCGTGTAGGGCTTTCGGCAGTCGCCAAAAACCGTCTAGCATGGCCTCGGATCAAGTGGGGATACCCGCTAA
>OTU_5191
CCTGTTCGAGCGTCATTACAACCCTCAAGCCCAGCTTGGTATTGGGTCTCGCAGTTAAACCAGCGGGCCTTAAAGTCAGTGGCGGTGCCGTTTGGGCTCTGAGCGTAGTAAATCTCCTCGCTATAGAGACCTGGCGGTGGTAGTCATTAACCCCCCAACTTTCTAAGTTTGACCTCGGAT
>OTU_1805
TCTGTTTGAGCGTCATTACAACTACTTCAACGAAAGTTGGTTATGGGTTCTGTTTTTTAACAGGCTTTAAAGTTGTATGCTCTGCAGGTTGCTTTGCCAAACCAAAACATAGTACTTTCTTTGTTTCTAGTGAGGCTTTGCAAGCTCTGCCTGAATAAAAATCTTTCTCAAGGTTTGACC
>OTU_5878
TGCCTGTTTGAGAATCATTTATCCTTTATTGATCCATTTGATCACATTTGATTGTGAATGAATGGTATCAGACATGGGCATTCATCATTGATTGTCTTGAATTATGTAAATAATGTGATTGTGTTGTGATAAACAGAAATGTATGGAATGAATAAATGAATCTGGTGATTGTTCATTATG
>OTU_5000
AACCTTTCGTTCCGCAGAACGTTGTCGTTCACGGCGCGGCCCACCGGCTCGACCAGCGTGTTTGTAGGTCCATCGCTGGGATCCGGGTCGTCCGGCCGAGGGGACATTGAGGCCCGGGTCACCCCCGGGGCCCAACACCAAGCCAGGCTTGATTGGTGAAATGACGCTCGAACGGGCATG
>OTU_2683
TAATCTGAGCCTTGTTTCCGTTTCTTGTTCGCCTCTGCTCTGCTTCTGCATCGCTTCCGCATCGCTTCCGCCGTTGCGCCGTGGTCGTGCCATGATCTGTTCGGCTTTCGCCCTCCTGTCCCATGTCACTCTCCGTCCCCGCAACTCTCCCTTTCGGCCGGATGTCATGGCGTGGCCCGG
>OTU_2669
TGATCCGAGGTCAACCATAGAAAAATTATATGGGTTGTCCGGCAAATGCCACCCAGAAACTTCAAAGCGAATGGTAAAATTTACTGCGCCCAAAGTCTGGCTGAATCGCCGCTGCTTTTCGGGTGAGTCCTAAGGGACTGACCACCCAACACCAAGCAAAAGCTTGAGGGTTGTAATGAC
>OTU_5821
TGCCTGTCTGAGTATCAATACGGACCCAACCAATAAATAATATTTGTTGAGTTGGTGCTCATTAGTGATGACTTGTCATTGTTGATGGATCTGAATATTCAATTACCATTTGTTAGTTGATTATTTGAAATGTATTGGTATTAGTCAATCAGTTGATAATTGCCAACAGCTATTAAGCAT
>OTU_5610
TGATCCGAGGTCAACCTGAGAAAAATTCTAGGGGGGAGACCAGGCCGGTCGACGCCCGTGCGGCACGTGCTCTTGCGAAGCTCAGTGTACCGAGGTCGCGACCAACCTGCCATTATCTTTGGGACCGGTCCCCGTGACGGGACCCGGGGTCCAACACCAAGCCGGGCTTGAGGGGTGATA
>OTU_300
CCTGTTTGAGTGTCGTTAAACTATCAAAACACTTTTCTTGGGTGTTTTGGACTTTGGGAGTGTCTTGCTGGTCTGTTTCAGCCAGCTCTCCTCAAAAGCATTAGCTTTGAAGACCATCAGTGTGATAATTTGTTTACACTGACTTGAGTGTCTCAGCTTCTCCTTTTAAAATACCCCTTT
>OTU_722
CTCGTTTGAGTGTCATTGTACTCTCACACTCTAATTACATTTGGAGAAGTGGACTTGGGTGCTGCCGCTTTGCTGTGGCTCATCTTAAATGTGCTAGTGCAACTCGTGGTTGGATATAGTACAGCGTGATAAGTATCCTCGCTGGCACCTCATGAAGAGGGTGTCCGATCGGGAGCTCTG
>OTU_5937
CCTGTTTGAGTGTCATTAAATTCTCAATCTCAACATTCTTGTAATGTTTGCAGATTGGATATGGGGGTTATGTGGGTCTTTCACAAGTTCCACTCCCCTAAAATGTATTAGCTGGAATGCCTTTGCAAACCAACTATCAGTATGATAATTATCTATGCTGGAGTTGATGCGATAGGGAAT
>OTU_4496
TGATCCGAGGTCAACTCTGGGAGAGAGGGGGGTTTAGCGGCCGGAGCCCGCCGGAGACGGACCAAGCGAAGCGCGTTTTACCGCGAGTTACTGCGCTCAGAGTCCCGACGAGACCGCCGATACACTTGAGGGCCCCGGGCCGGCCAGGCGGCCGGGTGCCCCAACACCAAGCTGGGCTTG
>OTU_5252
TGCCTGTTTGAGAATCATTCATTCATTTGATCATTCATCATCCACTTGATCACACTCTTGTGATCCATGTTGGTGGTGGTGGTCGAGACATGGACCTTCACCAGTGATCGTCTTGAATGCATGCACGGTTGTTCGTGAGAGAGAAGGATAGTGCATTCTGTCTGTCGATCGACCAATCAC
>OTU_2179
GCCTCTTTGAGTATCGATTCAACCAAAGCTCGACGGCGTTCTTAAAAACAACGCGCAGTTGGCTTGTAATGAGTTTCGCACTGACCTTTTGCGAAGGTGCGTGACTTGAAGCATCGACAGTTTGTTCGTTCCTGCTGAGAACACTTGCTGTCGAAAAACGCTGAGCAATGCGGTCAGTTT
>OTU_4892
TGATCCGAGGTCAACCAAGAAAAGTGCCCTTTGGGGGGGCAGTTTTACGGCGTGGCCGCGCCGCGATCCGGTGCGAGGTGTAGTTACTACGCAGGGGACGCTACGGCGAGACCGCCAATCAATTTCGGGGCCGGCCCCGCCTCACGGCGGTCCGATCCCCAACTCCAGGTCCCGAAAGCG
>OTU_4600
TCTGTTTGAGCGTCATTATAACTCTTCAACGCAAGTTGGTTATAGGTTCTGTTGTAATTTATTTTACAACAGGCTTTAAAGTTGTACGCTCTGCAAACTGCTTTGACCAAACTAAAATATAGTAAAATTTACTCTTTGTTTTGTGAGGCTTTGCACGCTTTGCCTGAAAATCTTTTAAAT
>OTU_3201
TATGCCCCGTTGAGCGTCATTTATCTGTTCAGACACTTGTGCGTTCGTTCGCGCTTGTGGATGAGTTCGAGGCTCACGTCCGCCATGGACGCGTCCCTTGAGATTGATTAGTGTGCTTGGTCCGCCTTGCGCCCGTCTTGTGATGATTTTGCAAGCCGAGGCCAGAGCATCTGACCCACG
>OTU_2355
CCTGTTCGAGCGTCATTTCAACCCTCAAGCTCTGCTTGGTATTGGGCGCTGCCGTGATGGCAGGCCTTAAAATCAGTGGCGGTGCCATCTTGGCTCCAAGCGTAGTACATCTCTCGCTCTGGAGGCCTGGTGGTATCTTGCCAGACAACCCCAATTATTTTCTATGGTTGACCTCGGATC
>OTU_4010
CCTGTCCGAGCGTCATTTCTGCCCTCAAGCACGGCTTGTGTGTTGGGTGTGGTCCCCCTGGGGACCTGCCTGAAAGGCAGTGGCGACGCCCGCCTAGGTCCTCGAGCGTATGGGGCTTTGTCACCCGCTCGGGAAGGATCTACGGGCGTTGGTCTTCCATATTTTTTTCCACGGTTGACC
>OTU_2960
GCCTGTTTGAGGGTTAGCCTAAAAAAAATCGACATCGTTGCTGTTTCTTGGTGACTTTCGTCGGAGATTGGGTCATCTTAAACCCTTTCGGTTTAAGCGACTTAAAATTTTGTTTTACGATTCCACGAACGTTTCTAAGATTTTTTTCTTTACACGTTTAAGGTGTCGAATGCCTTTATT
>OTU_2319
TGATTTGAGATCGAGTTTACAAAGCCATTTTACCGGCCATGTGTAATTCTGCATCAGTCAGTCAAGAGCTCTTCCTTTGGTGTAAGCTTCAGCAGATTAATAATCCTTTTTACGGGACTAATTAAGTATGCTATTAGCTCAGAAGAAAACTCAGCTGCACCTGCATTTCAAGCAACCCGC
>OTU_3301
TGATTTGAGGTCATTTAATGAAAAATTATAGGCGCGAATCATGAGGATGACCGAACCTAATAAACATTCGATATCTCAAACGTACGTAAGCAATTTAAATACGTTCGAAAATCATTCAAAATTTTAAGTCACTTAACCGAAGGTAAGACGACCCAATTCCGACGCGTCACCACGAAGGGC
>OTU_4992
TGATTTGAGGTCAAATGTTTCAAGGAATTGTCTTGCGACTGTTAGAAGCCAGATACATTCCCTACGAGGGACAAGGCAATGATTCACGGATGATATAGATAATTATCATATCAAAGATGACTCAGTGATTATATCTTGCTAATACATTTAAGGAGAGCTGATTAGCTAGAACCAGCACAC
>OTU_2571
CCTGTTCGAGCGTCATTTCACCACTCAAGCCTCGCTTGGTATTGGGCGTCGCGGCTCCGCGCGCCTTAAAGTTTCCGGCTGGGCAGTTTGTCTCTAAGCGTTGTGGCATCTATTTCGCTGAAGAGTACGGACCGCCGTTGGCCGTTAAATCTTTCATTAGGTTGACCTCGGATCAGGTAG
>OTU_2509
CCTGTCCGAGCGTCATTAACTACCTTCAAGCATGGCTTGTGTGTTGAGCATCTGTTCTTTTTTCATGGACAGGCTTGAAATTCAGTGGCGATGGCGAGTTTGGAGCCCGAGCGTATGGAGCTTTGTCACACGCTATGGTGGCCCAGCTCACTATTTTCTGTCTGTTATTAACACAATACG
>OTU_1714
TGATTTGAGGTCACAGAATCATACAATTATTTACTCACAAACTGGGCTTCAAATGGTATAGAAAACTATCAAACCAAATGAAAGCCTTGTATGCAAGGATTACACAATGCATTCAAGAGTAGCCTAAGGATTAATCATATTATCCACGGCACACTCCAACAATCCAAATCTTACAAACTA
>OTU_1431
TGTCTGAGCGTCATTTTAAACCATAGACCCCCATGGGTTTGTATTGGGCGTCGCCGAAGGGCGTAGCCTCAAAGGCATTGGTCTTATACGCGGACGAGCTCCATTAGGACAGACCGTGCAGGGACCGTAAACATCTGACTTGACCTCAGATCAGGTAGGACTACCGCCTGAACTTAAGCA
>OTU_1293
CCTGTTCGAGCGTCATTATCACAGTATCAAGCCTGGCTTGTTGTTGGGCCCTTTGTCACTGGGTGACAGGTCTAAAAGATAATGACCGGTGTCGTACCGACCCTATATGCAACGAGCTTTTCACAGCACGCATCTGGCAGTCGTGTGGCCCGGTTCTCCTCCCTTATTTCTCAAGGTTGA
>OTU_1320
CCTGTTCGAGCGTCATTTGTACCCTCCAGCCCTGCTGGGTGTTGGGCGTTTGTTCCGCTGCGCGCGCGAACTCGCCTCAAATACATTGGCAGCCAGCCGTCCCGTGTGGGAGCGCAGCACATTTTGCGCTCTCCGCTGCAGACGGCGGCGTCCACAAGTCTACATTTTTACGCTTGACCT
>OTU_1827
TGATTTGAGGTCAAAGATGTCATATATGTTTCTCCAAAGAGATTATTGGAAAGCAGAAAATCCCATCTTCAACCATTGGCATAGATAATTATCACACCAAGGTCAGAAAAAGATGAATCCTTGCTAATGCATTTAAGAAGAGCCGACTTCAAAAGAAGCCTGCAAAACTTCCACATCCAA
>OTU_1077
TAATTCGAGGTCAACTAATATAATGATAATTAATACTAATATAAACGTGTTCTTAAACAGACAAGATTTACTTTGTAGAAGAACGCCGGATAGAATAGCCATTAAATTTAAGAAGCTGGCATTACCCTAGCTTCTAACACCAACTATAAATTAGTTGAAAATAGAAACGACGCTCGAATA
>OTU_2792
TGATCCGAGGTCAACCTTTAAAAATTGGGGTTTTATAGCAGGCACACAACTGGTACTCCCAAGTGAGAAAAATTACTACGCTTGAAGCCAGATGGCACCGCCACTGATTTTAAGGCCCACCTGTAGCAGGTGAAGCCTAATACCAAGCAGAGCTTGAGGGTTGTAATGACGCTCGAACAG
>OTU_3714
GCTTCTTTGAGTATCGTTTCTACTCTCTATCCATTACTTTCTTGTTTTGAGTTTGGAATGGATGTGTTGTGCGTCTTGTTGTTTGTTTTAAACAATAATAAGTTGCATGAAGAAGAGCAGCAGCGCTACAGTCGTTCACACAAACAAATTACTACTTGAACGTAATTTCTTTGGTAAAAG
>OTU_4505
CCTGTTCGAGCGTCATTTCAACCTTCAAGCCTGGCTTGGTATTGGGTCCGCCGCCTCTGGCAGGCCTCAAAGATGTTGGCAGTGGGCGACCCCTGAGCGTGATGGACTCACGACGGATGGGGCCGGTCCATGGCCGAAAGTTTTCTTAGGTTGACCTCGGATCAGGCGGGGATACCCGCT
>OTU_326
TGATTTGAGGTCAAAGTTTGATAAGCTTTGTCCGAAGACGATTATAAGCGGACTGAGACCATGGCCAACAGTGCAACAATCATTATCACACTGATACCGAAAGTCAAAGAAGACTCCGCTGATGCATTTAAAGAGGAGCCGACCCCAACAAAGGGGGGACCAGCACGCTCCAAATCCAAG
>OTU_3219
CCTGTTCGAGCGTCATTATCACCCCTCAAGCCTTTGTGCTTGGCGTTGGACGGCCCGGCCGAGCGCTTGCTCGACCCCTCCTAAAGACAATGACGGCGGCCTGTGGATCCCCCGGTACACTGAGCTTTTAACGAGGCACGTATCGGACAAGGGCGTCCAGGTCGCGGTCCTCTCCTTGTT
>OTU_2427
CCTGTTCGAGCGTCATTACAACCCTCAAGCTCTGCTTGGTATTGGGCCTCGCTAGTAATAGCGTGCCTCAAAATCAGTGGCGGTGCCGTCTGGCTCTAAGCGTAGTAATTTTTTCTCGCTCTGGACGTCATATGGATACTTGCCATTAACCCCCAATTTTTAAAGGTTGACCTCGGATCA
>OTU_2793
CGATTTGAGGTCAAGGTTCGTGGGGTCGAGGGAGCTTCCCGAGAAGGGAAGCACGTTTGCTCGAACGATTGTCTCGACACGAGGTCCAGACGGTTAGAAGCGGGTCCCAAAAAGTGACAGAGCCAGAAACCAAGACATGGAAACATCTTATCACACGTCGAGGATCGGCAAAGAGGACCC
>OTU_2163
TGATTTGAGATCAAACGTTCAAAAAGCTGTCCTCACAGAGGAGGGACATTTGTGAGCTGCAGTGAACCTTCATTGCTGAAGGTTACATGGTGAAAACCACAAGCATAGATATTTATCACACCTGTGATGCCACCAAACACTGGCAAGCTGATCCATTTGAGAGGAGCCAACCATGGGCCA
>OTU_331
TGATTTGAGGTCAAACGTTCAGTGATAGTTTGTCTGCAAGCGCTAGACAGTTGGAAGCAGAACAGACAGAGAGCAACCCACTGGGCGTAGATAACTATCACACCTGTGATGGATCGCAAACGTTTCCACTAATGCATTTCAGAGGAGCTGACCCAGCAAAGGGCCTGCAAAACCTCCACA
>OTU_2352
CCTGTTTGAGTGTCATCGAAATCTCGAACCAAAGTCTCTCGACCCCGTCGGAGCTCGGTTTCGGACGTTGGGAGCGTGCGGGCGGCGACGTCGGCTCTCCTCAAAGGCATTAGCTGTGGGCGCGAGCCTCGCATGGCACGGCCGCTTCGACGTCGTAATGATCGTCGTGGGCTGGAAGTG
>OTU_5844
CGATTTCAGACCAAGTTAACAGACAACACAGCTCAGCTGCATGGTCTTATGGTTTAAACGTACACAAACACTAGCATTGATGGCCAACCCAGAAAGTGAATAGAAGTTAATCTTGTTGCACCTTTAGAGCTAACCGACAACAGCCAGAGCGCGCACAATCATTTTCAGACAATTGGACTT
>OTU_5262
TCTGCCTCAGCGTCGGGTTAATACTCGCTCAACAATTTATTGTTTGAGCGGATCTGACTTTCCCAGGGTCGTCTAAAAGTGTTTACACATTTTTAGAAGTATCGGACCTGGGTTTGTTGAAGCGCAGAGGTTAATGCAAGGACCCGTTAAGGGCCGCAATTGGGTGGGCAGCTTTGCTTG
>OTU_3118
TGATTTGAGGTCAGATGACATGAAAATTGTCCGAAGACGATTAGAAGCAGTCCTTTCACCAGTCTATAACAGCAGCGCTACAGTCACAAATGAATGTTTCTTATCACACCGTTTGTTAAGACCGAGGTGGACCAGCTAATGCATTTCGAGACGAGCCGCAATAAAATCGCAGCAACATCC
>OTU_2077
CCTGTTTGAGTGTCATTAAATTCTCAACTCTCCTGTGCTGTTTTGCAGAGGGGAGCTTGGATTGTGGAGGCTTGCTGGCCACTTATTGGAGGTCAGCTCCTCTGAAATGCATTAGCGGAACCGTTTGCGATCTGCCACAAGTGTGATAAATTATCTGCACTGGCGAGGGGATTGCTCTCT
>OTU_2209
TCATTTCAGATCTGATTTTTTTTTTGGATATTATCCAAAGAACGAACTGTCTCTACAAAGTCCACAGCCTTACTAAAGGTGCGCACTGAGATTGATGACGATGGAGATCGCCAGAGGCGAGCTTAACCACGTCACTCAGTTCGCTTTTAGTTCCTCCCAGAGGGAGAAAGAAAGGCGAGA
>OTU_5833
CTCGTTTCAGAATCATTCAAAAACTCACAAGCTTCTTCTTGCCTGTCATGGGTTTAAGTCGAGTAGTTTGTGGATTTGAGTGTTGTTTGTTCTGGTCTCTTTTGGCCGGCTCAATCGCTCAGAAACAATTGTGCGTAGGGCAGAAGATACGGCGTGGGTCGTGCTTTTAGCACGCTCCAA
>OTU_339
CCTGTCCGAGCGTCATTGCTACCCTCAAGCGCGGCTTGTGTGTTGGGCGCTGTCCCCCCGGGGACAGGCCTGAAAGGCAGTGGCGGCGTCGCGTCCGGTCCTCGAGCGTATGGGGCTTTGTCACTCGCTCTGTGAGGTCCGGCCGGGGCCTGTCTACCCCCAATCTTTTCTCAAGGTTGA
>OTU_2391
TGATTTGAGGTCAAGTCAAAAATATATGCCTCCAAAGAGACAGTCCAAGGGACCATTAGAAGCTGAACAAATGACCTTTCAGCAATGGCATAGATAGGATTATCAAACCAGAGCCGAACGTACAAGTTCTGCTAATGCATTTAAGAGGAGCTGACAATAGTATTGCCTGCAAAACCCTCC
>OTU_3593
CCATTTGAGCGGGATGGTGAGTGTGTGGGGTGGGAGTTCTGAAAGAAGAACAAAGTGAATTTGCCCGTCTCCAGCTCAGACCTCTTGCCCAACAGAGCACACATTTCAGAATAGAGACGCACTCATATTCCAACATATTTGTTTAAAGCCCGACTCAAAGGAACATGCTCCGAGGAGCGC
>OTU_342
TGATTTGAGGTCACATAAATGATAAATGATTGTCCAAAAGGACTGTTAGAAAGCTGAACTGCCCCCACACATTCAATAGCGTAGATAGTTATCACACCAATGAACAGGTTTGTTCTGCTAATGCATTTAAGAGGAGCTGAACCCTTTTTTTACGAGGCCAACAAACCCCCACATCCAAAC
>OTU_4529
TGATTTGAGGTCAGATTTCAAATACGTTTGGCCGCCACTCTAGGAAGGCTAAGCCGGGGAGGGGCACCGGAAGGGGAACGTCTCTGTCGAGCGAGGATGGTACAACGCCCAGTCGAGTTCGACCCACAGGCCCAACCGATGCATTTGAGGGGAGCCGCCTCACGGCAGCAGAGCCCCCAT
>OTU_5272
GCCTCTTTGAGTATCGATTCAACCAACGCTCGATGGCGTTCTTAATTGAATGCAGATCGGCTGTAATGAGTTTCGCAATTGCAAGATTGCGTGACTTTAAGATCGGACAGAAACGTTCACGATGTTCGAACCTGTCAACCTTGGGCAATGCGGTTAATTTGCCTTCTGGTAAATATCAGC
>OTU_851
CCTGTTCGAGCGTCATGATCAACCCTCAAGCCTGGCTTGGTGTTGGATGTGATCGTCGTGATGGACGATCCGTCCCGAAGACAATGACGGCGTCGCGACGTGCCCCGGTACATGGAGCTTTCACAGCACGTACCGGCGTCGGCTGCGCGACCCGGCCACGGTGGACCACCTCGGTGGTTC
>OTU_1634
CCTGTTTGAGTGTCATTAAATTCTCAACTTCAAAAATTTTGTTTTGAAGCTTGGATGTTGGAGGGTTTTGCAGGCAATACTATTGTCAGCTCCTCTTAAATGCATTAGCAGAACTTGTACGTTCGGCTCTGGTTTGATAATCCTATCTATGCCATTGCTGAAAGGTCATTTGTTCAGCTT
>OTU_742
TCATTTGAGATCTAGTTCAAAGCATTTCCTAGCCGATCAGAGCAAGGAAGGGCCGTGCACACATTGATTGCTAAACCAAACGCACGCTCGTCTGCTAGTCACGATGGAAGGGTCCACAACTGAATGTGAAGTTATCCTCGTCACTGGCGATTCGCAGCGTCGAATTAGAAATCGTGCCAC
>OTU_2801
TGATTTGAGGTCACATTAATGAAAAAATTGTCCAAGGACTGTTAGAAAGCTGAACTGTACCTCACATTCAATAGCGTAGATAATTTATCACACCAATGAACAGGTTTGTTCTGCTAATGCATTTCAGGAGAGCTGAACCCTTCAACAGGCCAGCAAGCCCCCACATCCAAACCACTCAAC
>OTU_349
CCTGTTCGAGCGTCATTACAACCCTCAAGCTCTGCTTGGTATTGAGTGTCACCTATTGTGGTGTACTTTAAATTCATTGGCAGTGCCGTCAGCCTCCAGCGCAGTAATCTTTTCTCGCTGGGAAGGTTGAGTAAGGTGCTTGCCAGCAAGCCCTAATTTATCAATGGTTGACCTCGGATC
>OTU_350
ATGCCTGTTTGAGTGTCATGAATCTATCAACGCAGTCAAGCTTTGTCTTGTGCTGTGGTTGTATGAATGAAGGTTGCTGGAAATTCGTCAGCTCCTTTTAAATTGATTAGCGAGAATGCTTTTCAGCTCTGGTTTGATAAGTTTTTCTATGCCTTTGCTGATGGTGTCATGTTTCGCTTC
>OTU_4518
TGATTTCAGATCAAGGTTGCTAATAATTTTCTTTTCCTCCTCTTCATCAGAAGGCGAGGAAAAAAAAGACGATCGAACCGAATTTAAAAAAAATCCCAAACATCAGCGAAAGATGACCATGAAATGGCCAACTATGACGCCTTTGAGAAGGAAATGAAAAAACGGCGCAATCATGAATTT
>OTU_2858
TGATTTGAGGTCATTTAATGAAAAATTATAGGCGCGAATCATGAGAATGACCGAACCTAATAAACATTCGATATCTCAAACGTATGTAAGCAATTTAAATACGTTCGAAAATCATACAAAATTTTAAGTCACTTAACCGAAGGTAAGACAACTCAATTCCGACGCGTCACCACGAAAGGC
>OTU_946
TGATCCGAGGTCAACCTTGGAAAGAGTTTCCGGTTAAAGAAGACCGGGTCCTGTCTATCCTGAGACCGATACGTGCTCAGTTAAGAAGCTCAGTGTACCGGGGGTCGAACAGGCCGCCGTCATTGATTTTAGGAAGGGTTTTGTCACCAAAACCAAACCGTCCAACACCAAGCCGAGGGC
>OTU_2169
TGATCCGAGGCCATGTTGATAATGATAACAAGGCAATCCTTAACTAATGACTCTATTTCGCATTTTTGCTGCGTTTCGGGTCAAAAAGAAAGACGCCAATATTTTTAGATGAGCCTCTATTAAGAGGCAAAAACATCAAAACAAGGCAAAGCCTTAAGATTTAAACGGCGCTCGAACAAG
>OTU_1955
TGATCCGAGGTCAACCTTGAAAAAAAGATTCCTGGTGAAAGGAGAGGACCGTGGCCCGGGCGCCCTCATCCGGTACGTGCTCGGTTTAAGAAGCTCAGTGTACCGGGGGAACCACAGGCCGCCGTCATTGTCTTTAGGAGGGGTCGAGGGCAAGCCCCGACCAACCCGTCCAACACCAAG
>OTU_904
CCTGTTCGAGCGTCATTATCAACCATCAAGCCTGGCTTGTCGTTGGACCTCTTTGCCATTGAAAATATATGGCAGGTCCGAAAGATAATGACGGCGTCGTGTTTGACCCTAAATGCAACGAGCTTTTTATAGCACGCATTGAAGTGGTCGGCCGACCCAGTCTTTAACCATCATTTTTTC
>OTU_5332
TGATCCGAGGTCAACCTAAGAAAACTTTCGGCATTGAATCGCCCCCATCGTCGTGAATCCGTCACGCTCAGGGGTCACCCACTGCCAATATCTTTAAGGCCTGCTGGAGGCGGCAGACCCAATACCAAGCCAAGCTTGAAGGTTGAAATGACGCTCGAACAGGCGTGCCCCATGGAATAC
>OTU_5906
TGATCCGAGGTCAACCATAGAAAATTGGGGGTTGCTGGCCGGCATCCGCCAGGGCCCTATAGCGAGGAGGTGTACTACGCTCAGGGCCCGACGGCACCGCCACTGATTTTAAGACCCGCCGGGTTAGCGGCGAAGCCCAAGACCAAGCTGTGCTTGAGGGTTGAAATGACGCTCGAACAG
>OTU_3932
CCTGTTCGAGCGTCATTATCGCCATATCAAGCTTGGCTTGTTGTTGGGCCCTTTGTCACCTGGTGACAGGTCCAAAAGACAATAACCGGTGTCATACAGACTCTATATGCAACGAGCTTACAACAGCACGCATGTGGTGGTCGTGTGGCCCGGTTTTCACTTTGATAAATATATTTCTCA
>OTU_3077
GCCTGTTCGAGCGTCATTATCACCCCTCAAGCCCTAGCTTGGTGTTGGACTTTAGTCATAGCTTTGCCTATCGACTGGTCTCAAAGATATTGACGGCGCCCCAGAGGGAACCGGGTACGAGGAGCTTTTTATTGAGCATGTATCTGGGACGACTCTGATGGACGACGGTCTTGTTATACT
>OTU_2204
TGATTTGAGATCAAGGGTTAAAAAGAGATCAATGATCACTTTGAGTGATTCAACTTGTACAAATAGACATTCCAATTTGGACTGGCTCTATTGGCACTTTATTTAGCACTCTTATATTTTAGGCAGGTAAATATACATTGCCCAAATCCACCGTAGGGTGATATTAAAACTGATACTCAA
>OTU_3484
TGATCCGAGGTCAACCTTAGAAAATGATGGTTAAAGACCGGGTCGGTCGACCACTTCAATGCGTGCTATAAAAAGCTCGTTGCATCTAGGGTCAAACACGACGCCGTCATTATCTTTCGGACCTGCCGCATATTTCAGCTACAAAGGGGTCCAACGACAAGCCAGGCTTGATGGTTGATA
>OTU_2782
TGATCCGAGGTCAACTTTTAGAAAATAGTGATTGATGGCAGGCGTACACCCTAACCTCCAAAGCGACAGTAGTACTACGCTTGAAGCCGGATGACACCGCCACTGATTTTAGGGAGCACCCGCTGGTGACGCCCAATACCAAGCTGAGCTTGAGGGTTGTAATGACGCTCGAACAGGCAT
>OTU_2292
TGATTTGAGGTCATTATCAAAAAAATTATAGGCACGTTTACCATTATGATGACGACGGTCACGCCTAATAAAAAATTTCAGTATTCGGAGACGCATAGAAAATTCTAATCACGCCTAAAATACGTATGAAATTTTAATTTTAAGTCACTTAAAGCCATGAGGTTAAGATAACTCAATTCC
>OTU_5208
TGATCCGAGGCCATGCTTACGGTTTTCGGCGTCGCCGCGGTCCTTTAGACGCATTGTGTTGCGGTTCAGGCACGACGACGCCCAGAGGTTTGGAGGATTCCTTTGCAGGAAATCTCAACGCAAGGCGGAGCCTTATGACACAACCGGCGCTCGAACAAGTGTACTCCAAGGAATACCAAG
>OTU_1157
TGATCCGAGGTCAACCTGAGAAGATTGGGGGATTTTGGCGAGCCACCGGGGGAACTCTATAGCGGGAGTATGTACTACGCTTAGAGCCCACCGGCGCCGCCACTGTTTTTGAGGGCCGCGGAACCGCGTGCCCCAATACCAAGCTAAGCTTGAGTGGTCAAATGACGCTCGAACAGGCAT
>OTU_962
TGATCCGAGGTCAACCTTAAAAAATTGGGGGTTCGTTGGCAAGCCTCCACCCGGGACTCTGTAGCGAGAAGAATTACTACGCTTAGAGCCGGGTGGCACCGCCACTGATTTTAAGGTCCGCCCAGAGGCGAGACCCAAGACCCAGCAAGCTGGATTGGTTTAAATGACGCTCGAACAGGC
>OTU_1253
CCTGTTCGAGCGTCATTTAATCATTCAAGCTCTGCTTGGTGTTGGGTGTTTGTTCCGCCTCAGCGCGTGGACTCGCCTTAAATTCATTGGCAGCCGGTATGTTGGCTTCGTGCGCAGCACATTGCGTCGCGATTCTGGCAGGCCTCCTCCCATTAAGCTTCTTTTAAGTTTGACCTCGGA
>OTU_2466
CTTGTTTGAGTATCAGTAAAACACCCTCAGCTCCTCTCTTGTTTCGACAGAAGAGGGGTTGGACTTGAGTGATCCCAACGGCAGTGATTTTCGAAGAACTGTTGGCGGGTCGCTTGAAATGCAGGTGCGGCAGGACACATCTTCTGAGCTATAAGCATTACTTATTTAGTCCCGTCAAAC
>OTU_5436
CCTGTTTGAGAACCCTGACGTACCTCGCAAACCCCCCTCTTACTCACGTGAGATGGTGCGGGCCTTTGCGGATTTGGGCCGCTTCCTCACCTTTGGTGGGGTGGCCCGAAATCGAAGATCGGCCTACGTGCGAGAGCTTCGGCCTTCCACCTCTGTCCATAACCAAGACGTGTTAGTATG
>OTU_5054
CCTGTTTCAGTATCATGAAAACCTCACCAAATGAACTTTTTTGTTTATTTGATGGATTTGAGTTTGCAATTGTTAGATTGCTAACTTGAAATGAATTTCATGAAACTCAAATTGTTTTCGATTAAAGGCTTAATAGTTTTGACCTCGGTCAAATCTTTGGCTTTTCTAATCAAAAACTAC
>OTU_1375
CGATTTGAGGTCAAAGGGTTCATATGGGCCAAAAGTCCCACCCAACTGAGGGGCAAAACTCGACCAAAAGTCTCGACGAGACCATTAGAAGCGGGTCTTAAAGCCAATCCCCAGACGTAGAAAAACTTTATCACGTCGAGGATCGACAAAAGAAAACCCCCGCTAATACATTTAAGAGGA
>OTU_5625
TCTGTCTGAACGTCATTATAAACTCAGGCCCTGCCTGGTGATGGAGGCGGCGTATGCCGTCTTCCGCAATCCGTCGGCGGAGGCCGCCACGAGCTGATATGATGAACATCTTTGTCAAGCTCCGTGGTGGGCAGCCTGCCAAATGAATCCTGTAGCTTGACTTCAGGTCAGACGAGGTTA
>OTU_2597
CCTGTCCGAGCGTCATTATCCGCAAACTCAAGCACGGCTTGTTTGTTGAGCAATTGTTCTGTTAAGGAACAGGCTTGAAATGCAGTGGCGAACGATACCGACTTTGGTGCCCGAGTGTTCTAGGGCTCTGTCACACACTCTTGTGGCCCGGTCGGCGTTCTTGCCGACCCTATTGTTAGT
>OTU_1033
TGATTTGAGGTCAAATTGTCATATATTGTCTGAATGAACAGACAGTTAGAAGCAATGCAAACCCATATAAATATGCAGATGTCCACGGCGTAGATAATTATCACACCAATAGACAGTCCACGCGGGGCACCGGCTAATGCATTTAAGGGGAGCTGACCATCAGTAAAGAAGCCAGCAAAA
>OTU_1095
CGATCCGAGGTCAACCTTTAATCAAATTTCGATTGAAATTCGTGGAGTTTTGACGGCGTGGTCCGGTCTCATCGGTAGCGAGAGGTGTGTCACAACGCTAAGACGGGCGACGGCCAGCCGGTGAAATTGAGGCGCGGGGAACCCCCGACGCCCAATACCAAGCCAGGCTTGATTGGATTT
>OTU_5101
GCCTCTTTGAGTATCGATTCAACCACCGCTCGACGGCGTTCTTTTTTTTATTATTAAAAAGAGAATGCGCGGTCGGCTGATTGAGTTTCGCAGGAAGACAAAGCCTGCGTGACTTGAAGCATCGACAGTCGTTCACCCCGAAAGTCTGGACTTCGGACAGAAGCTGTCGACCGAGAGCAA
>OTU_3924
CCTGTTTGAGTATCATGAAATCTTCAAAGTAAATCTTTTGTTAATTCAATTGGTTCTACTTTGGTATTGGAGGCTTTGCAGCTTCACACCCTGCTCCTCTTTGTGTATTAGCTGGATCTCAGTGTTATGCTTGGTTCCACTCAGCGTGATAAGTATCTATCGCTGAGGACACTGTAACAG
>OTU_3154
TGATTTGAGGCCAGAAGGTCAAAAGGTTGGCACGCGGGGGCGCCGGCTGGTAAGCAGAAGGGCACTGTTCGCCACCTCGCGCGGCGCAAGCATTACTAAACGCCAGCAAGGAGCGGGGGCACCTGCTAATGCATTTGAGACGAGCGGAAGGCTGGGGGCTCCCGCAGACGTCCATAGTCC
>OTU_4567
GCCTCTTTGAGTATCGTTTCAACCACAACTCGAAAGCGTGCTGCTTAACGCAGCTGCTGACGGATAATGAACGATCTCGATTATATACGTCGAGACGTTTGAAATGCAGCGAGTGACATGGCGTCGCGATTTGAAGCAGACTTTGTCTCTAGTGACGAGGATAACTTCGCATTCAGTTGC
>OTU_3470
CCTATTCGAGCGTCATTACAACCCTCACGCCCCGCGTGGTCTTGGGCCGAGCCCCCCGGGCTGGCCTCAAAAGCAGTGGCGGTGCCTCTGGGTCCTGAGCGTAGTAATACTTCCGCTACAGGGCTCCCGAGCGCGCTGGCCGAACCCCAACTCTTCAGGTTGACCTCGGATTAGGTAGGG
>OTU_3789
TGATCTGAGGTCAAATCTGAGATTTAGGGTCCCCGTGCGGTGTCGGTCCTACTGGATCACGTCCGCCCTTCCGACCGATCCGTTCGAGGCGACGCGCCGGAGCGCGAGGCCCAACACGGGCCCCAGGCGGGGCCTATGGGTTCGAATGACGCTCAGACAGGCATGCCTCCCCGTGAAGGG
>OTU_1707
TGATTTGAGGTCAAAATGTCAAAGATTGTCCCCGAAAGGACGGTTATAAGCAGGTTCCCATAAGTTTTGCTTCAAAGTCAAGTGGTATAGATAATTATCACACCAAGTGACGGTCCACAAGAGATCCCACTAATGCATTTAAAGGGAGCAGACCATCCACTAAAGGAAGCCAGCAAAACC
>OTU_2993
CGATTTGAGGTCAAACACTTAAAAGTAACACTGTCCTTGCGGACGGTTAGAAGCAACCCTTCACGGCTTCAAACCCAGCGAGTGACTTATCACACCGGGCAAGCAGAAGCCATTACTAAGGCCAGCTAATGCATTTGGGACGAGCTGAAACCAGGCCAGCAAACAACGTCCAAGTCCAAA
>OTU_5585
GCTTCTTTGAGTATCGTTTCTATCTATCCACATTCACTTGCTTTTTGCGAGTGTTTGTTGTGATGTTTTGTGTGTCTCATTCTTTGGAGTGAGTTACATGAAGTAGAGCGACTCTAATGTGTTTTACATACCAAACACATTTTCTTCTTCTTATTGTCTACAATAAGAGTTATAATTTTC
>OTU_1021
TCATTTGAGATCTAGTTCAAGATAGTTTCTCAGAGCCGAAGCTCACGAGAGGATCGCTGCCCTGATGAGTTGGCAGTGAAAAGCACATGCACGCGCTAATTACATTGAGAGAAACACAGCTACAAGAGACTGTGCTATTACCCATGCAAAAAGCCCAGCCGCGTTGTCACAAATCGCAAC
>OTU_1032
GCCTGTTTGAGTGTCATTTTCAACCATCGATGTTGTTCATTATTTTGTTTTTCTTAATGAAACCAGCATTGGACTTTGAAGGTTTGCTGGTCAGATTTGATCAGCTCCTTTGAAATGCATTAGCAGCTTTTAATGGGCCATTTGATCAGCTTCAGTATAATTTTTGTTTGAGGTTGATTG
>OTU_502
TGTCTGAGCTTCATTTAATCCAATAGACCCGAATGGGTCTGTATTGGGCCTCGCTGGTCCGGCGTTGCCTCGAAACAATCTGTCTTGTTGGCGGACGAGATCCACTAGGACTGACCGTCGACCGGACCCTAAATCTCTGACTTGAACTCAGATCAGGTAGGGCTACCGCCTGAACTTAAG
>OTU_5876
ACGCGGGCGCAAAACTCCTTCACAGGCTCAAGCAGCCGGCGGAGGGCCTGGCCCTTACTGATGTCAGCTTTTCCGGCATATGAACTGAGGGGATCGATAACCACGAGCCCTACTTCGCCAAGCTGAACGATCTTCCGCTCGAGGTGGGCGAGGTCAGAATCCAGCATGAACCTCCGCTCG
>OTU_1143
TCTGAGCGTCGTTTAAATCAATAAACCCTTTGGGGTTTGTGATGGGCCTCGCCCGTGTGGGCGTCGCCTCAAAGCCATCGGTCTTATGAATGGGCTGGTTCCCCTAGGGCATAGCCATTTTTCAGGCCTGAAACTATGAAATCATTTTCGACCTCAGATCAGGTAGGGACACCGCCTGAA
>OTU_391
CCTGTTTGAGTGTCATGAAAACTTTCAACTATTCTAATTTTTTGATTGGAATGAAGTTGGACCTTTGGAGGGTTGCTAGAAACAATGCTTGCTGGCTCCTCTTGAATATATAAGGTGACAGCCCCCCTTTACCTTTGGCATGATAAGTTATATCTGTTGATAGTGGGGGAGTTGTTGCTT
>OTU_1847
CCTGTCCGAGCGTCATTAACACCCTTCAAGCACGGCTTGTGTTGAGCTATTTGTTCTGTTATGAACAAGCTTAAAATGCAGTGGCGATGCCGAGTCTGGTGCCCCAGCATTATGGAGCTTTGTCACATGCTCTGGTGGCCCAGCCGGTATTCTGTCCGTCTTTTTTTTTTTTAAAAAACG
>OTU_4927
GCTTCTTTGAGCATCGTTTCTACCCAAATCAGCATTCCTGCTGGAGAATGAGCGTCTCGCTGCTAAATCTTGCAAGTGAGTCGCTTGAAGAAGAGCGAAGTTGTTTTGTACATTCAAACTTACTACTGGTTTGTCGTTTTTCGATAACATCAGTAATGTTGGATAAAAATTTATTTCTAT
>OTU_4023
CCTGTTTCAGTATCATGAGCACTCTCACACCTAACCTTTGTGGTTTTGTTGTGGAATTGGGATGCGCCGGTTCTCAATCGGCACTCCTAAAATGTAGTTCTTGGCTGTTTCCTACTACAGCAGTTTGGCCTAATAGTTTTGACTTTTGTCAAATCTTTGGCTACATTTGCTTCTGGAAAT
>OTU_3813
CCTGTTTGAGTGTCATTAATATCTCAACACAAGAAACTTTTGCTTCTTGTGCTTGGACATTGAAGGTTCTGCTGGTGCAGATTACTGCCAGCTCCTTTTAAATGTATTAGCAGAGCATTGCAGGACTGGCTTCAGTTTGATAAGAAAAGTTATCTATGCTGTTGCTGGGGTTCCTCTTTG
>OTU_2733
CCTGTTTCAGTATCAGTAACATTCTCAAGTCTTGAAAATTTTTCTCTTTCAAGATTTGGAAGGATGGATTTAACTTGCAGATTTGTGTGAAAAAGAGACTTTCTTTTTTTTTCCTCACAGTCAGCTAATCCAAATTATAATCAGTGGTGTGTTTGTTCAGGATCCTAGGATCCTAACTGT
>OTU_5879
TTTGAGAATCTATAGTATCATTCTATCACTGGGGGTGAGTTTTTCACTCCTACATAGAGATTTGACCGATCGCACTTACACTGCGTTGGTTTAAAACGATTGCCGCTGGGTGTTTTCCGCAGTGGGGTATGTGTCTGGAACTTCGGTTTCTTCTATGCTCTGCGGTGGGGAACGTTTGCT
>OTU_1724
CTTGTTTGAGTATCAGTAAAACACCCTCAGTTCCCCCTCTCTCTCGTTTCGACAGAGGAAAGGGGAGTTGGACTTGAGTGATCCCAACGGCAGTGATTTTGAATCACTGCTGGCGGGTCGCTTGAAATGCAGGTGCGGCTGGACACATCTTCTGAGCTATAAGCATTACTTATTTAGTCC
>OTU_5284
AACCTTACGAGTAGGTCTTTCCAGCAGACGGAGCCCCGACTTCCAAGCGAAAGATTCTGCTACGCTTAAAGCCGGTGCCACGCCGCCGAGCGTTTCGAGGCGCGCCCCCAAAGGGGACGTCGCCCAACACCAAGCCAGGCTTGAATGGTGAAATGACGCTCGAACAGGCATGCCCCTCGG
>OTU_2213
CCTGTCTGAGCGTCAGCAAAACCCTTCGGCGGTAAATTTTTTACGGCCGGTGCTGGCGGCGGGTGCCCCCGCCTTTGCGCGGAGGCCCCCCGCTTAAACCCGACGGCGGGGTAGCGAAAGGCCGCGGTAATAGTAGAAATATCTTTGCCAGCGCACGCCCCCAGCGAAACCCCAGCCTGA
>OTU_5832
TGATTTCAGATACAAGTAGAGTTTTGTTAGATTCTAAGTACTTACAGCAGTAGTTAAACCGCTAGCTGTCCTTACTCTCAATGAGTTCACATATGAAATGTGACCGCTGCATTGAGTGCAACCATTGACAAAGTCAAAGCTGCCTGCAAAGTACAGTGTACTTTCATACTTAGCAAGAGA
>OTU_554
CGATTTGAGGTCAAGGTTTTTCTTGTGGGACCGGCCTCGCGCGCCAACATAGGCAGCGGTGACCAGAAACACCACCATTGTCCATAAGACGGTTAGGAGCGGGTGTCTAAAGGGACAGTGCCAAAATCCAAAACGTAGAATCACCTTATCACGTCAAGGATCGGCAAAGCAAACCCCGCT
>OTU_1138
CCTGTTTGAGTGTCATTAAGTTTCTCAACCAAACAAGATGTGTCAATGTCTTGTTCTGGCTTGGATCTGGGATTTTTGCCGGCTTTTTAAGTCGGCTTTCCTGAAATACATTAGCAAAGCTTTTTGTTGCTGGCCTTTGGTGTGATAATTATCTGCGCCAATGAGTTGCTTCAACGCTTA
>OTU_5551
TGATCCGAGGTCAATCCAGATATATATTATATAAAGGTCAAATTTTTTTTGGACAGAATGCCAGCTGGGCCACTGGAGCGTGTGACGAAGCTCGATACACTCGGGCACCAAACCCGGCATCCGCCACTGCATTTCAAGCCTGTCCCACTGGGACAAATAGCTCAACAGACAAGCCGTGCT
>OTU_4698
ACTTGTTTGAGTATCATGAACATTACATCTTCTATGTTTATTATATAGAAGGAGTTGAGGCAGCATGCATGTTATATATGATGTATGTGCCTTTGAATGCATGGTGGAAGTGTGCTGAGACATATATACATCAACTTGTTGATTGTATTGTGTCTCGCCCAGCTCGCACGAAATGTGAGG
>OTU_5358
TGATTCGAGGCCAAACTTTGTTTGCTGATCAGCAATTCTTTTCAAGGTTTAAAAACGATTGACTTGCTACGCTTTCAAAATACACTTAAAAAATGCTTAGAAGTTTCAATGATATCTCCGTGAAAAGATAAACATCAACACAAGGCAATGCCTTAAGTTTGAAACGGCGCTCGAACAAGT
>OTU_5795
CCTGTTTGAGGGTCAGTTAAATAAAAATCGGTGTTGTTGCTACCTTTTGTGGTGACACGTCGGAATTGAGTCGTCTTACCTTCGGTTAAGTGACTTTAAAATTTTTCATGATTTTTGAACGTATTTAAATTTGTTTACGTACGTTTGAGATATCGAATTTTATTAGGTTCGGTCATCCTC
>OTU_3757
TGATCCGAGGTCAACCTTTGATAATTAGGGTTTGCTGGCAAGCAAACACCCAACCTCCAAAGCAAGAAAGTATTACTATGCTTGAAAGCTGAATGGCACCACCACTGATTTTAAGGTGTACCAGGCACAGGTAACACCCAATTCCAAGCAGAGCTTGAGGGTTGTAATGACGCTCGAACA
>OTU_4674
TGATCTGAGGTCCAACACTTAAAAGTAAATAGGTTGGCAGCCAATCGCACCATGCCATGCCCACACAGAGCCCCAGCGAATAAAAACCTATCACGCTGGATCTACAGTGCAGCAGCACAGTAAGAAGATCACTGATTTATTTAGAGTGAGCTGATTCACAGGTCCAGCAGGCACTCATGA
>OTU_2025
CGATTTCAGACCAAGTGACCAGCAGGGTAGGATCGCCTACCACTACCGTGTACTTATTGGGTCCCAGCACCCTGTGGCATGAACCAACAGCAAAGTGATAAGAGATTACAAGCATCTGTTGCACTTTGTGACCGTTGGACTCACAAGCCACTGTGGCCTTTGGGACAATGGGTTTCAGAC
>OTU_411
CCTGTTTGAGTGTCATTAAATTCTGTCAAAACCATGCATTTGTGTGTGTTTTGGATTGTGGGAGTGTCTGCTGGCTTTATGAGCCAGCTCTCCTGAAAGACATTAGCTTTGGGGGGGAGGTGCCAAGTCACTTCTGCCTTTCCATTGGTGTGATAGATGAATTAACTTATCTACGCCAGG
>OTU_1554
CCTGTTCGAGCGTCATTACAATCCTCAAGCACTGCTTGGTGTTGGGTGTTACCTCGCCTGGTGCACCTAAAATTCAGTGGCAGCGGCCATCCGCCTCAAGCGTAGTAATTTTCTCGCTTGTGAGGTTTGGGTATCCGCTTGCCAGCAAGCCCCTAATTTATCAATGATTGACCTCGGATC
>OTU_848
TCTGTTTGAGCGTCATTACAATTACTTCAACGAAAGTTGGTTATGAGTTCTGTTTTAACAGGCTTTAAAGTTGTATGCTCTGCAGGTTGCTTTGCCAAACCAAAACATAGTACTACTTTTGTTTCTAGTGAGGCTTTGCAAGTTCTGCCTGAATAAAAATCTTTCTCAAGGTTTGACCTC
>OTU_3240
CCTGTTTGAGTGTCATTAAATTCTCAACTTCAAAAGCTTTGTCTTGTTGAAGCTTGGATGTGAAGGCTTGCTGGCGTCTTAGATGGTTCAGCTCCTTTGAAATGTATTAGTGGACCTGTTTGTGTTCAACCTTAGTGTGATAATTATCTACGCTGTGGTTTTGAATGCTTGCCCATTAGA
>OTU_1372
CCTGTTCGAGCGTCATTATCACAACTCAAGCACTGCTTGGTTATTGGGCCTCGTCCAACTCTCCCCCTATGTGGGTATGGGCGTGCCTCAAAGTTAGCGGCGGTGTGACCGGGTCCTCGAGCGCATTAGTTGAAATCGCTATGAGAGTCCAGGTTGCCCCAGCCGGATGAATGAATGAAT
>OTU_1784
TGATCCGAGGTCAACCTTGAAAAATTTAAAGTGAAAACCGGGCCACACGACCACCAGATGCGTGCTGTTATAAGCTCATTGCATATAGAGTCTGTATGACGCCGGTTATTATCTTTTGGACCTGTCACCAGGTGACAAAGGGCCCAACAACAAGCCAAGCTTGATATTGTGATAATGACG
>OTU_2652
TGATCCGAGGTCAACCATAAAAAATTTAGGGGTTGCTGGCAAGCGTCCACCGAGACTCAGAAGCGAGGGGTTTATTACTACGCGTAGAGCTCGATGGCACCGCCACTGATTTTAAGGCCAGCCGTTGCCGGCAGGGCCCAAGACCAAGCAAAGCTTGAGGGTTGAAATGACGCTCGAACA
>OTU_2235
GCCTGTTTGAGTATCATGAACACCTCAACTCTCGTGGTCCGCCGCGATGAGCTTGGACTTTGGGGGTCTTGCCGGACCAGCGTCGGCTCCTCTGAAATGTATCGGCTTGCCAGTGTTTGGTGGCATCGCAGGTGTGATAACTATCTACGCTTGTGGTTCCGTGCCATGTTACCTTCAGCG
>OTU_2029
TGATCCGAGGTCAACCTTGGGTAAATAAGGCTTTTAACGGCCGGAACCCGCAGCACGCCCTGAGCGAGATGTATTACTACGCTCGGAGTGACTAGCGAGCCCGCCACTGGTTTTCAGGGCCTGCGGCAGCCGCAGGTCCCCAACACAAGCCGGGGGCTTGATGGTTGAAATGACGCTCGA
>OTU_3414
CCTGTTTGAGAATCGTAAAATCCTCTCTCCACCAGTTGGTGGCTGCAGGACTTGTCGGTTGTGCGACGCTCGTCGTCGTACTCTGATCAAAAGCAGTAGGTCCGAGTCAGGCTAGTGGCCTGGGACACTGTGTGCTAGAGACGTCGCGCTCTTTTGGGGCGTGCTGACTGTCTTCTCACA
>OTU_4410
CCTGTTTGAGTGTCGTGTGCCTCTTCGCCGGAGCCGCTGTGACCCGTTCACTTTGGCTTGCAGGTGGCGGTGGGATCGTCGGCCCCTTGGAGGGTCGACTTTCCTGAAATTGATCAGCGATGCCCAGTCCCAAAACCTCTGGTCTGCGGGTGTTAACTTTTAAAACCTGCTGCCTCTGCG
>OTU_4657
CCTGTTCGAGCGTCATTATAACCAATCAAGCCTGGCTTGGTATTGGGGTTCGCGGTCTCGCGGCCCTTAAACTCAGTGGCGGCGCCGGTAGGCTCTAAGCGTAGTAAAACTTCCGCTATAGGGTCCTGTCGGTGGCCTGCCATAACCTCCCACTCTCACGGTTGACCTCGGATCAGGTAG
>OTU_4247
TGATCCGAGGTCAAACTTGTAATAGCTGGGGGCTGCTTTCCAGCGAGAGCCCACAATAACTCTCAAGCGAGGTAGTATTATCACACCTGAGGCTGCTGTGGTCTCCGCTGAGGAATTCCAGAGGGGATAGTCAGGAGACCATCTTCCTCCAGGACCAAGCAAAATTGCTTGAGGGTGGGT
>OTU_5802
CCTGTTCGAGCGTCATTTCAACCCTCAAGCCCCCACGGGCCTGGTGTTGGGGACCGGCAAGGGAGCCCTGGGCCCCCCAGCCGCCCCCGAAATACATTGGCGGTCTCGCCGCAGCCTCCTCTGCGTAGTAGCACAACCTCGCACCGGAGCGCGGCGCGGCCAAGCCGTAAAACCCCAACT
>OTU_1329
TGATTTGAGGCCCGAGGTCAGAATATATTGTCAAAAGACGACTGTAAGCCATGGAGCACAAACCACTTAGGCATAGACATTAATATCAAGCCGACAGCGGTTTCTCACCAAAAGCTAACACATTTAGGAGGAGCCGTGAACAAGTCAACGGCAGACCCCCAGATCCAACCAAAACCAGAG
>OTU_4188
TGATTTGAGGTCATTAGATGATAAATTATAGACGCGAAATCATGAGAATGACCACATCTAATACTCGATGTTACAAACGCGTGTAAAAAAATTTAAACACGTTGAAAAATCACGTAAAATTTTAGGTCACTTAACCGAAAGGTAAAGACGACCCAATTCCGAAGCGTCACCACGAAAGGC
>OTU_2201
TGATCCGAGGTCAAACTTGAAGACTTTAAATCGATTGGCAAAGTTCAATCTCACAACTAAACGATAACATTGCTACGCTTGAAGTTTGATCTACTTGCACAACTTGTTGGAAAGGTATCCTTAAGGATATCCTTCAATACCAAGCAAAGCTTGAGAGTTTAAATGACGCTCGAACAGGCA
>OTU_2442
CCTGTTCGAGCGTCGTTTAACATAATAAGGCTTTGCCTTGTGTTGATATTTTTGGAATTTGTTTTTTTCTTAATCAAATCCAAGTATCTAAAATTATTGGCAAATTGAAATAGACCGATGCGCAGCGAAATGCGATTTGAAAGTTTATTTGAAAATTTAGCCAAATTTCTTTTTTTTGTT
>OTU_3224
TGATTCGAGGTCAAAAGTTGAAAATGGAACAGATTCAGAAGAATCCATTAGCCAAATTAGAAGCAGCTCATAGAAAGAAGCCTGGCCATCCCGAAAGATGTCCTCAGCGGTCAGATAGATTATCACGCCGAGTAGAACCAAACTCATAATCAAGAGCCAGCTAATACTTTTAAGACCAGC
>OTU_3853
CCTGTTTCAGTATCATGAAAACCTCATCAAATGAACTTTTTTGTTTGATGGATTTGAGTTTGCAATTGTGAGATTGCTAACTTGAAATGAATTTCATGAAACTCAAATTGTTTTCGATTAAAGGCTTAATAGTTTTGACCTCGGTCAAATCTTTGGCTTTTCTAATCAAAAACTACAGTG
>OTU_4849
GCCTGTTTGAGAATCATTTTAATTTATTTTCTGTTTCATGTTTATTCATTTCATTCATTTGTTTGGATGGATGGATGGATGTGAATGGGAGAGGATGGGTTTTCATGGATGATTACCTTGAAGTGTGGGATGATTGGATCATTGGTAATGATTGTAATGGTCATTGTTGATTGATTGATT
>OTU_2506
GCCTCTTTGAGTATCGATTCAACCCACGCTCGACGGCGTTCTTAATTTTAAATTGAGAACGTGCAGTTGGCTTGTATTGAGTGTCGCACTGACTTTCAGAAGGTGCGTAACTTGAAGCATCGACAGTTTGTTCGTTCCTGCTGAGAACCACTTTCTGTCGAAAAACGCTGAGCAATGCGG
>OTU_433
TGATTTGAGATCAAACATTCAAAGAGCTGTCCTCGCTGAGGAGAGACGTTTATGAGCTCCAATGAACCTCCATTGCTGAAGGTTATCTGGCAGAAACCACAAGCGTAGATATTTATCACACCTGCGATGCCACCAAACACTGGCAAGCTGATTTGTTTGAGAGGAGCCGACCACAGGCCA
>OTU_652
TGATTTGAGGCCAGAGCATTAAAGTATTGCCCTTGCGGGCGACTGTGAGCCTTCGTCGGACACGACCAGCGGCGCAAAGTGAATTATCACACCAACGGCGCGCGTCCTCGGACTGGCTAATGCATTTCGAGACGAGCCACTACGGCAGCGTCCAAATCCGCCCCTCGGATCATGACAATC
>OTU_2310
GCTTTCTTGAGCGTCGGTTCTATCATCATCTCGCTTATCTTTTTGTTAAGATGAGTGGAAAATGAGCATTCGAACTTTTTTGTTCGAAGGCTTGAAATCTCTGATTGAGCTTCGTTTCCTGACCTGCACTATTCAGTGGGCAAACAAAGGCTCTGTTACGTGGATAATTTCACCTTACGG
>OTU_1451
TGATCCGAGGTCAACCTAAGAAAGTTGGGGGTTCTAGCGGGTGGACGACTAAACCCTATAGCGAGAAGTATTACTACGCTTAGAGCCAGACGGCACCGCCACTGATTTTAAGGGCCGCCGATACAGCGGGCCCCAAAGCCAAGCAGAGCTTGATTGGTCATAATGACGCTCGAACAGGCA
>OTU_5095
CCTGTTCGAGCGTCATTTCAACCCTCAAGCTCTGCTTGGTCTTGGGCTCGGCCGCCGTGGCCAGCCTTAAAATCAGTGGCGGTTCCGTCTCGGCTCCAAGCGTAGTACATCTCTCGCTCCGGAGGCCAGGTGGTATCTTGCCAGATAACCCCCATCTTCTATGGTTGACCTCGGATCAGG
>OTU_5163
TGATTTGAGGTCAAGTCAATATAATTCAATTTCTCAATAATGAGCAGAGAGAGAGATCCATAGTACTCTTTTCCTTCACTTTCCTGGCATAGTGAACTTTTCATTCATCTACCACACCAATGGAAAGGCAGAAGTGACTAGAGCACATCCCCTCCTAACCAGTTTAATCTTTTTCAGGAG
>OTU_4342
CCTGTTCGAGCGTCATTTCAACCCTCAAGCTCCGGCTTGGTCTTGGGCTCTGCCGGTCACGGCTTGCCTTAAAATCAGTGGCGGTGGCAGTCGAGCTCTACGCGTAGTAGCTATATTTTCGCGATTGAGTCTCGCTGTGCGCTGGCCAGCAACCCCTAATTTTCTATGGTTGACCTCGGA
>OTU_2480
CCTGTTCGAGCGTCATTTCAACCCTCAAGCTTTGCTTGGTCTTGGGCCCTGCCGGCAACGGCTGGCCTTAAAATCAGTGGCGGTGCCATCGAGCTCTACGCGTAGTAATAAACCCCTCGCTTCTGAGTCTCGGTGGACGCTTGCCAGCAACCCCCAAATTTCTTATGGTTGACCTCGGAT
>OTU_1591
CCTGTTTGAGTGTCATGATCTCTCAACCAATAGGGTTTCTTATTGGCTTGGATCTGGGTGTTGCCAGCTTTGTCTGGCTCGCCTTAAAGGAGTTAGCGAGTAAAGCTCTGTCGTCTGGCGTAATAAGTTTCGCTGGTGTAGACATGTGTGGCGCACGCTTATAATCGCCCTCGGGCAATT
>OTU_2718
CCATCTCAGATCAAAATTCAGACTATTGAATGCAAAGCAAAACAATAATCATATGGATTTCCGACGTAAACTAGTCTGCAAACAAAGGTTCACCAGAAGTGGACTTGTTGCTTGTTCGAAGATACACGTAAAAGTTAGAGGCACAAGGCCATTCTTCACGTCACTAAGAACAAACGTCCC
>OTU_5119
GTTTCTTTGAGTATCGATTCAACCAACGCTCGATGGCGTTCTTATTGATTTAGGAACGAGCTATCTGGCTGTATTGAGTTTCTTGCTTTGAAAGCAGCAAGTGACTTGAAGAATGGACAGTAAAAAAATGGACGATTGGAAAAACATCCAAAACCTGTCAGCATAAGCAATGCGGTTAAA
>OTU_5517
TGATCCGAGGTCAAGCGCATAGTTGTAGGCTTTATGGACGCCGCAATATAGAGAAGAGCGCAAGATGTGCTGCGCTCAAACACCAGATTGCCGGCTGCCAATTGATTTGAGGCGAGTTCACGCGCGCAGCGGAACAAACACCCAACACCAAGCAGAGCTTGAAGGTACAAATGACGCTCG
>OTU_445
CGATTTGAGGTCAAGGTTTTATTTTTGTGGGTCCAGCCTTCCACCAATATAAATGGTAGTGACCAGAGCACCATCATTGTCCGTGAGACAGTTAGAAGCAGGCATCCAAGGGACAGTGCCAAATCCAAAACGTAGAAACATCTTATCACGTTAAGGATCAGCAAAGCGGACCCCACTGAT
>OTU_2826
TGATCTGAGGTCGAAATGATAAGCTGGGGAGCCGTGCTCCTGCAACGGTCAGCGAGGGGTCTACAACGCTGTATCACGTCGCAGAAGCGCGTAAGCGCTCCGCGTGCATTTCGGCCGGGCTGTGTACACAGCCAGCGGCCACGGTCCAAGCCAACGCGAATGCGTGGTTGAGAGGTGCGC
>OTU_2141
CCTGTTCGAGCGTCATTTCACCCATCAAGCTACACTTGGTGTTGGGCGTTTGTCCCGCCATTGCGCGTGGACTCGTCTCAAAGTAATCGGCGGCCCGTATTTGGCGTGTAGCACAGCAGACTTGTTGCTGCAACGCCCAAGAACGCGCCTGCCGTAAGGTATCATTTTGTTTTCGACCTC
>OTU_3803
TGATCTGAGGTCATGGTTCAGGAGCCCTCATGGGCTCCTTCGGTCTGGGTCAAGCTCACGGTAAGTCCGACAGGAACTCGTCCGCAAATCAAGACCTATGGGTTTGAGGCAATGCACCTGGATGCAGAGCCCAACACAAATCGATGCCGATTTATGGGTTTCAAATGACGCTCAGACAGG
>OTU_2884
CCTGTTCGAGCGTCATTATCAACCATCAAGCCTGGCTTGTTGTTGGACTTTACTGCTGAAATATGTGGCAGGTCCGAAAAATAATGACGGTGTCGTGTTTGACCCTAGATGCAACGAGCTTTTTATAGCACGCATTGAAGTGGTCAACCGGCCTTGTCTTAACCATCATTTTCTAAGGTT
>OTU_5415
CGATTTGAGGTCAAGGTTCTTTGTGGGTCCAGCCTCCCGCCAGTGTGAATGGCGATATGACCGGAGCACCATCGTCGTCCCTGGGACGGTTAGAAGCAGGCACAGTGCCAAGTCCAAAACGTAAAAACATCTTATCACGTCAAGGATCGGCAAAGCAAACCCCACTGATTCATTTGAGAG
>OTU_712
TGATTTGAGATCAAACGTTCATAAGGCTGTCCTCGCCGAGGAGGGACATTTGTGAGCTCCAGTGAACCTTCATTGCTAAAGGTTACATGGTGGAAAACCACAAGCGTAGATGTTTATCACACCTGTGATGCCACCAAACACTGGCAAGCTGATCCATTTGAGAGGAGCCAACCAAAGGCC
>OTU_2114
TGATTTGAGATCAAACATTCAAAGGGCTGTCCTCGCTGAGGAGAGACGTCTGTGAGCTCCAGTGAACCTCCACTGCTGAAGGTTACCTGGTGGAAGAACCACAAGCGTAGATAGTTATCACACCTATGATACCCACCAAACACTGGCAAGCTGATTTATTTCAGAGGAGCTGACCGTAGG
>OTU_453
CCCGTTTGAGTGTCGTGAAATTCTCAAATGCCTTTCTTTTGAAAGGCTTTTGGACTTGGAGGCTTCCTGCTGGCTTTTACCTCAAAGCGAGCTCCTCCCAAACGAATTAGTGGGGTCTGCTTTGCCGATCCTTGACGTGATAAGATGTTTCTACGTCTGGGATTTGGTGATGCCTCTTGG
>OTU_5713
CGATCCGAGGTCAACCTGTGAAAGAGTTTCACGGCGCGGATCGCCCGTCTCGCCAGCGAATTGGTTGCCACGACGCTGAGATTCGGACCGTCCGGCCGACGACTTTGAGACCCGGGTCGCCCCCGTGGCCCAACACCAAGCCAGGCTTGAGTGGTGAAATGACGCTCGAACGGGCATGCC
>OTU_455
TGATCCGAGGTCAACGTCTTGGAGGGGTCTCGACGGCGCTCTTCCCAGCATCGCACTGCTGTGTGCTTGAGGTCGGCACGCCGCCGTCGTTGGCTTTAGGGCATGCTCCACGCAACACCCAACATCAGATGATGTCATCTGAGGGTTGTAATGACGCTCGAACAGGTATGCCCTTCGGAA
>OTU_4373
TGATTTGAGGTCAAAATATGATGAATTATAGGTATAATATCATATAACGTGATCATACCTAATAAAAATTGACACCCATAAACGGATAATTTAATTATACTCGTCTAGAATGCACATAAAAATATCAATTTCAGGTCTCTTAACCTAAAAGGTTAAGATAACCCAATTCCGAAAGTCACA
>OTU_1283
CCTGTTTCAGTATCATGAGCACTCTCACATCTAATCTTTGTTGGTTAAGATTGTGGAATTGGGATGCGCCAATTGTTATTGATTGGCCCTCCTAAAATGTAGCTCTTGACTGTGGACTACTATAGTAGTTTGGCTTAATAGTTTTGACACTTGTTTGTCAAATCTTTGGCTACATTTACT
>OTU_2634
TGATCCGAGGTCAACATATGGCGGTCCCTCCCTCGCGGGAGGTCCCTATGTCGGGGGTTTTACGGCAAGCCTAGCTGCTTCTCCCAGGGCATCTAACGGTAAAGTTACTGTACCCGGGGCCCGCAGCCGGACCGCGCACTTCTGCTTGGGGGCCTAGGGGGGGCTTCGCGAGAAACCACC
>OTU_4714
TCATCTGAGATCTTATTCTGAAAGAGAGTGTCAACTATCCATTTGCATGGATAGCGGTGACATTCCTGGATCAGAACCGGAGCACCTCCCTCAGGAGTGACGAAGTTATGAACACTCAGCGAGGAGTGCTTTATCTTGCGCCAAACCCAATTAGCGGGAAGGTCCAGGTTCTTCTCTGTA
>OTU_3407
TCATCTGAGCTCAGATTTTTAAAAAAAGTATGGAAGCACGGGTATAAATCATCCAGTCTAGAGTCGCAAGCAACTCGAGCCTGACGTGATCCTGGTCTTCCCAGTGTAATGAGATAGTGAATGCCACAAAGGGCAATTATCATACATCACACTAGTTTGGTATGAAGACCTGACCTATCG
>OTU_2431
CCTGTTCGAGAGTCATCAAGGAACGCTCAAGCGAGTTTGCTTGGACTTGGAGGAAGAGCTGTCGCCCTTCGGGGTGGGTTCCCCTCTGAAATTCAATGGCGGATGGTCCGTGCGGACACCGACGTAGTAGGAGCGATCTCTCGTCGCGTCTCTGGATCGTCCTGCCCTCAATCCCCAACA
>OTU_5182
TCATTTGAGATCTAATTCAAAAGAGTTGTTCGCCAAAGCGAACAGGTTGCGGTTAGTTTGCACGCGTTTGCGCACACGAACAGTCCAACGCCTTTGCCAACTCACCAGACCTAGTCACGTATTGGAAGATTCACATGAAGTGAAATTATCCACGTCACTAGCGGCGAAGGCCAGCGAGAC
>OTU_1631
GCCTGTTTGAGTATCATGAACACCTCAACCCTCGTGGTTCGCCACGATCAGCTTGGACTTTGGAGGCTTTGCTGGTCCCCCCTGAGGGTCAGCTCCTCTCAAATGAATCAGCTTACCAGTGTTTGGTGGCGTCGCAGGTGTGATAACTATCTACGCTCGCGGCCGTCTGCCGTGTAACCC
>OTU_5489
CTGATCCGAGGTCAACCGTCAAAGAATAGTGGTTGGCCAACGCCCGCGGGTCCCTCCCGAGCCAGTGACAAAGCCCCATATGCTCGAGGACCTGCGGGGCGTCGCCGCTGCCTTTCGGGCAGGTCCCCCCAAAACCGGGAGGACCACACCCAACACACAAGCCGTGCTTGAGGGCAGAAA
>OTU_5564
TGATCCGAGGTCAACTTCTGAGAAAGTTGGGCGTTTTACGGCAGTGGCCGCCGTCGGGCTCCCGATGCGAGGTGTGCTACTACGCAAGAGGAAGGGCCGCAACGGGGCCGCCAATTCATTTCGGGGGCGGCGCGTCGGAAGACGACCTCGCCGGACCCCAACACCAAGCAGTGCTTGAGG
>OTU_3766
CCTGTTCGAGCGTCATTATCACCCCTCGAGCCCCCGGGCTTGGTGTTGGACGGTTTGGTCGAGGCCCCCTCGACCCCTCCCAAAGACAATGACGGCGGCCTGGATGGACCCCCGGTACATGGAGCTTCTTAACCGAGCACGTATCGATGTGGTCCCCGGGACCCGGTCTTCCTTCTCCCT
>OTU_2320
CGATTTGAGGTCAGATTGTCAAAGTGATCTGTCCGCGAGGGGACGGTTGGAAGCCGGTCCGTGGGGCGAGGGACGTCCTCGACGGGTGATCTTATCACGCCGAGTGAGAACAAAAGTCCAAGCCAGGATTAAATCCAGCTAATGCATTTGGGATGAGCCGGGCGTCGCCGTCCGGCAGCA
>OTU_2591
TGATCCGAGGTCAACCACAGAGTTGGGGGGTTCTGGCAGGCGGCCACCGGACCCTGGAGCGAGAGATGTACTACGCTGAGGGCCAGGCGGCGCCGCCACTGTCTTTAGGGCCGGCCACAGCGGGCGGGGCCCAACACCAAGCGGGGCTTGAGGGTTGAAATGACGCTCGAACAGGCATGC
>OTU_4173
TGATCCGAGGTCAACCTGGAAAAAAATAAAGTGACGATCGGGCCAGGCGACCACCAAATGCGTGCTATTTTACAAGCTCGTTGCATATAGGGTCGCCATGACACCGTTCATTATCTTTCGAACCTGTCGCCAGGCGACAAAAGGGTTCAACGACAAGCTTAGCTTGATGGTTGATAATGA
>OTU_5383
CTGTTTCAGTGTCATTAACCTCTCTCAGAACAACTCGTTGTTTTGGACTTGGGTGCTCTGGACATACCTTGCGAAATTGCTCGGCTGTGAAGCCGACTGATTGATCAAGCAGCCCAGACACCTTAAATGCAAGAGCACAGTTTGTCCGTTCACCGAGCTTTTTGATAATAGGGCGTAGCC
>OTU_5864
TCATTTGAGATCTAATTCAAAAGGTATTAATACGATTAAGTATTAGATTAATTTCCACTGAATGTTATAGTATAATCAACTATCAATGCAGATAACATCAGTCGTCTAGGTCACTCAAGCGTTGTAATATAAATAGAGATTATCCATATTACTACTCAAGCGATTAGATTAACTAACCAA
>OTU_2318
GCCTGTTTGAGTGTTATCAACCTCTCCTCACCCTATTAGGACTCCGTGTGGTGCGTCCCTGGAGGCCCTAGGGGTGGAAATTGAGAGTCAGTGCGTGCGGCGCATTGTCTCTTCAAATACAGTGGGGCATTTCCGATGTCAGCTTGTTAAGCCAGACTCGAATCACTTTGCTTCACTCAT
>OTU_784
TGATCCGAGGTCAACTATCAAAAATTGGTTACTGGCAAGCGTACATCAGACCTCCAAAGCGAGAAACTTTACTACGCTTGAGGCTAGATGGCACTGCCACTGATTTTGAGGTGCACCACAATTGCAAAGTGACACCCAATACCAAGCAGAGCTTGAGAGTTGTAATGACGCTCGAACAGG
>OTU_474
TGATCTGAGGTCAAAATTCAGAGGTGTTTTAAGGTCCCATGAACGGTCCGTGTCCCAGAGGATCTCGCCCGCTCAACTAGACCAATGACTTTGAGGCCACATCGACTATGCATCGATGAAGGGCCCAACAAGCCGTCGCAAAGTCGCTCCGGCATGGGGTTTAAATGACGCTCAGACAGG
>OTU_475
GCCTGTTTGAGTGTCATTAATGTATCAAACCAACAAGCTTGCTTGATTGGTCTTGGATGCTGAGGGTTGCTGGATACTTGATGGTCAGCTCCCTTTAAATGCATTAGCTTGGAGTATATGAGCTACCTGAAGCTAGAGCTAATAGAATACTTTGTATTAACTGCTTTTGCAAAGGTGTTG
>OTU_3263
TGATTTGAGGTCAAGTGTCAAGTTTGTATGCCTCAATGAGACAGTCCTAGATGGACTATTAGAAGCTGAAATAACTAGCATTATCCTGGCGACAGCAACACAGATAAGTCTTTTATCAAACTGAAGCCAGTTCTGCATGCTTTCTGCTAATGCATTTAAAAGGAGCTAACATTACTGCCA
>OTU_4285
TCTGAGCGTCATCAAAACCAATAAGTCTTTTGGACTTGTGTTGGGCTCCGCGTCCTCGCGTTGCCTCGAAGCCATGGTCTAACCTGCGGACGACTCCAATCGGACCTGCCGTGGTGTGGCCCATACATCTGACCTTTGACCTCAGATCAGGTAGGAAGACCGCCTGAACTTAAGCATATC
>OTU_3083
CCTGTTTCAGTATCATTTTATCTTCTCTTAGCCCTACTTTTGTGGAGCAAAAAGGGAAAAAATTATAACTGGCCTCCGCTCCCTTAGGGAGCTGGCGGCTGAAATACTTTGGGTCTTTTGGACTGGATCTAGCCCTTTGGTAAGTTAACTCTGCGCAAAGAATTTAGGCCGGTCTCTTTA
>OTU_4939
CCTGTTCGAGCGTCATTTCAACCCTCGAGCCCCTCCGGGGGATCGGTGTTGGGGACCGGCCCTGCCTAGCAGCGGGTTGCCGCCCCCTAAATTCAGTGGCGGCCTCGTCGCAGCCTCCCTTGCGTAGTAGCTCTTTTGAAACCTCGCACCGGAGCGCGTCGTGGCCACGCCGTAAAACCC
>OTU_5859
TGATCCGAGGTCAACCTTGAGAAATTTATTTATATAAAAACCGGGGCACACGACCACCAGATGCGTGCTGTTATAAGCTCGTTGCATATAGAGTCTGTATGACACCGGTTATTGTCTTTTGGACCTGTCACCAGGTGACAAAGGGCCCAACAACAAGCCAAGCTTGATATTGTGATAATG
>OTU_3100
CGATTTGAGGTCAAGTTGTCAGAGATAGTCCAAAGGACGGTTTGAAGCACAGAGCCCCGAATTGGACACCCTCTTATGAGTTGCCAGCGAAGATACTTATCACGCTGTACTATGTCCAAGTAGAGTTGCACTAAGGCATTTGAGATGAGCCTGACAACAAAGCAGCAACATCCAAGTCCA
>OTU_2698
TGATCCGAGGTCAAACTTAGAAAGTTGGGGGTTGATGGCCAGCGTCCGCCGGGTCCCTATAGCGAGGACATTTACTGCGCTCAGGGCCTCGACGGCACCGCCACTGATTTTAAGGCCCGCCAGGTGAGTGGCGGAGCCCAATACCAAGCCAGGCTTGAGGGTTGTAATGACGCTCGAACA
>OTU_5843
TGATCTGAGGTCAAGTCAGATGTTTTAGGGTCCTGACACGGTCTGTCCTAATGGAGCTCGTCCGCGTATAAGACCTATGACTTTGAGGCAATGCATCCCCATGCAGAGCCCAATACAAACCCATATGGATTTATTGATTTAATGACGCTCAAACAGGCATGCCTTCCGGTAAAGGAAGGC
>OTU_2367
CCTGTTCGAGCGTCATTTGCACCCTCAAGCATAGTTTGGTGTTGGAGGTCGCCCCGGTGGGGCGCCCCCGAAACTCAGCGGCGACGTAGCCGGACTCCCTGGCGTAGTGACACTTGCTGTCGTCCCGGAGTGGTCGGTCGTGCGTCAGCCGGACAACGCCCCATTTTTTGAAATCGACCT
>OTU_4606
CCTGTTTGAGTGTCATTAATATCTAAGCTTTTGGTTTTTTTGAAGCCTTGGATCTTGGAGGTTCTATGCTGGTGAAATTAACTGGCTCCTCTTAAATACATTAGCGGAACTTAATGAATCGGCTTTGGCTTGATAAATAAATCTAGGCTATCGCTGAGGAGTCTGCCTTCTGCTTCTAAC
>OTU_1317
CCTGTCCGAGTGTCATTGCCTCTCTCCGAGCCCCCAGCTTGGGTGTTGGGCTGCCGTCCCCCTCCGCGGCGGGGTTGGGACGGGCCTGAAAGGCAACGGCGGTGCCATGGTCAGCCTCCGAGCGTATAGGGTTTTCATCTTCCCGCTCCATGGGTGTGACCGGCACCTGCTTCGCCCCTG
>OTU_4974
TGATTTGAGGCCAGATGTCATAAAGTGTCTCGCAAGAGACGATTATAAGCATGAGTCAATTAAAAATACTTCACGACCACAGCGCAGATAATTATCACACTGAAGGCGATCCGTAAAGATTCACGCTAATGTATTTCAGAGGAGTCGACCGAGTTAACAAAAACCCACAGCCGACACAAA
>OTU_488
CCTGTTTGAGTGTCACGTAAACCCATCGCGTCTCGGATTGTCATGATCCGAGGGGCGGATTTGGACGCTGCCGTAGTGGCTCGTCTCGAAATGCATTAGCCAGTCCGAGGACGCGCGCCGTTGGTGTGATAATTCACTTTGCGCCGCTGGTCGTGTCCGACGAAGGCTCACAGTCGCCCG
>OTU_5431
CGTCTGCCTGGGCGTCACACATCGTTGCCCCCCCCCACACCTCGCTCCGAGAGCGCGTGTTCGGGCGGGGGCGGAGATTGGCCTCCCGTGCGCGATTAGCCTCGCGGTTGGCCCAAAAACGAGTCCTCGGTTGCGAGCGCCGCAACATTCGGTGGTTGTCGAGCATTCGGTGCCCCGTTG
>OTU_5947
CCTGTTTGAGTGTCATTAATATATATCAACCTTCTCATTTCTGAGTGGTTTGGATGTGGGGGGTTTGCTGGCCTCTTAAATGAGTTCAGCTCCCCTGAAATGCATTAGCAGAACAACCCTGTTCATTGGCGTGATAACTATCTACGCTATTGATTGTGAGGGATGGTTCAGCTTTCTAAC
>OTU_3603
TGATCCGAGGTCAAATCTTAGATAAAATTATGGTCGACAGAATGCCGGTTGGGCCACAAAAGCGTGTGACAGAGCTCCATACACTCGGGCACCGAACTCGGCATCGCCACTGCATTTCGAGCCTGTCCTAAAAGGGGACAATTTGGCTCAACAACCAAGCTGTGCTTGAGGGTAGTAATG
>OTU_1397
TGATCCGAGGTCAACCACGAGAGTTGGGGTTCTGGCAGGCCACCGCCGGGCACTGGAGCGAGAGATGTACTACGCTCAGGGCCAGGCGGCACCGCCACTGTCTTTAGGGCCGGCCGCAGCGGGCAGGGCCCAACACCAAGCAGAGCTTGAGGGTTGAAATGACGCTCGAACAGGCATGCC
>OTU_5453
CTGCAGCGAGCGTCGCTTCTAATTCAGCACTATAGCTGGCTTTGGACGTGCCTACGGGCTGTCTGCAATGAAGTGACCGCGGTCATGGCTGACAGGAGTCGCCACGCGGCAAAAATCTTATGACTTTTGACCTCGCTGTAGTAGGAGTACCCGCTGAACTTAAGCATATCAATAAGCGGA
>OTU_505
TGATTTGAGATCGAACGTTCAAAAAGCTGTCTTCGCTCAGGAGAGACATCTGTGAGCCCCAGCGAACCCTCATCGCTGAAGGTTGCATGGCAGACGGCCACAAGCGTAGATAGTTATCACACCTGCAACGCCACCAAACACTGGTAAGCTAATTCATTTGAGAGGAGCCGACCACAGGGG
>OTU_1449
GCCTGTTTGAGTATCATGAACACCTCAACTCTCATGGCTTGCCGTGATGAGCTTGGACTTTGGGGGTTTTGCTGGGCTCTGTGGTCAGCTCCTCTCAAATAAATCAGCTTGCTAGCGTTTGGTGGCATTGTGGGTGTGATAACTATCTACACCCATGGTTGTTTGCCAGGTAACCTTCAG
>OTU_4582
TCTGCCTCAGCGTCGGCATAACCCCATCACCCACAAACCTTGTGAGTGGACTTGGCAGTCCCAGTCTGGGTCTGCCGAATTGCAGCAGTTGCTACTAGGACCCGCCTTTGGCGTGGCCATTCAGTTTGGTAGGTAACCCCTGGTTGCATGCCACTGTTGGCCATTGTGGCCTGTGTAGCA
>OTU_3430
TGATCCGAGGTCAACCCTTAGGAGTTGGGGGTTGATGGCCAGCGACCCTCAGGAACCCGTAGCGAGAGAATTACTGCGCTCAGGGCCTCAGGGCACCGCCACTCGCTTTAAGGCCTGCCGTCGCCAGCAGGGCCCAATACCAAGCAGGGCTTGAGTGGTGTACGTGACGCTCGAACAGGC
>OTU_498
GAATCTATAGTATTTATTTTTGGGTATTTCGTAAGAAATGCTCAAGAGATTTGAGGTGTCTCGTCCTGGCGAGTATCTTTAATGTTATAGCCTCTTTTGTGGTAAAACACTCTGCAGAACAGTATTTGAATGGGACTAACGTTTCTTTAATGCCTAATACGCAGACTTACCTATTGAAAA
>OTU_499
CGATTTGAGGTCAAGGTTCGTGGGTCGAGCAAACTCGAACGATGTCTCCCATGAGACAGTTAGAAGCGGGTTCCCAAGGAACAGAGCAAATCCCAAGACGTAGAAACATCTTATCACGCCTGGGGATCGGCAAAGGGGACCCCACTAATGCATTTAAGAGGAGCTGGCTTTTCACAAAGC
>OTU_2450
CCTGTTCGAGCGTCATCTAACCCCCTCAAGCACTGCTTGGTGTTGGGCGCTTTGTCCCGCCTCGGGCGTGGACTCGCCTCAAAAACATTGGCGGCCTGTGTATTGGCTTCGAGCGCAGCAGACTCGCGCCTCGTAACCCTCTAGCACGGGCGTCCATCAAGACACCCCAAAGTTTGACCT
>OTU_1328
TGATCTGAGGTCAAGTCAGAGATTTAAAGTCCACACGGTCTGTCCTAATGGAGCTCGTCCGCGTATAAGACCGATGACTTTGAGGCTACGTCCGGGAACGATGCCCAATACAAACCCAGTTGGGTTTATGGTTTTAAATGACGCTCAGACAGGCATGCCTCCAAGTTACTAGAGGCGCAA
