# Supplementary material for: CONSTAX: a tool for improved taxonomic resolution of environmental fungal ITS sequences
Source: BMC Bioinformatics. 2017 Dec 6;18:538. doi: 10.1186/s12859-017-1952-x (PMC5719527; doi:10.1186/s12859-017-1952-x)
Supplement: Supplementary file 2 — CONSTAX.tar.gz compressed directory. Contains test datasets, Python, Shell, and R scripts to use the tool. (GZ 175 kb) [file 12859_2017_1952_MOESM2_ESM.gz › CONSTAX/otus/test_data/ITS2_plant_500_otu.fasta]

>denovo294492_G.FITS2.5_1610995
ATGCTGGGTATTGGGCGTCGTCCTTAGTGTGGCGCGCTTTAGAGACCTGNGAGAGGCTACTCCGGCTTTAGGAGTAGTAGAATTTAGTCGAACGTCTNTAAAAGGAGAGGGACTCTNACGACTGAAACCGTCATCTTTATA
>denovo204644_G.FITS2.16_657200
TTCGTCGTCCCTGACCATCCTTTGCTGATGCGGGGCGGAGGCTGGTCTCCCGTGTGTTACCGCACGCGGTTGGCCTAAATCCGAGCCAAGGACGCCTGGAGCGTACCGACATGCGGTGGTGAACTTGATCCATTACATTTTATCGGTCGCTGTAGTCCGGAAGCTGTAGATGACCCCAAGTCCATA
>denovo197869_B.FITS2.19_1740370
TTACCCTCAATCTTTGCTTGGCGTTGGGCGTCTTTTGTCTCCAGTTCGCTGGAGACTCGCCTTAAAGTCATTGGCCGTCGGCCTACTGTTTTCGGAGCGCAGCCCAAGTCGCGCTCTTCGCCGGCCAAGGTCAGCGTCC
>denovo487937_G.FITS2.8_1121261
CTCGTCCTCACTCACGTTCCTTAGCTGATGCTTAACGGAAGCTGGTCTCCCGTACGTTCCATACCGCAGGTGTCCTAAACCCGAGCCAATGACGCGTGTAGCGTACCGACATACGGTGGTGACCTTGATCCATTACATTTTATCGGTGGCTCTTGTCCGGCAGCTGTAGATGACCCAAAGTCCATATAGCGACC
>denovo138412_A.FITS2.17_1362496
GCCTAATTCTGAGCCAAGGAAGCATGGAGCGTACCGACATGCGTTGGTGAACTTGATCCATTACAATTTATCGGGCGGTATTTTCCGGAAGCTTTAGATGTCCCAAAGTCCATA
>denovo154114_G.FITS2.2_806537
CACCACTAAATCCTCGCTTGGTATTGGGCAACTCTGTCCGCCGCGTGCCTCACATCGACCGGCTGGGTCTTCTGTACCCTAAGCGTTTTTGAAACTATTCTCTACCGGGTGTTCGGGAGGCTACGCGGTAAAACAACCCCATTTCTAA
>denovo287642_G.FITS2.14_1588085
CGANCCAAGGACGCCTGGAGCGTACCCACAAGCGGTGGCGTACTTGATCCATTACATTGTATCGGACGCAATTGTCCGGAAGCTGTAGATGACCCAGCGTCCATA
>denovo43926_G.FITS2.11_1388364
GTACGTTAAAGATCTGCTTAGTGTTGGGTGTTTGGCTCGCCTCTGCGAGTAGTGTAGCCACAAAACAATTGGCAGA
>denovo416711_E.FITS2.1_1845574
AACGCAGGCCGCACTTTGTAGCATCACTCCGTGTTGCTGCAAGGTATTTACGTATGAGTGTCAGCCAAATAATCTTTTGGTTCATGAAGGGGATTTGATTCTTGTCAAATTCAACTTGTGAATACACAGATGTCAAGAGACATATCTCTTTGCAACAATAAGGT
>denovo361738_G.FITS2.1_1408399
GTACCCTCAAGCTTTGCTTGGTGTTGGGCGTCTTGTCTCCAGTTCGCTTGAGACTCGCCTTAAAGCAATTGGCAGCCGGCCTACTTGTTTCTGAGCGCAGCACAAGTCGCGCTCTCTTCCAGCCAAGGTCAGCATCCACACAGCCTTTTTTCAAC
>denovo190660_G.FITS2.8_324223
CTCGTCGTCCCTCACCATCCTTTGCTGATGCGGGACGGGAGCTGGTCTCCCGTGTGTTACCGCACGCGGTTGTACTAAATCCGAGCCAAGGACGCCTGGAGCGTAGCGACATGCGGTGGTGAACTTGATCCATTACATGTTATCGGTCGATCTTGTCCGGAAGCTGTAGATGACCCAAAGTCCATA
>denovo156028_G.FITS2.17_1650119
GGCGGCTTCTGGCTGCCCCAGCTATTTATGTACACGCGTCTGCTACTACCCCGGCGAACGACTACCTGTAGTCTGACCCACGACTGAAAG
>denovo392375_G.FITS2.12_1195601
ATCGTCGTCAATCACAATCCTTTGCTGATGCGTGACGCAAGCTGGTCTCCCCTGTGTTACCGCCCGCGGTTTACCTAAATCCGAGCCATGGACGCCTGGAGCGTACCGCCATGCGGTGGT
>denovo460477_A.FITS2.19_1313383
AATCTCAATCCCCCCGGGTTTTCTGAACCCGAGGGGGACTAAGACATGGGTGCCTGCCGTCTTGTACGGCTCGCCTTAAATGACTCAGTGGGATATTCAGCATCCGTTGCAGACGTAATAAGTTTCGTCTCGTCCCTTGCTGTGAG
>denovo342686_G.FITS2.19_1646951
GTTTTCCTACATCCCAGCAAAGGACGCCTGGAGCGTACCGACATGCCGTGGCGAACTTGATCCATTACATTTTANCGGTCGCTATAATCCGGAACCTGTAGATGACCCAAAGTCCAGA
>denovo139592_G.FITS2.13_636839
AAGCCTTAACCCCTCCCGCTTTTGCGAGTTGTTATGTGGCTTGGATATGTTGGCTTGCGGGTCTTTCCTGATTTAAAGGTCAGCTCTCCTTAAATACATTAGCGGAACCGTTTGCAGTCCCGTCAATAGTGTGATAANTATATAAACTGTGATGGATTGCTCTGTGACTTGTGAAGCTGTTACTCATCCGTTATGGACAATGTCTAATGAACTTCTTGAGCTCAACTCAGGTAGGAATCCGCGCGGCAATTNA
>denovo145739_F.FITS2.12_2200774
ACGCCTGTAGCGTACGGACGTGCGGTGGTCGACTGGATCCATTACGTTTTATCGGTCGCTCTGGTCCGAAAGCTGTAGATTACCCAAAGTCCATA
>denovo133191_G.FITS2.19_651344
ATCGTCGTCCCTCACCCTCATCCTTTGCTGATGCTTGACGGAGGCTTTTCTACCGTGTGTTACCGCACGCTGTTGGCCTCACTCCGAGCCAATGACGCCTGGCGCGTACCGACATGCGGTGGTGAACTTGATCCATTACATTTTATCGGTCGCTCTTTTCCGGAAGCTGTAGATGACCCAAAGTCCATA
>denovo317206_G.FITS2.3_1264725
AATTCTCAACCCTGCGCTTTTCTTGTGCAAGCGCGTGGGCTTGGACTTGGAGGCTTTGCTGGTCCTCGCGGATCGGCTCCTCTCAAATGCATTAGCGAGACCCTTGTGGTGCCGCCCCCGGCGTGATAATTGTCTACGCCGTGGGTACACCGCGATTG
>denovo392737_G.FITS2.15_1325879
ATCGCGGTCCCTCACCAACCTTTGCTGATGCTTGATGGGAGCGGGACTCCAGAGTGTCCCCGCCCGCGATTGACCTAAATCCGAGCCAATGGCGCCTGTAGCGTACCGACATGCGGTGGTGCCACTGATCCATTACATTTTATCGGTCGCTCTTGTACGGAAGCTGTAGATGACCCAAAGGCCATATAGCGACC
>denovo482842_G.FITS2.11_1669811
GGGGTTGGTGNTGGGGATCGGATCTGACCTNCAGGGCGGTGCGGCCCCCGAAATACACTGGAGGTATCGCTGCNGCCTCAATTGAGTAGGAGGTAACACCTCGCAACTGGAACGGGGCGCGGCCATGCCGTAAAACCCCAAATTCTGAA
>denovo490709_G.FITS2.16_773753
CTCGTCGTCCCTCACCCTCCTTTGCTGATTCGTGACGGAAGCTGGTCTCCCGTGTGTTACCGCACGCGGTTGGCCTAAATCCGAGCCAATTACGCCTGGAGCGTACCGACATGCGGTGGTGAACTTGATCCATTACATTTTATCGGTCGCTCTTGTCCGGAAGCTGTAGATGAGCCCAATTCCATA
>denovo266084_F.FITS2.6_2127494
GGGTGGGTGGTCAGTCGGTTAAGAGTTGTAGACATTACTCGCTATAGGGTGTTCGGGACGCTAAGCTGTAAAACACCCAAATTTCTAA
>denovo94234_G.FITS2.11_1481778
TACCCTTCAAGCATGCCTTGGTGTTGGGCGTTGTTCTCGACTTTGTGTTTCAAATCGAATTGCGCTTATTGTCGTCCCGCTCATTTAGTGCTGATCTTAGGACTAATCGCGCTTTGCAGTCCTCCC
>denovo63401_G.FITS2.19_1316802
ATCGTCGTCCCTCACCATCATACCCCGCTGAGGCTAGACTGAAGTTTCTCCCCCGTGTACTGCAGCACGCTGGTGGCCTAACTCCTATCGAATGACGCGTGGCGCGTACCTACATGCGGTGAACAA
>denovo376416_F.FITS2.7_2143426
TCCACTCGTCGTGATAAATATTTCGTCGAGGACATCTGTATTGATGGCCGAGATAAAGGTGGTTTAAGATCTGCTTCTAACTCGTTCGTTTCCTTCTTGTAAAGAAAACCCCTCAAGA
>denovo153161_G.FITS2.18_894326
CCCCAATCAAACCTCTCTTGGTATTGGTAAACTCTGTCTGCCGCTTGACTCCCATCGACAGGCTGGGTCTTCTTTCCACTAAGCGTTTTGGAAACTACTCTCCACCGGGTGTTAGGGATGCTTCGCGGCAAAACAACCCCCTTTCTCCTTTTTACCTCGTCTCAGTTATTGATACCCGCTAAACTTAATCATATCAGCTGTCACCCGCGTGCCTCATAGAGACCGGGTGGGTCGTCGGTCTCCGAAGATCTGGTGAAACTATTCGCGAAAGGGTGTTAGGGAGGCTAAGCAGTAAAACAACCAAATTTCTAA
>denovo358978_C.FITS2.13_130924
ATCGTCGTCCCTCACCATCCTTTGCTGATGCGGGACGGAAGCTGGTCTACAGTGTGTTACCGCACGCGGGTGGCCTAAATCCTAGCCAAGGACGCCTGGAGCGTACCGACATGCGGTGGTCAACTCTATCCATTACATGTTATCGGNCGCTCATGTCCGGAAGCCGTAGATGACCCAAAGTCCATA
>denovo144182_E.FITS2.8_984632
ATCGTCGTCCCTCACCATCCTTTGCTGATGCGGGACGGAAGCTTGTCTCCCGTGTGTTACCGCACGCGGTTGGCCTAAATCCGAGCCAAGGACGCCTGTAGCGTACCGACATCCGGTGGTGAACTTGATCCATTACATTTTATCTGTCGCTCTTGTCCGGAAGCTGTAGATGAACCAAAGTCCATA
>denovo170593_G.FITS2.15_1491687
CTCGTCGTGCCTCACCATCATCTTTTGCTGAATCTTAACGGAAGATTAGCTCAAGTGTGTTACCGCAAGCGGTGGGCCTAAATCCGATCCAATGACGCCTGGAGCGTACCTACATGCGGTGGTGAACTTGATCCATTACGTTTTATCT
>denovo482879_G.FITS2.2_1626153
CCGCCGCGTGCCTCAAATCNACCGGCTGGGTCGTCTGTCCCCGAAGCGGTGTTGAAACTATTCGCTANAGGGTGTTAGGGAGGCTACGCCGTAAAACAACCCCATTTCTAA
>denovo437056_G.FITS2.16_1509899
ATCGTGGTACCTCACCCTCCATTGCTGATGCTTGACAGAAGCTCATCTCCAGTGTGTTCCCGCACGCGGTGGGCCTAGATCCGAGCCAATGACGCCTGTAGCGTATCGACATGCGGTGGTGAACTTGATCCATTACATTTTATCGGTCGCTCTTGTCCGGAAGCTGTAGATGACCCAAAGTCCATATAGCGACC
>denovo333157_G.FITS2.17_623826
AACGCATCTTGCGGGCATTCTTATTGCGAGGGGCATGGCTGCTTAAATGTCTTTAATTTTCCACGCTCGGTGCTTTATTGAATTGCTGGGGTTTGGTCCTTGGGTGCTTGATGTTGTATGACAGCTCACCGCAAATGTATTAGCTTGACCGTATGTAACGCGTAGGTGTCCTCAACGTGATAAAGTCATTCGTTGAGGCGGCGGCTTCTGGCTGCCCCTGCCATCTATGTACACGCGTCTGCTTCTAACCCGGCGCACGACTACGTGTAGTCGGACCCATGACATAAAG
>denovo233194_D.FITS2.6_1390130
AATCTCTTTCATTAGCGTTTCTTATTATCATGGCCTTGGTGGTTTCCAGCCTCTGGGTCGCCTTAAAGGAGTTAGCGAGTTTAGCAATGTCGTCTGGCGTAATAAGTTTCGCTGGTAAGACTGGTGAAGTTTGCTGCTAAGCGTCTTGGGACAATTACTTTGA
>denovo430273_G.FITS2.15_504092
CTCGTAGTCCCTCACCCTCCTTTGCTGATGCGTGACGGAAGCTGGTCTCCCGTGTGTTCCCGCACGCGGTTTTCCTAAATCCGAGCCAAGTACGCCTGTAGCGTACCGACATGCGGTGGGGAACTTGATCCATTTCATTTTATCGGTCGCTCTTGTCCGGAAGCTGTAGATGACCCAAACTCCATA
>denovo28214_E.FITS2.10_352755
ATCGTCGTCCCTCACCATCCTTTGCTGATGCGGGACGGCAGCTGGTCTCCCGTGTGTTACCGCACGCGGTTGGCCTCAATCCGAGCCAAGGACGCCTGGAGCGGACCGACATGCGGTTGTGAACTGGAGCCATTACATTTTATCGGTCGCTCGGGTCCGAAAGCTGTAGATGACCCAAAGTCCATA
>denovo451289_G.FITS2.5_1497553
TCCCCCCTCACACTCGGGTTGGTGATGGGGCGTGCACGCCACAGTGCATCCCTTCAAAGCAGATACGTGACGATCTGGCTCCCCCCGTAGT
>denovo374745_H.FITS2.10_1271488
CCCTCTCGGAGCCTCCTTTGCGTAGTAACTAAGGTCGCGCATTGAGATTCGAAGGGACTCTTACCGTAAAACCCCCCAATTGTTTAAT
>denovo401181_G.FITS2.2_322173
CTACTACCCTCAACTAAGTTTCCTATGCTTATAGGGGATGCCGGTTGGATCTGGCTGTCCGGTGTTCCTTTCGGGATTCCGGTCAGCTGAAAGCGATTCACGCTGTGGGAGGTGATTTTCTTCCGTGACATGCCGTCGTTGNCCGCCAAGCTTGCCAGTACGCGGTGTGCAGGACGCCTTTTGGA
>denovo136333_B.FITS2.13_1742021
ATCGTAGTCCCTCACCCTCCTTTGCTGATGCGGGACAGAAGCTGGTATCCCGTGTGTTACCGTTCGCGGTTGGCCTAAATCCGAGC
>denovo86263_G.FITS2.12_64963
AATCGCGTCTCTCCCCCAACATCTCTTTTGAGATGCTTTGGACTGGAGCTGATATTGGCATACCGTGTTTACAGAGCGGTTGGCCAAAATAAAGGCACCTATTGACGGGCGCAAGACTATTGGTGACAAAACCAGGAAATATGTTGCGTGTCTCATCAAAAGGGGGCTTATTGACCCAACGCGTTGTCTTCTGATGACGCGTCGA
>denovo435532_G.FITS2.19_504198
ATCGTCGGCCCTCACCATCATCCTTTGCTGATGCTGGACTGAAGCTTCTCTCCCGTGTGTTACCGCACGCTGTTGGCCTAAATCCGAGCCAAGGACGCCTGGAGCGTACCGACATGCGGTGGTGAACTTGATCCATTACATTTTANCGGTCGCTCTTGTCCGGAAGCTGTAGATGACCCAAATTCCATA
>denovo279476_G.FITS2.12_1237003
ATCGTCGTCCCTCACCCTCATACTTTCCTGAGGCTTGCCTGAAGACTTTTTAACGTGTGTTACAGCACGCTGTTGGCCTAACTCCTAGCCAAGGACGCCTGGCGCGTACCTACATGCGGTGGTGAACTTGATCCATTACCTTTTATCTGTCGCTCTTTTCCGGAAGCTGTAGATGCCCCAAAGTCCATATAGCT
>denovo415167_G.FITS2.5_899743
GTCCCTTCAAGCTCTGCTTGGTGTTGGGTGTTTGTCTCGCCTTTGCGTGTAGACTCGCCTTACACCAATTGTCAGCCGGCGTATTGATTTCGGAGCGCAGTACATCTCGCGCTTTGCACTCATACCGACGACGTCCAAAAAGTACTTTTTACAC
>denovo73343_A.FITS2.16_931671
AATCTCAACCATTAGGGTTTCTTAATGGCTTGGATTTGGGTGTTGCCAGTCTATGGCTCGCCTTCAAGGAGGTAGCGAGTTTAACAATGTCGTCTGGCGTAATAAGTTTCGCTGGTAAGACTTGTGAAGTTTGCTTCTAATCGTCGTCGGACAATTCCGTTGA
>denovo188069_G.FITS2.9_1469556
GTAGCACCCCTCAGGCCTAGCATGGTGTTGAGGCCTGGTGGGAAGGCAGCCGGTATCATCAGTGGCAGTGCTGTCAAACTCTAAGCGTAGGAAATTGGTCACTATAGGG
>denovo48374_F.FITS2.5_2134907
CGTGCCTAAAATCGACCGGATGGATCTTCTGTCCCCTAAGAGTTGTGGAAACTATTCGCTAAAGGGTGTTCGGGAGGCTACGCCGTAAAACAACCCAATTTCTAA
>denovo254571_G.FITS2.13_1547974
TAACCCATCANGCTCAGATTGGTGTTGGGGNCTGCCCGTAACAGGGCNGCCCTTAAAAGCAGTGGAGGTGCCANCNGGCTAGAAGCATAGTGATACTCCTCGCTATAGATGTCTGGTGGTGTCCTGCAAAACTCCCCCATATTTTTAAT
>denovo271557_E.FITS2.16_757407
ATCGTCGTCCCCTCACAATCCTTTGCTGATGCGGGACGGAAGCTGGTCTACCGTGTGTTAGCGCACGCGGTTGGCCTAAATCCGAGCCAAGGACGCCTGGAGCGTACAGACATGCGGTGGTGAACTTGATCCATTACATTTTATCGGTCGCTCTTGTCCGGAAGCTGTAGATGACCCAAATTCCATA
>denovo228086_G.FITS2.6_861108
TTATCTTCAATCTCTGCTTGGTGTTGGGTGTTGTTCCCGATTTGTGCGTTTACTCGCCTTCCCGCCCTTGGCAGCCGGCTTACTCTTCTTTTATCGCAGCACAATTTGCGCCTCTGAACCTGTACGCTTGCGTCCATTAAGTCTATACTTTTGC
>denovo381478_G.FITS2.15_1398701
ATCGTCGTCCCTCACCCTCCTTTGCCGATGCTTGACGGTAGCTGGTCTGCCGTGTGTTCCCGCCCGCGGTTGGCCTAAATCCGAGCCAATGACGCCTGTAGCGTACCGACATGCGGTGGTGAACTTGATCCATTAGATTTTAGCGGTCGCTCTTGTCCGGAAGCTGTAGATGACCCAAAGTCCATATAGCGACC
>denovo216695_G.FITS2.16_1542352
AATACCTTCTGTAATCGGNTCCACTCGACGTGATANGTATTTCGTCGAGGAAATATTTACTNANGGCAGAGATAAAGCTGGTTCTAGATCTGCTTCGAACTCTTGCGTTGCCTTCTGGTAAAGAAAAACCCCTCATG
>denovo196963_F.FITS2.10_2207852
TGAATCAGCTCATTCGTAATATATTAGCATCTCTAATTCGAACTCGGATTGGCTCAGTGTAATAGACTATTCGCTGAGGACACGCTCGGTGGATTGTGGCCGAATGATATCTCAGTAGAAGCATCCAACAACCTGAGTCAACTTAAG
>denovo378466_A.FITS2.19_869386
AACTCTCAAACCCAAGTTTTGGATTTCGATCCATGCTTGAGTTTGGATTTGGATGTTTGCCGGTGATTAGCCGACTCATCTCAAAAGTATTAGCTAGATCTGTCTCTATGACTGGTTTGACTTGGCATAATAAGTATTTTGCTGAGGACATCGTCGTAGGTCCATGTCCTAGACTATTGTCTGCTAACTAAACCATCACTATAAGTGCATCTTTTGATGCTACTCATTGTGTAACTTTTAC
>denovo322114_G.FITS2.18_238066
GTTCTCCCACCTCGATGCTTTATTGTATTGATTGTGTTTGTTCCTTGGGTGCTTGCTGTTGTATAACATCTCACCTCAAATGTCTTAGCTTTACCGTATGTAACGAGTAGGTGTGCTCAACGTTCTAAAGTCATTCTTGTAGGCTAAGTCATCTGGCTCCCCTTGCCATGGTTGGACGCGCCGAACCTTCCACAACTCAAGTCTATAANCTAGGGTCCACAAGTCTTTGATCAC
>denovo164491_G.FITS2.16_1268236
CGCGTCGTCCCTCACCATCCTTTGCTGATGCTGGACGGAAGCTGGTCTCCCGTGTGTTCCCGCCCGCGGTTGTCCTAAATCCGAGCCAATGACGCCTGTAGCGTACCGACATGCGGGGGCGAAATTGATCCATTACATTTTATCGGTCGCTCTTGTCCGGAAGCTGTAGATGACCCCAAGTCCATATAGCGACC
>denovo313458_F.FITS2.9_2105246
GCACCGATCGTGTGGGCAGTGAAAGAGGCCGGTCCAGCGCGGCCAAGCAGGTAACCGGCGGGGCACCGGCTCGAAAGAGCACGACCCGCACACCCCC
>denovo173314_G.FITS2.5_1494591
ATTCTCAACCCTCGATGCTTTATTGCATTGCTTGGGGGTGGTTCGTGGGTGCTTGCTGTTGTGTGCAAGCTCACCTCAAATGTATTAGCTGGACCGTATGTAACGCGTAGGTGTCCTCAACGTGCTAAAGTGATGCGT
>denovo223366_G.FITS2.13_887531
TTACCCTCAAGCTTTGCTTGGTGTTGGGCGTCTTGTCTCCAGTCTGCTGGAGAATCGCCTTAAGGTCATTGGCAGCCGGCCTACTGGTTTCTGAGCGCAGCACAAGTCGCACTCTTTTCCAGCCAAGGTCAGCGTCCAACAAGCCTTTTTTCAAC
>denovo61687_G.FITS2.18_962808
CACCAAAGAAAATTGACTAAGTATTGGGCTCTTTTGTCACTAAGAAATGGGGGAAAGGCAATAAAGACATTGGCGGCATAGTCCGGCTTCGAGCGTAGCAAAAAACATCGCTTTTGGAGTTAACTGGATTATTGTTCTTTTGTCCATAAAAAAACTAGAGTAGAAGTACTCTATACTTTTTTCAAAGGTTGACCTC
>denovo418964_G.FITS2.15_59632
CGCCCACCCTTTCCTTGTTGAAAGCGGTTTGGACGGATATGGCCGACTCGCTATCCTTTTCATCGAGGAAGAGCGGGTCGGCTGAAGCGCAGGGCTCGCGGNGGGACCCCATTCGATCNGGGCGCCAGCATGGTCGGTGGCTCANGNTCACCTACTAGCTGTCGTCTCCCATATCACCGGCCGCTCCGCCTGCTGCCACAGCAGGAAAAACCAATCAAACCTTGGACCTGAGATCAGACAAGACCCGGGGCCAAACTTAA
>denovo238114_D.FITS2.8_1930417
CAACCCATCAAGCTTCGGCTTGGTCTTGGGGCCTGCGATTCCGCAGCCTCTAAACCCAGTGGCGGTGCCTCCGAGCTCTGAGCGTAGTAATTCTTCTCGCTATAGGGTCTCGGTAGTGTCCTTCCAGTAAACCCTAAATTTTTACA
>denovo51792_F.FITS2.16_2196432
CGAGCCTCAAATCGTCCGGCTGGGTCTTCTGTCCCCTAAGCATTTTAGAAACTATTCTCTAACGGGCGTTCGGGACGCTACGCCGTAAAACAACCCCATTTCTAA
>denovo333953_G.FITS2.15_1539714
CTCGTCGTCCCTCACCATCCTTTGCTGATTCGTGACGGAAGCTCGTCTCCCGTGTGTTAACTCACGCGGTTTGACTAAATCAGAGCCAATGACGCCGTGATCGTACCGCCATGCGGTGGTGAACTTGATCCTTTACAGTTTAGCGGTCGTTCTTTGCCGTCAGCTTTAGATGACC
>denovo468379_G.FITS2.17_1506540
AATTCCTCCCCTCGATGCATTCTTGCATGGCTCGGGTGTGGTCCGTGTCTCCTTGCTGTTATATCACAGCTTACCTCAAATTTCTTACCTTGACCGCATGGAACG
>denovo252558_G.FITS2.7_1682986
TTGGTGTTNAGACCTGCTGTCAAGGCAGTCTCTAAAATCAGTGGCAGTGCTGTCAGGCTATAAGCGTAGTAAATTCATCGCTATAGAAACCTGGTGGACACTCGCCAGAAACCCCCCATTTTTTAAT
>denovo240345_E.FITS2.14_756799
ATCGTCGTCCCTCACCATCATTTGCTGATGCGGGCCGGAAGCTAGCCTCCCGTGTGTTACCGCACGCGGTTGGCCAAAATCCGAGCCAAGGACGCCTGGAGCGTACCGACATGCGGTGGTGAACTTGATCCATTACATTTTATCGGTCGCTCTTGTCCGCAAGCTGTAGATGACCCAAAGTCCATA
>denovo161681_A.FITS2.15_1354645
GGCCCCAAATCGACCGGCTGGGTCTGCTGTCCCCCAAGCGTTGTGGAATCTATGCGCGAAAGCGTGTTCGGGAGGTTACGCCGTAAAACAACCCCATTTCTAA
>denovo204415_G.FITS2.12_899110
TAATCGTCTCCCTCCCCCAACATTTGCTTTGATATGCCTTTTACTGGTTTTGCTATTGGTACCCCGCGTTTACCGCGTGTTTCGGTTGAGCGGTTGGCCANTTTAAACGAACCTATTGCCCGGCACTCAACTATTGGTCAAAAAACCGTGAAATATCTTGCGTCACTCCACAATATCTGGCTTTTTGGTCCGGAGTTTTGTTGTCTCACAAAGACTATA
>denovo353076_G.FITS2.19_1296274
ATCGTCGTCCCTCACCATCATCCTTTGCTGATTCTGGACTGAAGATGATCTACCGTGTGTTACAGCACGCTGTTTGCCTAAATCCTAGCCAATGACGCCTGGCGCGTACCGACCTGCGGTGGTGAACTTGATCCATTACATTTTATCGGTCGCTCTTTTCCGGAAGCTGTAGATGACCC
>denovo97854_G.FITS2.5_1444478
CAACCCTTCTGGCCCCTTGTGGCCAGGCGTTGCGTCATCACGACCTTGCGGCGGTTGGCCCTTAAATGAAGTTGC
>denovo49378_G.FITS2.13_1577132
TCGCTTCAAAACAATTGCCAGCTGGCGTATGGATTTCGGAGGGCAGTACATCTCGCGTTTCGTACTGTGAACGACGACGTCCAAAACTCCATTTATCCAC
>denovo106682_G.FITS2.10_1655949
TCACCACTCAAGCCTCGCTTGGTATTGGGCNACGCGGTCCGCCGCGTGCCTCAAATCGACCGGCTAGGTCTTCTGTCACCTAAGCGTCGTGGAAACTATTCGCTAAAGGGTGTTAGGGAGGATACGCCGTAAAACAGCCTCATTTCTAA
>denovo266725_B.FITS2.2_2203236
ATCGTCGTGGCTCACCAACATCCTTTGCTGATGCGGGCCGAAAGCTGGTCTCCCGTGAGTTACCGCACGCGGTTGGCCTAAATCCGGGCCAAGGACGACTGGAGCGTCCCGACATGCGGTG
>denovo311349_F.FITS2.10_2052720
AACCTCATTCCACTTGGGTTTTTGCTTGAGTGGTAGTGTATTGGGTGTTGCCTTGCCAAAGGCTCGCCTTCAAAGTATAAGCACCTTGGATGCAATACGTTTCATCCTTTCGGGTGGCTAATAACCCCACATAACTCATGATCTGGCCTCAAATCAGGTAGG
>denovo281494_G.FITS2.17_1514841
ATTCTCACCCCTCGATGGTTTATTGCATTGCTTTTGGTTGTTCCTTGGTTTCTTGCTGTTGTATGCCAGCTCACCTCACATGTCTTATCTTTACCGTATGTAACGCGTAGGTTTCCTCAACGTGCTAAAGTCATTCG
>denovo428339_G.FITS2.18_1528490
CACCAATCCAGGTTTACGTGGTATCGGTATTTTGTGTCACTTTGAATTTTTGGACCGGCCTTCCAGCCATTGGCTTCATATTCCGTGTGCTATC
>denovo473052_G.FITS2.12_335806
CTCGTCGTCCCTCACCATCTTAATTTGCTGATTAGTGACGGAAGATGTTCTACCGCGTGTTACCGTACGCGGTTGGCCTACCTCCGATCCAAGGGCGCCTGGAGCGTACCGACATGCGGTGGTGAACTTGATCCATTACATGTTATCGGTCGCTATTGTCCGGANGCTGTAGATGACCCAAAGTCCATA
>denovo190935_G.FITS2.11_1378861
CTCGTCGTCCCTCACCCTCATACTTTGCTGAGGCTGGACTGAAGCTAGGCTAAAGCGTGTTACAGCACGC
>denovo92762_E.FITS2.8_358845
ACTCTTCAACCCACCAGTTTCTTGTAGACTGATTGGTGTTTGGATTTTGAGCGTTGCTCGACTTCGGATGCAGCTCGTTCGTAATACATTAGCATCTCTAGTTCGAACTCGGATTGACTCAGTGTAATAGACTATTCGCTGAGGACAAGCTCTCGTAGTGTGGCTGAATGAGATCTCAGTAGAAGCTGCCAACTACGATAGTCAACTCTAG
>denovo203379_B.FITS2.16_2182613
ATCGTCGTCCCTCACCATCCTTTGCTGATGCGGGACGGAAACTGCTCTCCCGTGTGTTACCGCACGCGGTTGGACTAAATCCGAGCCAAGGACGCCTGGAGCGTACCGACATGCGGTGGAGAACTTGATCCAGTACATGTTATCGGTCGCTCTTGTCCAGAAGCTGTAGATGACCCAAAGTCCATATAGCGACC
>denovo230164_G.FITS2.19_1636815
AAATCCGAGCCAAGGACGCCTGGAGCGTACCGACATGCGGTTCTGAACTTGATCCATTACATGTTANCGGCCGCTGTTGTCCGCACGCTGTAGCTGACCCAAATTCCATA
>denovo332034_F.FITS2.1_2205505
GCTGCCTGCACGAAGTGGTTGCTATGTGCCTGGCTGGCGACCAGTATTAAACGAGCGGGTGTGCGTATGTGAGTATCATCTGCCTTGGCCGCAGTAGTCAACT
>denovo428198_F.FITS2.5_2152503
CCGCGAGCCTAAAATCGAACGGCTGGGTCTTCTGTCCCCTAAGCGTTGTAGAAACTATTTGCTAAAGGGTGTTCGGAAGGATACGCTGTACAACACCCACATTTCTAA
>denovo399627_B.FITS2.11_1820590
ATCGTCGTCACAAAACATCCTTTGCTGATGCGGGAAGGAAGCTGGTCTCACGTGTGTTACCGCACGCGGTTGGCCTAAATCCGAGCCAAGGACGCCTGGAGCGTACCGACATGAGGAGGGGAACTTGATCCATTACATTTT
>denovo380606_G.FITS2.18_1428907
CACAAATCAAGCTTTACTTGGTATTGGGCTCTTTTGTCCCTAAGAAATTGTGGACAGGCCTTTAAGACATTCGCTGCATAGTCCGGCTTCGAGCTTAGCAAAAAACATCGCTTTTGGGGTTAACTGGATTATCTTTCTTTTGTCCATAACAAAACTA
>denovo416171_G.FITS2.10_883978
TTACCTTCAAGCTCTGCTTGGTGTTGGGTGTTTGTCTCGCCTCTGCGTTTAGCATCGCCTTAAACCCATTGGCAGCCGGCGTATTGATTTCTGATCGCAGTACATCTCGCGCTTTGCACTCTCAACGACGACGTCCAAAAGTACATTTTTCCAC
>denovo310912_A.FITS2.18_1280601
AACTCTCAACCTCTGACTTTCTTAATCGTCGGTCAGCGGCTTGGATGAGGAAGCTACCGGTCTTAATTGATCGCCTCGCCTGAAAAACATTAG
>denovo309309_G.FITS2.13_1595118
GTAAACGTACCAGTGTGAGCGATATTGGTNTCTATGAGGCTAGATACGTACCGAAAAACGGAGGTAAGCTTGATGCTTTTAATTGTATCGGTGCCTCTGGTGAGGAAGCTTCAGGTAAACCAAAGACCTCA
>denovo117453_G.FITS2.16_1329265
ATCGCCGTCCCTCACCATCCTTTGCTGATACTGGACGAAAGCTGGTCTCCCGTGTGTTACCGCCAGCGGTTGACCTAAATCCGAGCCAATGACGCCTGTAGCGTACCGACATGCGGTCGTGAACTTGATCCATTACATTTTAT
>denovo79701_G.FITS2.8_1382413
TCACCCCTCAAACCTCGCCCGGCGTTGAGACCTGCTGTAAATGCAGTCTATAAAATCAATGGCAGTGCTGCCAGGCTCTAAGCGTAGTAAATTCATCGCTATAGACACCTGGTGGACACTCACCAGAACCCCCCCATTTTTTAAT
>denovo434168_G.FITS2.16_1366293
ATCCTCGTCCCTCACCATCCTTTGTTGATGCGTGACGGGAGCTGGTCTCCCGTGTGTTACCGCCAGCGGTTATCCTAGATCCGAG
>denovo315063_G.FITS2.5_1300434
TGTGAACCCTCATCCCCCCTCACGGGCTAGGATTGACCTGGCCTCCTCAGCCTCCCGGCTGGGCTGGCTGAAATTCTGAGGTTTAATCTTGGGCCTGTATGGCAACCGCAAGGTATGTAGTTTACTACTCCAGCTGATGCTTTGGGCACTCGTTCGGACCCCCCGGAATTCTCACCCTTTCGACCT
>denovo289485_G.FITS2.12_789104
CTCGTCGTCCCTCACCATCCTTTGCTGATTCGTGACGGAAGCTTGTCTCCCGTGTGTTACCTCACGCGGTTTTCCTAACTCCGAGCCAATGACGCCTGTAGCGTACCGCCATGCGGTGGGGAACTTGATCCATTACATTTTATCGGTCGCTCTTGTCCTGAAGCTGTAGATGACCCAAAGTCCATA
>denovo248264_G.FITS2.2_973675
GTACCTCCAGCTATGCTTGGTGTTGGGTGCCTGTCCTTGTTCTCTCTTTGACTCCCCTTACCTCAATTGGCATCCCGTGTTTTGGTATAGAACTGCAGCACATTTTGCAATTCTAGTGCCCAAGACTGGGTCCATTAAGACCTTCTAC
>denovo267476_G.FITS2.14_1696918
CCAAGGACGCCTGGAGCGTACCGACNTNCGGTGGCGAAGTTGATCCATGAGATGTTATCTGTCGCTATTGTCCGGAAGCTGTAGATGAGCCAAACTCCATA
>denovo126698_F.FITS2.13_2150319
CGAGCCAAGGACGGCTGGAGTGGACCGACATGCGGTTGAGAACTTGATCCATTACATTTTATCGGGCGCTCGTGACGGGAAGCCGTAGATGACCCAAAGTCCATA
>denovo300415_G.FITS2.17_40407
ATTCTCCCCCCTCGATGCTTTATTGCATTGCTTGGGGTTGGTCCTTGGTTGCTTGATGTTGAATGACAGCTCACCTCAAATGTATTAGCTGTACCGTATGTAACGCGTAGGTGTCCTCAACGTGATAAAGTCATTCGTTGAGGCGGCGGCTTCTGGCTGCCCCTGCCATCTATGTACACGCGTCTGCTTCTAAACCGGCGACCGACTACTTGTAGTCTGTCTTTTGACTTAAAT
>denovo387617_G.FITS2.16_1452223
ACAGCACTCCCTCTTGTTGGGTTTTCGGTTTCTCCTCCGGTCGGTCCTTCAACTCCGTGCCGTCGCCTCTTGTCTCTAATCGTAGTAATACTCCTCGCTACATAGTCCCGTGTGGATTCTTCC
>denovo276211_F.FITS2.15_2058153
ATCGTCTTCGCTCACCAACCTTTGTTGATGCGGGACGGAAGCTGGTCTCCCGTGTGTTACCGCACGCGCTTGGCCTAAATCCGCGCCCAG
>denovo129059_G.FITS2.11_1463980
CATTAAACTTGCCTCTCTTTGTCGGTGTAGTCCGGCTTTAAGAAAGAGCAGATATGAGGTGTCTCGGGCCATGCTGGAGATTTACTGTCGGGGTAAATGACGAGAGTGCCCGAGTCATTTTAAATGGACTACGGTCTTTCTATTGCGTTGTTACTGAGCGTGTATTTTGAGCACGG
>denovo148653_G.FITS2.15_1373304
ATCGTCGTCCCTCACCATCATCCTTTGCTGAGGCTGGTCGGAAGCTATTCTACCGTGTGTTACAGCACGCGGTTGGCCTAACTCCTATCCAATGACGCCTGGCGCGTACCTACATGCGGTGGTGAACTTGATCCATGACGTTTTATCTGTCGCTCTTTTCCGGAAGCTGTAGATGACCCAAAGTCCATATAGCG
>denovo299309_C.FITS2.11_759471
CTCTTCGTCCCGCACCTTCCTTTGCTGATGCGGGACGGAAGCTGGTCTCCCGTGTGTTACCGCACGCGGTTGGCCTAAATCCGAGCCAAGGACGCCTGGAGCGTAGCGACATGCGGTGGTGAACCTGAGCCATTACATTTTATCGGTCGCTCTAGTCCGGAAGCTGTAGAAGACCCAAAGCCCATA
>denovo303969_G.FITS2.5_1653784
TCGGCCAAGACCATGTCTGCCTCAGCGTCGGTGTGAACCCTCACTCCCCCTCACGGGTGGAGTGGACCTGGCCTTCCCAGACCCCTGCGGCTNGGTTGGCTGAAATTCGGAGGCTCCCGCTCGGGACTGTATGGCAGCAGCAAGGTAGGTAGTTTACTATTCCGGCTGATGATTTGGGAAAGCGGCATGAGCCCGCAGGAAATTCTCAACT
>denovo101651_F.FITS2.15_2187110
GACGCATTGATCGTTACTACACGCGGAGGACAAGTTGATCCATTCTATTTTAACGGTCTCTCTTTTCCAGATGCTGTAGATGATCCACAGCCTATA
>denovo342220_G.FITS2.16_1393238
ATCGTCGTCCCTCACCTTCCTTTGTTGATGCGTGACGGACGCTGGTCTCCCGTGGGTTCCCGCCCGCGGTTGCCTTAATTCCGAGCC
>denovo9279_A.FITS2.15_1340498
TTGGCCGTCTGTCTCCTCAGTGCTGTGGAAACTATTCGCTAAAGGGTGCCACGGGAGGCTAGGCGGTAAAACAACCCCATTTCTAA
>denovo444525_C.FITS2.4_1420879
ATTGTTTCGAACGACAGCTTTCTTATTTAGTTGAGCAAGCTGGCGGATCGGTATTGAGGGCCTTGCCATCTTCCACGGTGGCTCCCTCGAAATGCATTAGCGCATCCATTCGATAGGCAAGCCGGACGAGACGTTTTGCAGGTTGGAGTGATTCTGAACCCCGCCCATGCCTCCCATTATTCGGAAGGAGAGGAAGGG
>denovo191042_G.FITS2.16_1247796
CTCGAAGTCCCGCACCTTCCTTTGTTGATGCTGGATGGGAGCTAGTCCCCCGTGTGTTAACTCCCGCGGTTGTCCTAAATACGAGCCAATGACGCCTTTCGCGTACCGACATGCGGTGGTGAAATTGATCCCTTACTTTTTATCGGTCGCTCTTGTCCGTCAGCTGTAGATGACCCCAATTCCATATAGCGACC
>denovo217361_G.FITS2.5_1180968
CAACCCTCATGCCCCCATTGCCTTGCGTTGGGGATCTGCACACGCCCCCCGGCCTCTCTCCGTAGGGGACCCGCTTCGCCCGCCGGCCCCTAAATCTAGTGTCGG
>denovo20939_G.FITS2.6_1562881
AAAGACCTAGGCGAGGCCACTCCGGNTNTAGGCGTAGTAGAATTTATTCGAAAGTCTGTCAAAGGAGAGGAACGCTGCCGACTGAAACCTTTAGTTTCCTA
>denovo463155_B.FITS2.13_643180
ATCGTCGTCCCTCCCCATCCTTTGCTGCTTCGGGACGGAAGCTGGTCTCCCGTGTGTTACCGCACGCGGTTGGCCTAATTCCGAGCCAAGGACGCCTGCAGCGTACCGACATGCGGTGGGGAACTTGATCCATTACATTTTATCGGTCGCTCTTTTCCGAAAGCTGTAGAGGACCCAAAGTGCATA
>denovo458892_G.FITS2.13_1215452
GTACCTTCAAGCTTTGCTTAGTGTTGGGTGTTTGTCTCGCCTTTGCGAGCAGAATCGCGTCAAAACACTTGGCATCCGGCGTATTTATGTCTGAGCGCAGTACATCTCGCGCTTTGCATTCAGACCGACGACGTCCAAAAGTACATTTTTACAC
>denovo409764_G.FITS2.6_1454750
TATCACCCCTCACTCCTAGCTTGGTGTTGAGACCTTCTTGAAATGCAGACTGTACCCTAAGTGGCAGTGCTGTCATTCTCTAAGCGTAGTAAATCGAATCGCTATAGCCACCTGGTGGACACTCGCCAGAACCCCCCCAATTTTTAAT
>denovo95482_A.FITS2.1_1361416
TAATATCAGGACGTCGGAGAGGAGAGGCGCGGGGTCGAGGAGCTGGACGCGACGTTTTGCTGGTTGGAGTTCTTCTGAACCCCGCCCATGCCTCCCCTTCTTCGGAAGGAGATGAAGGGATTTAATTTCAATT
>denovo42970_G.FITS2.9_1398741
ACAGCCTCAAACGCAGCTTGGTGTTGGGCGTCTGGCCCGCTCTCCGTCAAGCGGAATCGACTAACAGTCCTTTGCGGCGTTCGAGCCGTGTCCGCGCTCATCTCCTTTGCGCTTCTCGGAGGCCCGGCGGATCGTCATCCAGCAATCTACTTTTTATG
>denovo40395_G.FITS2.18_832537
CACGTACATGGCTTCACAAGCCTTTGTGCCGTTGGCCCGATATCGACCTTGTCTCAATTCGTCGTCCTTCCCCAGCCTTGACTAGTTTGGGAAGGTTAGTGGTCTCGCGCCAGTTAGTGTACCCGGCCGGTCGATTTCGGCAGGGGATTAACGACATGCGTGGGTGAACTTGCTCCAGGCCATGGTCTCGGTCGCTCTTGTCCGANAGCTGTCGCTGTCCGAAAGTCCATA
>denovo389570_A.FITS2.10_676150
ACTCTTCAACCCACCAGTTTCTTGTAAACTGATTGGTGTTTGGATTTTGAGCGTTTCTATGCCTCTTGAGCAGCAGGTTCTTAATATATTAGCAGCTCTAATTCGAAATCTGATTGACTCAGTGTAAAAGACTCTATGCTGAGGACACGCTCTTTTGTAGTGTGGCCGAATGAGATATCTGTAGAAGCTTCCAACCCTTTTAGTCAATTTTAG
>denovo248301_A.FITS2.17_1341635
GGCTGGGTCTTCTTGCTCCTAAGCGTTGTTCAAACTATTCGCTAAAGGGTGTTCGGTAGGCAACGCCGTAAAACAACCCCATTTCTAA
>denovo246298_A.FITS2.3_1367157
CTGATGCGTGACGGAATCTGGTCTCCCGTGTGTTACCGCACGCAGTTGGCCTAAATCCTATCCAATGACGCCTTTAGCGTACCGACATGCGGTGGTGAACTTGATCCATTACATTTTATCGGTCCCTCTTGTCCGTAAGCTGTAGATTACCCAAAGTCCATA
>denovo101648_G.FITS2.16_1442140
AATGGAGGTCCCTCACCAACCTTTGCTGATGCGGGACAGAAGCTGAAGTCCCAAGTGTTACCGCACGCGGTGGGCC
>denovo492129_A.FITS2.2_1349638
GCTCAGTGTCGAGGAGCTGGACGCTGCTTTTTGCTGGTTGGAGTGCTTCTGAACCCCGCCCATGCCTCCCCTTCTTCGGAAGGAGAGGAAGGGATTTAATTTCAATT
>denovo254774_A.FITS2.12_498175
GCACTCTCACAACTAACCTTTGGGTTCTGATGTGGAATTGGGATGCGCCGATTTTAACAAGTCGGCACTCCTCAACTGTAGCTCATGGCTGTTTCCTACTACAGCAGTTTGGCCTAATAGATTTGACTTTTGGCAAATCTTTGGTTACATTTGCTTCTGGAAATCAGTCTTGATAATACAGAAAACTCATGTCAAA
>denovo30504_G.FITS2.10_927372
GTACCCCCACGCTCTGCTTGGTTCTTTGTGTTTGTCCTCTCCTCTGCGTTTGGACTCGCCTTAAAGCAATTGGCAGCCAGTGTTTTGGTATTGA
>denovo37035_G.FITS2.5_1573060
CGCCTGGAGCGTACCGACATGCGGTGGTGAACTTGATCCATTACATTTTATCGGTCGCTCTGGCCCGAAAGCTGTAGATTACGAAAAGACCATA
>denovo64069_G.FITS2.5_959765
CACCACTCACGCGTCGCTTGGTTTTTTGCCCCGCGGTCCGCCGCGGGCCTCAAATCGACCGTCTGGTTCTGCTGTCCCCTAAGC
>denovo336120_G.FITS2.2_1270042
ATCGTCGTCCCTCACCATCATGACTGGCTGATGCGGGACGGAAGCTGGTCTCCCGTGTGTTGCCGCACGCGGTTGGCCTAAATCCGAGCCAAGGACGGCTTGAG
>denovo259143_G.FITS2.2_1556985
GCCTCGCTTGGTATTGGGCNCCGCGGTCCGCCGCGTGCCTCAAAGCGACCGGCTGGGTCTTCNGNCACCTAAGAGTTGCGGAAACTATTCGCAAAAGGGTGTTAGGGAGGCTACGCCGTAAAACAACCCCATTTCTAA
>denovo236801_G.FITS2.20_1480095
ACCGTCGTCCCTCACCATCCTTTGCTGATGCGGGACGGAAGCTGGACTCCCGTATGTTCACGCACGCGGTTGGCCTAAATCCAAGCGAAGGACGCCTGGAGCGTACCGACATGCGGTGGTAAAATTGATCCATTACAGTTTATCGGTCGATCTTGTCCGGAAGCTGTAGATGACCCAAAGTCCATATAGCGACC
>denovo362861_G.FITS2.16_601348
CTCGTCGTCCCTGACCCTCCTTTGCTGATGCGGGACGGAAGCTGGTCTCCCGTGTGTTAACTCACGCGGTTGGCCTAAATAAGAGCCAAGGACGCCTGGAGCGTACCGACNTGCGGTGGTGAACTTGATCCATTACATTTGANCCGTCGCTCTTGTACGGCAGCTGTCGATGACCCAAAGTCCATA
>denovo127013_G.FITS2.5_1487226
CAACCCTAAAGCCCAGCTTGGTGTTCGGGATCGGCACAAGTCGCCCTCGGGCGCCCGCCGACCCCTAAATCC
>denovo219850_F.FITS2.9_2217047
GTATATGTTTATTGATGGCCGAGATAAGGCTGGTTGTATAGCTTATTCTAACTCATTAGGAGCCTTCTCGTAAAGAAAAACCCCTCATG
>denovo140368_A.FITS2.6_627777
ACTCTTCAACCCACCAGTTTCTTGTACCCTGATAGGTACTTGGATTTTGAACGTTGCTATTCCTCGGAATCAGCTCGTTCGTAATATATTAGCATCTCTAATTCGAACTCGGATTGACTCAGTGTAATAGACTATTCGCTGAGGACACGCTCTTTTGTAGTGTGGCCGAATGAGATCTCAGTAGAAGCTACCAACTACTTTAGTCAACTATAG
>denovo149843_G.FITS2.5_897919
CCCCACTCAAACCTCGCTTGGTCTTGGTCAACGCTGTCCGCCGCTTGACTCCCCTCGAACGGCTTGGGCTTCTTTCCGCTAAGCGTTTGTGAAACTAGTCTCCACCGGGTGGTCGGGATGCTACGCGGGAAAACAACCCCCTTTCTAC
>denovo136893_G.FITS2.7_1590362
AGTCTAGAGGAAGTATCCACACTCAAGCCTAGCTAAGTGTTGAGACCTGCTGGCAAGGNAGTCTCTAAAATCAGTGGCAGTGCTGTCAGGCTCTAAGTGTAGTAAATTCATCGGTATAGATACCTGGTGTACCCTAGCAAGAAGGCCCCCATATTGTAAT
>denovo284652_B.FITS2.8_2202428
TTACCTTCAATCTCTGCTTGGTGTTGGGTGTTTGTCTCGCCTCTGCATGTAGGATCGCCTTAAAACAATTGGCCGCCGGCGTATTGATTTCGGAGCGCAGTACATCTCGCGCTTTGCACTCACAACGACGACTTCCAAA
>denovo223249_F.FITS2.6_2151988
TGGGCAACGCGGTCCGCCGCGTGCCTCAAATCGTCCGGCTGTGTCTTCTGGCCCCTAAGCGTTGTAGAAACTATTCGCTAAAGGGTGTTCGGGAGGCTACGCCGTAAAACAACCCCAGTTCTAA
>denovo87926_D.FITS2.11_1363041
ATCGTCGTCCCTCACCAACCTTTGCTGATGCGGGACGGAAGCTGGTCTCCCGTGTGTTACCGCACGCGGTTGGCCGAAATCCGAGCCAAGGACGCCTGGAGCGTACCGACATGCGGTTGTGAACTTGATCCATTACATTTTATCGGTCGCTCTTGTCCGGAATCTGTAGATGACCCAACTTCCATA
>denovo360222_G.FITS2.17_616090
ATTTTCAACCCTCGATGCTTTATTGCATTGCTTGGGGTTGGTCCTTGGTTGCTTGCTGTTGTATGACAGCTCACCTCAAATGTATTAGCTGGACCGTATGTAACGCGTAGGTGTCNTCAACGTGATAAAGTCATTCGTTGAGGCGGCGGCTTCTGGCTNCCCCTGCCATCTATGTACGCGCGTCTGCTTCTAACCCGGCGAACGACTACTTGTAGTCTGACCCATGACGGAAAG
>denovo435231_G.FITS2.11_314080
ACGGCAACTTGAGCTCCTTTGTCTTCCTGAGAACCTGTTTGTTTGAGTGTCCTGAAAACCCTCAACCCTAGATTGGTTAAAACCTTTGTTTGGTGTGGATTTGGACGTTTTCCGATTATAAGTCGGCTCGTCTTTTAAGTAATAGCTGGATCTGTCTCGCGACATGGTTTGACTTGGCGTAATAACGATTTCGTTAAGGACCTCTTCGGATGGCCACATTTCAGGCCAAANGACAGCCTTCGAATCCATGGATCATACGATTAATAGTCTTGAC
>denovo478807_G.FITS2.9_877387
CAACGCTTAAGACTAGCTTAGTCTTGGGAACTCGCTTTACGGCCGTTCGTCACCTTCAAAGGCGGATTTACAGCAATCTCTGAACGTAGTAATGTTTTTCGCGTTATTGATATACTGTAAAACTTAGCCGCTAAACCCCGCAATTTTTAAT
>denovo162221_H.FITS2.15_1270445
ACCCTCTCGGAGCCTCCTTTGCGAAGTAACTAACGTCTCTCATTGATACTCGAATGGACTCTTGCCGTAAAACCCCTCAATTTTTTAAT
>denovo491198_G.FITS2.17_1569849
GGCTTCTGGTAGCCCCTGACATCTATGTACACGAGTCTGCTTCTATCCCGGCGAAGGACTACTTATATTCTGATCCATGACTTCACG
>denovo109274_G.FITS2.20_786242
ATCGTCGTCCCTCACCATCCTTTGCTGATGCGGGACGGAAGCTGGTCTCCCGTGTTTTCCCGCACGCGGTTGGGCTAAATCCGAGCCAAGGACGCCTGGAGCGTACCGACNTGCGGTGGTGAACTTGATCCATTACATGTTATCGGTCGCTATTGTACGGAAGCTGTAGATGACCCAACGTCCATA
>denovo186604_G.FITS2.3_1388012
GTACCTCAAAACTTTGCTTGGTGTTGGGTGTTTGTCTCGCGTTTGCGCGCAGCCTCGCATCCAAACAATACGCAGACGGCCTATTGATGTCTGATCGCAGGACATATCGCGCGTTGCACTCAAAACGACGACGTCCAAAGGTACATTTTTACACTCTTGACCTCGTGTC
>denovo315762_F.FITS2.6_2133783
GCTGTCGACAATGTATTAGGTTTCAACACTCGTTGTTTGACTGTCATTTTGTGCGGAACCGAAAGCCGTTTAGAATTTCATGCTTTACATTTTCAAC
>denovo477805_G.FITS2.5_817924
GTACCTTCAAGCTCTTCTTGGTGTTGGGTGTTTGTCTCGCCTCTGCGCTTCGCCTCGCCTCAAACCCATTGGCCGCCGGCGTATTTATTTCGGATCGCAGTACATCTCGCGCTTTGCACTCATAACGACGACGTCCAAAAGTCCATTTTTCCAC
>denovo30765_G.FITS2.12_1646790
GGCTTAAAGCCTAGCAAAGGAATCCTGGAGAGGAACGACATTCGGTGGTGAACATGAGAAAGTACAGTGTANCGGTCGCTCTGGGCCGGAAGCTGGATATGTCCCAAAGTCCTTA
>denovo294708_G.FITS2.18_737767
ATCGCAGTACCTCACCCTCCTTTGCTGATGCGGGACGGAAGCTGGTCTCCCGTGTGTTAACGCCCGCGGTTGTCCCAAATCCGAGCCAAGGACGCCTGGAGCGTAGCGACATGCGGTGGTGCACTTGATCCATTACATTTGATCGGTCGCTCTTGACCGAAAGCTGTAGATGACCCCAAGTTCATATAGCGACCCCTTGTAAGGGGGTTTAAGGTGCTGACTTTNC
>denovo156256_A.FITS2.9_53944
AACTCTCACACCCAGCCTTATTTAATTAGAGGTGTTGGGGAGTGGACGTGAGCGCTGCTGGTGAACTGGATGCATCGGCTCACTTGAAATACATTAGCTGAATCCTCTAGATCGAGGACAGTGCAACTTGTTTTGCTGGCCGCCGCTAGCTGTTGATACGCATCTAATTAGCGCAGACTTCGAGTGCTGGCAACTTTTGACA
>denovo317321_A.FITS2.1_1299242
AATCTCAACCATTAGGGTTTCTTACTGGCTTGGAGTTGGGTGTTGCCAGGCTCTGGGTCTCCTTCAAGGAGTGAGCGAGCTTAATAAGGTCGTCTGGCG
>denovo372612_G.FITS2.20_1469138
CTCGTCGTCCCTCACCTTCCTCCTTTGCTGATTCTCGACTGAAGTTTTGCTTCCGTGTGTTACCGCACGCTTTTTGCCTACATCCTAGCCAATGACGCCTGGCGCGTACCTACCTGCGGTGGTGAACTTTATCCATTACATTTTATCTGTCGCTCTTTTCCTGAAGCTGTAGATGACCCAACTTCCATATATCT
>denovo413815_G.FITS2.1_1326214
CTCGCCGTCCCTCACCATCATGCTTTGATGGTGCTGGACGGAAGTTTTTCTCCCGTGTGTTACCGCACGCTGTTGGCCTAACTCCTATCCAAGGACGCCTGGCGCGTACCTACATGCGGTGGTGAACTTGATCCATTACGTTTT
>denovo134494_F.FITS2.5_2186529
CTGGAGCGTACCGACATGCGGTGGTGAACTTGAGCCAGTACATTATAACGGTCACTCTTGTCCGGAAGATTCAGAGAATCTAAAGTCCATA
>denovo98658_G.FITS2.18_138526
CACCAATCAAGTTTTACCTGGTTTTGGGCTCTTTTGTCCCTAAGTAATTGGGGACAGGCCTTAAAGACATTGGCGGCATAGTCCGGCTTCGAGCGTAGCAAAAAACATCGCTTTTGGAGTTAACTGGATTATTGTTCTTTTGTCGATAAACAAGCTAGAGTAGAAATACTCGATAATTTTTTCAAA
>denovo107376_G.FITS2.7_1630563
CGTCCCAGGGCAGCCCTTAAAAGCAGTGGCGGTGGCATCTGGCTCTACGAGTAGTAATACTTTTCGCGANAGAGTGCCGGTGGTGGCTAGCCAGAACGCCCCATATGTTCATG
>denovo267593_G.FITS2.14_1690100
TGGGTGTCACAATTCGTCGTCCCTCACCATCCCTAGCTGATGCGGTACGGAAGCTGGTCNCCCGTGTGTTACCACACGCNGTTGTCCTAAATCCGAGCCAAGGACGCCTGGAGCATACCGACATGCGGTGGCGAATTTGATCCATTACATGTTATCGGGCGCTATTGTCCGGAAGCTGTAGATGACCCAAAGTCCAGA
>denovo230159_H.FITS2.16_1220338
CAACCCTCAAGCTCTGCTTGGTGTTGGGGCCCTACGGTTGACGTAGCCCCTTAAAGGTCGTGGCGGACCCTTTCGGAGCCTCCTTTGCGTAGTTAATAA
>denovo379113_G.FITS2.8_1576130
TCAAATCGACCGGCTGGGTCTTCTGTCCCCTAAGAGTTGTGGAAACTATTCGCTAAAGGGTGGTCGAGAGGCTACGCCGTAAAACAAGCCCATTTCTAA
>denovo12361_G.FITS2.15_672639
CTCGTCGTCCCTCACCATCCTTTGCTGATGCGGGACGGAAGCTGGTCTCCCGTGTGTTGCCGCACGCGGTTGGCCTAAATACGAGCCAAGGACGCCTGTCGCGTACCGACATGCGGTGGTGAACTTGATCCATAACATTTGATCGGTCGCTATTGTCCGGAAGCTGTAGATGACCCAAAGTCCACA
>denovo388086_G.FITS2.2_1701806
CTGGAGCGTACCGACNTGCGGTTCTGAACTTGATCCATTACATGTTATCGGCAGCTCTTGTACGCGCGCTGTAGAAGACCCAAATTCCATA
>denovo244665_G.FITS2.11_1659812
GACGCCAGGAGCGGACCGACATGCGGCGGTGAACTTGATCCATTACATTTTGACGGTCGCTCTTGTCCGAAAGCTGTAGATGTAACAAAGGCCATT
>denovo273324_B.FITS2.11_1872461
ATCGTAGTCCCTCACCATCATCCTTTGCTGATGCGGGTCGGTAGCTGGTCTCACGCGTGTTACCGCACGCGGCTGGCCTAAATCCG
>denovo94580_G.FITS2.13_1590773
CTGGAGCGTACCGACATGCGGTGATGAACTGGATCCAGTTCATGGTATCGGTCGCTCTTGTGTGGNGGCTGTAGATGACCCAAAGTCCATA
>denovo414576_A.FITS2.12_1346012
GCTACTCAAATCGACCGGCTGGGTCGTCTGGCCCCGCAGCGTTGTGGAAACTATTCGCTAAAGGGTGCCACGGGAGGCCACGCCGAAAAACAAACCCAGTTCTAA
>denovo394454_G.FITS2.9_859626
TTACCTTCAAGCTCTTCTTGGTGTTGGTTGTTTGTCTCGCCTTTTAGTTTAGCCTCGCCTTCCACCCATTGTCCGCCGGCTTCTTTATTTCTGATCGCAGTACATCACGCGCTTTGCACTCATACCGACGACGTCCAAAACGTACTTTTTCCACTCTTGACCTCGTATCAGGTAGGGCTACCCTCTGAACTTCATCTAGTCCATGGGGCGTGCCTGTTCGCGCGTCTGGTGGACCTTCAAGTGCTGCTGGGTGTTGGGTGTTTGTCTCGCCTTTGCGTGTAGACTCGCCTTANAACAATTGGCAGACGGAGTATTGATTGCGGAGCGCAGTACATCTCGCNCTGTGCACTCATAACGACGACGTCAAAAAAGTAATTTTTAAAC
>denovo129870_G.FITS2.13_1570220
AGTCATTGGCGGCTGGTATACTGTGCGCGTAGTGCAGAACAGTTGGTACTGGGTTGCAGCCAGGATCCGCCTCAAAAAATCCCCTTTTCAAC
>denovo265478_G.FITS2.17_1700567
TCGTAGAGACGGCGGCATCTGGCTNCCGATGCCCTGTATGGGCGGTGGTCTGCTTCTAAAACGGCGAACGACTACGTGTAGTAGGACCCAGGCCTGAAAG
>denovo12880_G.FITS2.16_1308578
ATCGCCGTCCCTCACCATCCTTTGCTGATGCCTGACGGAAGCGGGTCTCCAGTGTGTTCCCGCGCGCGGTTTGACTAGATATGAGCCAATGACGCCTGTAGCGTACCGACATGCGGTGGTGACATTGATCCATTACACTTTATCGGGCGCTCTTGTCCGAGAGCTGTAGATGACCCAAAGTCCATATAGCGACC
>denovo345514_G.FITS2.11_1628659
GCGTACCGACATGCGGTGGTGAACTTGATCAAGTAAAGTGTANTGGTCGCTCTTGTCCGGAATCTGTAGATGGCCCAAAGTCCATA
>denovo169165_A.FITS2.13_1347544
TGGGCCCCGCCGCCCCGGCGGGCCCTAAAGGCAGTGGCGGTGCCATCCGGCTCCGGGCGTAGTAATTCTTCTCGCTCTGGAGGTCCGGTTGTGTGCGTGCCATCAACCCCCAATATTTTTCA
>denovo116608_G.FITS2.2_768327
ACCGCAACTGGCGCCCGAGGCCTCTGCCCAGGACATGTCTCCCTCAGCGTCGGTGTATCCCCTCCCCACTCTGTTGGCCGATGATTGGTAAAATAGTGCGCGAACCTGGCGCTCTCGGTTAAGAAGCGGTCTCCCAGCCGCGCCTACAACGCGTGCGCTTAAGCCGAGCGCATTGAGCATGGACCCGGATTGCCGGGCAACGGTGAGAGAGCGAGGCATCATCACTCTTGTGTCGCGCGCACCCCTCGTCGCCACCGGACACACCCTT
>denovo322346_G.FITS2.20_1487541
ATCGTCGTCCCTCCCCATCCTTTGCTGATGCGGGACAGAAGCTGGTCTCCCATGTGTTACCGCACGCGGTTGGCCTCAATCCGAGCGTAGGACGCCTGGAGCGTACCGACATGCGGTGGTGAACCTGATCCATTACATTTTATCGGTCGCTCTTGTCCGGAAGCTGTAGATGACCCAATGTCCATATAGCGACC
>denovo191089_G.FITS2.19_1310500
ATCGCCGTCCCTCACCATCATCCTTTGCTGGTGCGGGACGGAAGCTGTTCTCCCGTGTGTTACCGCACGCTGTTGGCCTAACTCCAAACCAAGGACTCCTGTCGCGTACCTACAT
>denovo335755_G.FITS2.16_1027590
ATCGTCGTCCCTCACCATCCTTTGCTTATGCGTGACGGACGTTGGTCTCCCGTGTGTTACCGCACGCGGTTGTCCTAAATCCTAGCCAATGACGCCTGTAGCGTACCGACATGCGGTGGTGAACTTGATCCATT
>denovo174559_B.FITS2.16_1778580
ATCGTAGTCCCTCACCATCCTTTGCTGACGCGGGACGGAAGCTGCTCGCCCAAGTGTTACAGCACGCGGTTGGCCTAAATCCAAGCGAAGGACGCCTGGAGCGTA
>denovo16232_G.FITS2.12_668748
ATCGTCGTCCCTCCCCATCCTTTGCTGCTGCGGGACGGAAGCTGGTCTCCCGTGTGTTACCGCACGCGGTTGGCCTAAATCCGAGAAAAGGACGCCTGGAGCGTCACGACATGCGGTGGGGAACTTGATCCAATACATTTTCGCGGTCGCTCTTGTCCGAAAGATGTAGATGAACCTTAGTCCATATCGAGACCCGAGGTAAGGATGGAGTATCATCGGTGTTTNA
>denovo334601_A.FITS2.9_1280039
TAAACCTCCCCTCTATGGTTTTCTATAGTTGGGCTTTGGGGGATGCCGTTTACTCTGGCTCGCCTTACTGGTCTAAGTGGAATGCGTAATAAGTTATCGCAAACCTCCAAT
>denovo413354_G.FITS2.20_1048654
CTCGTCGTCCCTCACCATCCTTTGCTGATGCTTGACGGAAGATGGTCTCCCGTGTGTTACCTCCCGCGGTTGGCCTAAATCCGAGCCAATGACGCCTGTAGCGTACCGCCATGCGGTGGTGACATTGATCCATTACATTTTATCGGTCGCTCTTGTCCGTCAGCTGTAGATGAACCCAATTCCATATAGCGACC
>denovo127050_B.FITS2.17_1784322
AGCGTCGTCCCTCACCATCCTTTGCTGATGCGGGACGGAAGCTGGTCTCCCGTGTGTTCCCGCACGCGGTCGGCCTAAAGCCGAGCCAAGGGCGCCTGGAGCGTACCGAGATGCGGTGCTGAACTTGTTCCATTACATTGTATCG
>denovo316150_H.FITS2.7_1263055
TTGGTAAAGGCTCGATTTAAAGTCATACGCCCCTTGGATGTAATAAGTTTCATCCTAATGGGTGGCTAATAACCCCACATATTCATG
>denovo359728_F.FITS2.9_1998472
CCNTTTCAAACAGTCTGTTTGGTTGTGAGTGATACTCTTTGGAGTTAACTTGAAATTGATGGCCTTTTGATTGGATGTTTTTTTTCCAAAGAGAGGTT
>denovo241480_G.FITS2.12_1248246
CTCGTCGGCCCTAACCTTCCTTTGGTGATGCATGACGGAAGGTGGTCTCCCGTGTGTTTCCGCACGCGGTTTTCCTAAATAAGAGCCAATGACGCCCGTCGCGTCCCGCCATGCGGTTGTG
>denovo480249_G.FITS2.15_1659905
AGCCATTAAGAGCAGTGGAGGTGCCATCTGGCTCTACGCGTAGTAATACTACTCGCGACAGAGTCCCGGTGGTGTCTGGCCAGAAAGCCCCATATTTTAATG
>denovo42231_G.FITS2.13_1695553
CAAGGACGTCTGGAGCGTACAGACNTNCGGTGGTGAACTTGAGCAATTACATTCTAGCGGTCGCTCTTGTCTGGAAGCTGTAGATGTCCCAAAGTCCATA
>denovo219273_G.FITS2.12_872403
GGTGTACCTTCAAGCGCTGCTGGGTGTTGGGTGTTTGTCTCGCCTCCGCGTGTAGACTCGCCGCANAACAATTGGCAGACGGAGGATTGATTTCGGAGCGCAGTACATCCCGCNCTGGGCACTCATAACGACGACGTCCAAAAGTACATTTTTACAC
>denovo475811_G.FITS2.5_1627813
CGGAGTGGAACTGACTTCCCGTGCTGCTCCGCTTGCGGACGCGGCTCGGCCAGTTGAAATATAGGGGATCCCGCACGGGCCNGTATGGCACCGGCCAGGTTAGGTAGTTTGTCTACTCCTGCCGAAGCCNTGGGCGCGCTGTGTATCTAAATGGGACTTGTCCCACTCTTTCT
>denovo190818_F.FITS2.9_323245
AANACTCACGCTCTTTGGTTTGCTCACACACTGTGACAGGCTATTAGATGCGTGGATGTGAGCGTTTTTGGCTACGGTCAGCATCGCTTTAAAATGCTTAGGTACGCAAACAGTGCCACAATGTTTTTAACATGTTCATTTGTGGCTGCTGCGGAAGGCTGGCGCGTGTAACTCTCCTCCAACACAAAACGTATGGCATACGCCTATGCTTTGAA
>denovo490823_G.FITS2.6_1629013
ATCTTCTGGAGTGTAATTCATAATATACAAAGGCGGATCTTGAATATCCTCTTAGAGTAGAAAATTTTGTCTCGCGTTGNTTAGGAGTCCCAGCTCTCAGCAGCTAAACCCCCAAATTTTAAT
>denovo470214_F.FITS2.8_2001306
GANCGCTCAATCCTCTATTAAAATTTTTCAATGAGGTCCACCACGTGCGTCATATCGTCCGTCTGTGTCTTCTATCCCC
>denovo233909_G.FITS2.9_1085016
CACCACTCAATCCTCGCTTGGTCTTGCGCAACGCGGTCCGCCGCGTGCCTCAACTCGACCGGCTGGGTCTTCGGTCCCCTAAGC
>denovo292610_G.FITS2.1_1510518
TTACCTTCCATCTCTTCTTGGTGTTGGGTGTTGTTATCGACTCTGCGCTCAGCCTCGCCTCCCACAAATTGTCATGCGGCTTATTTATTTCTGAGCTCAGTACATCTCGCGCTTTGCACTCATAACGACGACGTCCATAACGTACATTTTTTACAC
>denovo299219_A.FITS2.6_1365480
CGGCGAGGCCACTGCGGCTTTAGGCGTAGTAGAATTTATTCGAGCGTCTGTCAAAGGAGAGGAACTTTGCCGACTGAATCCTTTATTTTTCTA
>denovo342199_A.FITS2.17_622663
TTAATACCCATGCTTCCCTCCAGCTTGTCTGGGGTCGGCCCAGCGCTTGTTCGCTGTGCTTGGAAGCAGATCTGGTTTGGGGCCTGGGTGGCGGCCAGCTGGAAACGAGCGCGCGTGCCTATGGCAGCATATGCTGCCATGGCCGCCGCCGTCAACT
>denovo400513_A.FITS2.5_1274266
ATTGTTTCGAGCGACAGCTTTCTTATTTAGTTGAGACAGCTGGCGGATCGGTATTGAGGGTCTTGCCATCTTCCAAGGTGGCTCCCTCGAAATGCATTAGCGCATCCATTCGATAGGCAAGACGGACGAAAGCTCGTTATTTAGCCCACGTCTTTCCCTGCCGGGTTTTGATAATATAAGGACTT
>denovo454634_G.FITS2.15_314011
AGCGTCGTGGCTCACCATCCTTTGCTGATGGTGGACGGAAGCTGGCCGCACGTGTGTTACAGCCCGCGGTTGGCCTAAAGCCGAGCCAAGGACGCCTGGAGCGTACCGACATGCGGTGGTGAACTTGATCCATTACATTTTANCGGTCGCTCATGTCCGGAAGCTGTAGATGACCCAAATTCCATA
>denovo416983_C.FITS2.6_1920989
ATTGTTTCGAACGACAGCTTTCTTATTTAGTTGAGAAAGCTGGCGGATCGGTATTGAGGGTCTTGCAATCTTCCACGGTGGCTCCATCGAAATGCATTAGCGCATCCATTCGATTGGCAAGACGGACGCAAGGTCGAGAAGCCGCACACGACGTTTCGCTGGTTGGAGTGCTTCTGAACCCCGCCCATGCATCCCATTCTTCGGAAGGAGAGGAAGGT
>denovo330245_G.FITS2.17_1522720
ATTCTCCCCCCTCGATGCTTTATTGCATTGCTTGGGGTTGGTCCTTGGGTTCTTGCTGTTGTATGACAGCTCACCTCAAATGTATTATCTGTACCGTATGTAACGCGTAGGTGTCCTCAACGTGATAAAGTCATTCGTTTAGGCTGCGGCTTCTGGCTGCCCCTGCCATCTATGTACACGCGTCTGCTTCTAACAC
>denovo355431_G.FITS2.19_1651433
GTCTCTGCTCTGCTTAGACTCGCCTTAAATACATTGGCAGCAGGTATAATGGTTTGAAGCGGAGCAGATGTGCAATTCAAGCATGCGATTAGTGGTATCACCAAAGAGTATGAAAAC
>denovo353384_F.FITS2.12_2222575
CCGAGCCAAGGATGGCTGGAGCGTGTCGACATGCGGTGGTGAACTTGATCCATTATATTTTATCGGTTGTTCTTGTTGGGAAGCTGTAGATTAACCAAATTTCATA
>denovo474223_E.FITS2.4_141791
AATCCTCAACCCACCACTTTCCTGTACACTCCTTGGCGTTTGGATTTCAACCGTTGCTGGTCTTCACGTCTAGCTCGTAAATACTCACTTAGCATCTCTAATTCGAACTCGGATTGACTCAGTGTAATAGACTATTCGCTGAGGACACGCTCTTGTATAATGTCCGAATGAGATCTCAGTACAAGCTTCCAACTACGTTAGTCAACTTTAG
>denovo393548_G.FITS2.16_969691
GCGCGCATCGAACCTAGGTTGGCGTCGAGACCGTCTTTCAATGCAGTATCTTCAAACACAGGCAATGCTGACAGTATCTAAGCGTAGTAAAGTCATCGCTAGAGCCTCCTGGTGGACACTCGCCAGCACCCCCCGATT
>denovo493877_A.FITS2.10_1255764
AAACTTCAACTCTATAGTTTTTTGTAGTTTGACTGTGGTTGGTACCGTGTACGCTGCCTCGCCTTAAATGCAGAA
>denovo310261_C.FITS2.16_520102
ATCGTCGTCCCTCACCATCCTTTGCTGATGCGGGACGGAAGCTGGTCTCCCGTGTGTTACCGTACGCGGTTGGCCTAAATCCGAGCCAAGGACGCCTGGAGCGTACCGACGTGCGGTGGTGAACTTGATCCATTACATTTTATCGGNCGCTCTCGTCCGGAAGCTGTAGATGACCCAAAGTCCATA
>denovo436740_F.FITS2.13_1994980
GTCGTCGCCCCTCAGCTTCTTTTGCTGCTGCGGGACGGAAGCTGGTCTCCCGTGTGTTACCGCACGCGGCTGGCCTAAATCCGAGC
>denovo44834_F.FITS2.9_2054192
AAAACGCACGCTCGGCGGTTAGCTCACACACTGTGACAGGCTATTAGAGGCGTGGATGGGAGCGTTGAAGGCGACAGACAGAAAAGCTTTAAAA
>denovo142470_G.FITS2.13_1242397
AGCGTCGTCACTCACCCTCCTTTGCTGATGCGTGAGGGGAGCTGGTCTCCCCTGTGATCACGCCCGCGGTTGGCCTAAATCCGAGCCAATGACGCCTGTAGTGTACCGACATGCGGT
>denovo115058_G.FITS2.17_501838
ATTCTCACCCCTCGATGCTTTATTGCATTGCTTGTGTTTGTTCCTTGGATCCTTGCTGTTGTATAACAGCTCACCTCAAATGTATTAGCTGGACCGTATGTAACGCGAAGGTGTCCTCAACGTGATAAAGTCATTCGTTGAGGCGGCGGCTTCTGGCTGCCCCTGACATCTATGTACACGCGTCTGCTTCTAACACGGCGAACGACTACGTCTAGTAGGACCCAGGACTTAAAG
>denovo76753_G.FITS2.12_909341
GTACCCTAAAGGTGTGCTTGGTGTTGGGCGTCTTGTCTCCATGCCGAAGGAGACTCCCCTGAAGTTCATTGGCACCCCGCATAGGGGGTTACAAGCACATAACAACTCTGACTAGGTTCCAGACATGGTCAGCGTCAAACAAACCGTTTTTCAAC
>denovo77851_G.FITS2.1_847712
TTCCCCTCAAGCTTTGCTTGGTGTTGGGCGTCTTTTCGACAGTTCGCTTGCGCATAGCCTTCCAGCAATTGGCCGCCGGCCTACTTGTTTCTGAGCGCAGCACACGTCGCGCTCTCTTCTAGACCAGGTCAGCATCCACACAGCCTTTTTTCAACTTTTGCCCTCGGATCAGGTAGGGCTACCCGCTGAACTTACGTGCCTGTTCGAGCTTCATTTGTACCCTAAAGCTGTGCTTGGTGTTGGGCGTCTTGTCTCCAGTTCGCTGGAGACTCGCCTTAAAGCAATTGGCAGCCGGCCTATTGGGTTCGGAGCGCAGCACAAGTCGCTNTCTCTTCCAGCCAAGGTCAGCATCAAAAAAGCCTTTTTTCAAC
>denovo344664_G.FITS2.17_1381849
ATCGTCGTCCCTCACCCTCCTTTGCTGATGCGGGACGGAAGCTGGCCTCCCGTGTGTTACCGCACGCGGTTGGCCTAAATCTGAGCCAACGACGCCTGGAGCGTACCGACATGCGGTGGTGACCTTGATCCATTACATTTTATCGGTCGATCTTGTCCGGAAGCTGTAGATGAACCAAAGTCCATATAGCGACC
>denovo439761_G.FITS2.18_1374294
TCTACTACCATCACCCAAGTTTACTATTTTTACTGTTTCTCTTTCTTTTTATTCCTTGCGGTGTTTCCTCTGTTAATCGGAGATGTAACTTATGTTAATGAGGTAAATTACCTGTCTTTGTAGG
>denovo454973_G.FITS2.15_832247
CACGTACTAGTCGTCACAAGCCTTCGTGCATCAGGGCCGACAGACCTTCCTTCTTCATCCTTTGTCCGTTCCTACGGTGGACGATATTGGCTATTTTAATTGTCTTGCGGCTGGTATTCTACTCGGCTGGTAGTCCTTTGAAAAAAGGATCACTGGACCTCTCGTGCTAGCAAAGCGTAACGATACTAGTTTAAATGATTTCCTCGTGGCCATTCGGCTATCTTGTTTTAAACTTCGACTATATGAAGACTCGAAAGTGTTTGGTCTATAGCTGTCAAAACGACGTTAGTGGTGCAACGTCAGGCGTCTTTTACCTTGTTCCAGGCCATGGCCTCGGTGGCTCTTGTCCGGNAGATCTTGTTATCCAAAAGTCCTTA
>denovo468710_B.FITS2.13_1875208
ATCGTCGTCCCTCACCATCATCTTTTGCTGATGCGGGAAGGAAGCTGGTCTCCCGTGTGTTACCGCACGCGGTTGGCCTAAATCCGAGCCAAGGACTCCTGGAGCGTACCGACATGTGGTGGTGAACTTGATCCA
>denovo234066_A.FITS2.20_1285315
CAACACTCAAGCCTCGCTTGGTATTGGGCAGCGCGGTCCGCCGCGTGCCTCAAATCGTCCGGCTGGGTCTTCTGTCCCCTAAGCGTTGTGGAAACTATTCGCTAGAGGGTGTTCGCGAGGCTACGCCGTA
>denovo297640_A.FITS2.1_676159
ATTGTTTCGAACGACAGCTTTCTTATTTAGTTGAGCAAGCTGGCGGATCGGTATTGAGGGTCTTGCCATCTTCCAAGTTGTAGTGCTTCTGAACCCCGCCCAAGCCTCCCCTTCTTCGGAAGGAGAGTAAGGTATTTAATTTCAATT
>denovo184473_G.FITS2.18_1327262
CTCCTCGTCACTCACGCTCATGATTTGTTGGTTATCCACTGAAGATTTTCTTCAGTGTGTTAACGCAAGGTTTTGGCCTACCCCTTATCCAATGAGGCCTGTCGCGTACCTACATGCGGTGGTGAACTTGATCCAACACCTTTTATCGGTCGCTCTTTTCCGGAAGCTGTAGATGCCCCAACGTCCATAT
>denovo164943_G.FITS2.12_1688421
GCGTGGTGTTGGGNCCTGCCCGTAACAGGGCAGCCCCTAAAAGCAGTGGCGGTGCCATCTGGCTATACGCGTAGTACTACTCCTCGCGACAGAGACCCGGTGGTGTCCTGCCAGAACCCCCCATTTTTTAAT
>denovo372562_G.FITS2.18_1532366
ATCGTCGTCCCTCACCATCATCCTTTGCTAATGCGTGACGGAATCTTGTCTCCCGTGTGTTACCGCACGCGGTTGGCCTGAATCCGAGCCAATGACGCCTGGAGCGTACCGACATTCGGTGGTGAACTTGATCCATTACATTTTATCTGTCGCTCTTATCAGGAAGCTGTAGATGCCCCAA
>denovo454823_G.FITS2.15_237738
GACGGAATTTTCGTCACAAGCCTAACGGCAGACGGAGCGATGACGTGTGTATCTAGAAGCCCTACGGGTCCTTACCTTCTGCTGCCATGGAAGCAACAATGGCTTTATCTGGGGTATAAGACTCGGCTAGCTCTTTGCCGTCATCCGCTTTAATGGAGAGGACGCAATCGTTATCCGGAATGATTGGGCGTAAATCGTCTTTATGTGGCTTTTTAAGTCCGCGGTCAAATCCCAGTGCTCAGCCCTGGACAGGCCTAGAAACCTGCCAAGCTTGAGTGAGGTCGAACCAGAGGCGATTGGCAGCTGGTCCATGGAAATGGTAGCGATCGCTCTTGTCAGCNAGCTCGAGATAACCCAAATTCCATG
>denovo474720_G.FITS2.12_1267094
ATCGCGCCGCTGCCCGAACATTTCCTTTCAGATGCTCTGGACGGGAGCGGATATTGGCCTCCAGTTTTGACCGAGC
>denovo84802_G.FITS2.20_1294244
ATAGCCGTCCCTCCCCATCCTTTGCTGATGCGGGACGGAAGCTGGTCTCCAGTGTGTTCCCGCCCGCGGTTGCCCTAAATCGTGGCCAAGGACGCGTTAAGCGTACCGACATGCGG
>denovo438160_G.FITS2.19_1424059
ATCGTCGTCCCTCACCCTCATCCTTTGCTGATGCGTGACGGAAGCTTGTCACACGTGTGTTACCGCACGCGGGTGGCCTAAATCCGAGGCAAGGACGCCTGGCGCGTACCTACATGCGGTGGTGAACTTGATCCATTACATTTTATCGGTCGCTCTTGTCCGGAAGCTGTAGATGACCCAAAGTCCATATAGCG
>denovo21638_C.FITS2.18_1967689
ATCGTCGTACCTCACCATCCTTTGCTGATGCGGGACGGAAGCTGGTCTCCAGTGTGTTACCGCACGCGGGTGGCCTAAATCCGAGCCAAGGACGCCTGGAGCGTACCGACATGCGGTGGTGAACTTGATCCATTACTTTTTATCGGTCGCTCTTGTCCGGCAGCTGTAGATGACCCCCAGTCCATA
>denovo117635_G.FITS2.19_1418413
ATCGTCGTCCCTCACCCTCTTTCGCTGATGTTTGGCGGAAGTTGGTCTCCCGTGTGTTCACGCCCGCGGTT
>denovo230354_G.FITS2.5_1123656
CAACCCTTCAGCCTGGCTTAGTAATCCGACTCGACTTTACTGTCGATCCTCCAATTCAACGGCGGATTTATAGCAGTCTCTGAACGCAGTGATTTTTTTTCTCGTTTTTGAAATACTATAAACCTCAGTCGC
>denovo303312_A.FITS2.10_1338606
GCATGGAGTGTACTGACATGCGGTGGTGAAGTTGATACATTACATTTTATCTGTCGCTCTGGTTCGGAAGTTGTAGATGACCCAAATTACATA
>denovo396945_G.FITS2.15_1616339
TCGTCCTTCACCATCCTCTGCTGATGCGGGACGGAAGACGGTCTCCCGTGTGGTACCGCACGCGGTTGGCCTAAATCCGAGCCAAGGACGNCTGGAGCGTACCGACATGCGGTGGTGAACTTGATCCATGACATGTTANCGGGCGCTCTTGACCGGANGCTGTAGATGACCCAAAGTCGCTA
>denovo301716_G.FITS2.20_521846
ATCGTAGTCCCTCACCCACCATTGCTGATGCTTGACGGAAGCTGGTCACCAGTATGATACCGCACGCGGTTGGCCTAAATCCGAGCCAGTGACGCCTGGAGCGTACCGACATGCGGTGGTGAACTTGATCCATTACATGTTATCGGTCGCTCTTGTCCGGAAGCTGTAGATGACCCAAAGTCCATA
>denovo449913_G.FITS2.6_848073
TCCCCCATCACTCCTAGCTTGGTGTTGAGGCCTTCTTGCATTGAAGCGTCTCCACTAAGTGGCAGTGCTGTCATTCTCTAAGCGTAGTAATTTTTCGCGCTAGGGCCACCTGTTGGACACTGGCCAGAACCCCCCCATGTTTTAATGATTGCCCTCGTCTTATGTATGGATACCCGCTGAACTTAAGCATATCAATCCCTCAAGGCTAGCTTGGTGTTAAGGCCTGCTGTAAGGGCAGCCTCTAAANTCAGTGGCAGTGCTGTCACGCTCGAAGCGTAGTAATGTGGCTCGCTANGGAAACCTGGTGGACGCTNGCAGGAAACCCCCCATTATTTAAT
>denovo105535_G.FITS2.19_1123401
ATCGTCGTCCCTCACCATACTATGCTGATGCGGGACGGAAGCTGGTCTGACGTGTGTTACCGCCCGCGGTTTTCCTAAATCCGAGCCAAGGACGCCTGGAGCGTACCGACATGCGGGCGTGAACTTGATCCATTACATGTTATCGGTCGCTCTTGTCCGGAAGGTGTAGATGACCCAAAGTCAATATAGC
>denovo7334_G.FITS2.14_1475866
AGGGCCGTCGCTCACCATCCTGTGCTGATGCGGGACGGAAGCTGGTCTCGCGTAGGTTACCGCACGCGGT
>denovo25902_G.FITS2.20_1314461
CTCGCCGTCCCTCATCACCCTTTGACGATGCTTGATGGAAGCTGGTCTCTCGTGTGTTCCCTCCCGCGGTTGTCCTAAATCCGAGCCAATGACGCCTGTAGCGTACCGACATGCGGTGGTGCCCTTGATCCATTACTTTTTATCGGTCGCTCTTGTACAGAAGCTGTAGATGACCCAAAGTCCATGTAGCGACC
>denovo104868_G.FITS2.10_1197122
GTAGCTTCAATATCTTCTTGGTGTTGGGTGTTTGTCTCGACTCTGCGTGTAGTCTCGCATTAAAACAATTGGCAGCC
>denovo225962_G.FITS2.6_1653430
TCACCCCTCAAGCTAAGCTTGGTGTTGNGGCCTGCGGTAAGGGCAGCCTCTAAAATCAGTGGCAGTGCTGTCAGGCTCTAAGCGTAGTAATTTTCATCTCTATAGAAACCTGGAGGATACTTGCCAGAATCCCCCCATTTTTTAAT
>denovo377590_G.FITS2.16_702922
CTCGTCGTCCCTAACCATCCTTTGTTGATTCTTGACGGATGTTGGTCTCCCGTGTGTTTCCTCTCGCGGTTTTCCTAAATCCGAGCCAATTACGCCTGGAGCGTACCGCCATGCGGTGGTGAACTTGATCCATTACATTTGATCTGCCGCTGTGGTGCGGTAGCTGTAGATGACCCAATATCCATA
>denovo210182_H.FITS2.1_1260991
GAGCCTCGAAGACCTCGGCGGGGTTTCTCCAACTTCGTGCGTAGTAGAGTTAAATCAAAACGTCTTATAAGCTGGGTGAGACCTCATTGCCATAAAACCTTTTATTTTTACA
>denovo384395_G.FITS2.14_1580509
TGCTGTTGGGTCTCGCCGTTGCAAGCACGGTGTATCTCAAAGAGAATGATAGAGTCTGGAGGACCCTGGATGCAGCGAGCTTTTAGCACGCGTCCGGATGGGGTTTCGGGCTCGGTCTTAAACAACAAGATTTCT
>denovo244496_A.FITS2.13_1317099
GAGGCAAGGACGCCTGGCGCGGGCGGACATGCGGTGGTGAACTTGATCCATTACGGTTTATCCGTCGCTCTTGTCCGAAAGCTGTAGATGACCCAAAGTCCATT
>denovo441772_G.FITS2.5_1472244
AAATCTTCAAGATATGCTTGGTGTTGGGTGTTTGTTCCGCCTCAGCGCTTGGCATCGCCTAAAATTCATTGGCAGCCGGTATGTTGGCTTCGTGCGCAGCACATTGCAAGCGATTTCAGCAGACCCTCTTCCACAAGCCTTTTTTTA
>denovo345597_G.FITS2.16_1528110
CTCGTCGTCCCTCACCATCCTTTGCTGATGCGTGACGGAAGCTGGTCTCCCGTGTGTTACCGCACGCGGTTTTCCTAAATCCGAGCCAATCACGCCTGTAGCGTACCGACATGCGGTGGTGAATTTGATCCCTTACATTTTATCGGTCGGTCT
>denovo348319_E.FITS2.6_1119258
ATCGTCGTCTCCTCACTATCCTTTGCTGATGCGGGACGGAAGCTGGTCTCACGAGTGTTTCCGCGCCAGGGACCCCTGGAGCGGACCGACATGCGGTGGTTAACTTGATCCATTACATTTTATCGGACGCTCTTGTCCGTAAGCTTTAGATTACCCAAAGTCCATA
>denovo161654_G.FITS2.5_1692221
TTACAAGGTCGGATCTCCTGAAATACATGAGAGTGACCGATTGCAGGCACGTCCCTAGTTTGATAATTATCTACACTTTGAGGACTGCTCTGTGGCTAGTTTAGCTGATACTCGTCAACTGTGGCCAAGCACTAAATAACT
>denovo22153_F.FITS2.4_2216678
CGAGCCAAGGAGGCCTGGAGCATACGGACATGCGGTTGTGAACTTGAGCCATTACATTTTATAGGTCGCTCTTGACCGGAAGCGCTAGATGACCCAAAGTCCATA
>denovo255658_A.FITS2.19_1299819
AAACCCAACCTCTATGGTTTTTTATAGTTGTGCTTTGGGGGTTTCCGTGTACTTGGGCTGGCTTTAAATGTTTAAGTGGATTGAGTAATTAGTTTTGGCAACTCTATAATCTTAGTAACTTT
>denovo288045_G.FITS2.11_1608803
CCGCACGCGGTTGGCCTCAATCCGGACCAAGGACGCCTGGAGCGTACCTGCATGCGGTGGTGAACTTTGTGCATGACATGTGANCGGTCGCTCTTGACCGGAAGCTGTAGATGACCCAAAGTCCATA
>denovo29918_G.FITS2.11_724194
ATCGTCGTCCCTCACCATCATCCTTTGCTGATGCTGGACGGAAGCTGTTCTCCCGTGTGTTACCGCACGCGGTTTGCCTAAATCCGATCCAAGGACGCCTGGAGCGTACCGGCATGCGGTGGCTAAGTTTATCCATTACATTTTATCCGGCGCTCTTGACCGGAAGCTGTAGATGACCCAACGTCCATA
>denovo96885_G.FITS2.1_882962
TCAACCCTCAAGCGCGGCTTGCTGTTGGGTCCCACCGCTGTGAAGATGGTGGATCCGAAAGATAATGGCAGAGTCCGCGGGACCCTGGATGCAGCGAGCTTCTAGCACGCGTCGGGTGGTCTCCGGGCTCGGTCTGAACCGATGAATCTTCT
>denovo472231_G.FITS2.14_1496508
CTCGTATTCACTCACCTTCCTTTGCTGATTCGGGACGGAAGTTGGTCTCCCGTGTGTTAACCCACGCGGTTGCCCTAAATCCGAGCCAAGGACGCCTGTAGCGTACCGACATGC
>denovo359065_G.FITS2.9_688145
TTTTAACCCTCGCTCCCCTTCCCAGCTTTTACCCAAGCTAGGGATTCGGCCGCTTTCTACAAAGTGGCTTGGGCCCGGACAACTACACGAAGTTGACGCTTGGAGCCTTGCTGGCGGCCTGCAGGAAACGGGGGGGCGGCGTGCGTTGACGTGTGCGGCGCCGCACCCCTCGTATCAAACGTGCGACCTGAGCTAAGGAAAGAGTACCAGCTTAACTTAA
>denovo420268_G.FITS2.20_1439331
CTCGCCGTCCCTCACCGCCATAATTTGATGGTTATCGACGGAGGGTTTTCTGCCGTGTGTTACAGTACGCTGTTGGCCTAACCCCTTCCCAAGGACGCCTGGCGCGTACCTA
>denovo467294_G.FITS2.13_1330747
GTAGCTTCAAGCTTTGCTTGGTGTTGGGTGTTTGTCTCGTCCTTTCGCTAAGACTCGCCTCAAAACAATTGGCAGCCGGCGTATTGATTTCT
>denovo358816_G.FITS2.7_904246
TCCCCCCTCACGCCTAGCTTGGTATTGAGAACTGCTTGCAATGAAGCCTGTCCACTCAGTGGCAGTGCGGTCAGACTCTAATCGTAGTAAATTCATCTCTATAGCCACCTGTTGGCCAGTTGAACGAACCCCCCCATTTGTTGATTCTTGCCCTCGTATTATTGATTGAGACCGGTTGCACTTCCGCATATCCATACGAGGGGCATGCCTATTCGCGTGGCATGATCCCCCCTCACGAATAGCTTGGTGTTNAGACCTGCGGTCGAGGCCGTCTCGAAAATCAGTGGCAGTGCTNTCAGGCGATAAGCGTAATAAATGCATCACGATACAAACCTGGTGGACCCTAGCAAGAACCCCCCCATTTTTTAAT
>denovo353459_G.FITS2.12_1418227
CTCGAAGTACCTGACCACCCTTTGCTGATGCTTGACGGTAGCTGGCCTCCCCTGTGTTCCCGCACGCGGTTTTACTAAATCCGAGCCAATGACACCTTTAGCGTACCGACATGCGGTGGTGACCTTGATCCAGTACATTTTAGCGGTAACTCTTGGCC
>denovo128514_G.FITS2.8_799031
TCACCNNTCAAGACTAGCTTGGTGTTNAGACCTGCTGTCAAGGCAGTCTCTAAAATCAGTGGCAGTGCTNTNAGGCTATAAGCGTAGTAAATTCTTCGCTATAGAAACCTGGTGGACAATCGCAAGAAACCCCCCATTTTTTAAT
>denovo471114_B.FITS2.13_2174112
ATCGCCGTCGCTCACCAACCTTTGCTGATGCGGGAGAGAAGCTGGTCTCCCGTGTGTAACCGCACGCGGTTAACCTAAATCCGAGCCAAGGACGCCTGGAGCGTACCGACATGCGGTGGTGAACTTGATCCATTACATTT
>denovo13999_F.FITS2.7_675957
TAANGCCCACCTATATATTTATCTATCGTTGTGCTTTGGGTGTTGCCGTTTACTCTGGCTCGCCTTAAATGTCTAAGTGGAATGCGTAATAAGTTCTCGCAACCCTCCACTCTAACACACTTTATA
>denovo37029_G.FITS2.20_518515
ATCGTCGTCACTCACCCTCATCCTTTGCTGATTCGTGACGGAAGCTTGGCTCCAGTGTGTTACCGCACGCTGTTGGCCTAACTCCGAGCCAATGACGCCTGGCGCGTACCGACATGCGGTGGTGAACTTGATCCATTACATGTTATCGGTCGCTATTGTCCGGAACCTGTAGATGATCCAAAGTCCAAATAGCGGCCCCAAGACAGGCGGGTTCACGCGCGGGAGCTNG
>denovo129588_G.FITS2.18_1600414
GTGGGGGCACGTTGCGGAGGTCTAGGCGTAGTAACTTAACCTCCCACTNGGAACGCAGAGCGGCCCCGCCGTAAAACCCCCGAATTTTTTAA
>denovo164076_B.FITS2.5_1881550
ATCGCAGCCCCTCCCCAACCTTTGCTGCCGCGGGACGGAAGCTGGTCTCCTGTGTGTTACCGCACGCGGTTGGCCCAAATCCGAGCGAAGG
>denovo351542_B.FITS2.16_1704891
GTGGCCGTGCCTCACCATCCTTTGCTGATGCGGGACAGAACCTGCTCTCCCGTGTGTCACCGCACGCGGTTGGCCTAAATCCGAGCCAAGGACGCCTGGAGCGTACCGACATGCGGTGGTGAACTTGATCCATTACATTTTATCGGTCGCTCTTGTCCGGACGCTGTAGATGACCCAAAGTCCATA
>denovo27432_G.FITS2.14_1595826
CAAGGACGCCTGCAGCGTACCGCCATGCGGTGGTGAACTTGAGCCATGACATTGTATCGGTCGCTCTTGTCAGGAAGCTCGAGATCACCCAAAGTCCATA
>denovo76005_G.FITS2.11_1219816
ATCGTCGTCCCTCACCATCATCCTTCGCTGATGCTTGACGGAAGACTGTCTCCCGTGTATTACCGCACGCTGTGTGCCTAAATCCGTGCGAAGGACGCCTGGCGCGTACCTACATGCGGTGG
>denovo129521_G.FITS2.8_523292
ATCGTCGTCGCTCACCATCCTTTGCTGATGCGGGACGGAAGCGGGTCTCCCGAGTGTTCACTCACGCGGTCTAAATCCGAGCCAAGGACGCCTGGAGCCTACCGACATGCGGTGGTGCACCTGATCCATTGCATTTTATCGGTCGCTCCTGTCCGGAACCTGTAGATTGTGCTAAGTGCATGTAGCGGCGCCCTCTAAAGCGAGTTTCGGTGCTAAGTTTNA
>denovo238610_G.FITS2.2_717089
ACTCTTCAACTTCCTATTTTTTATCGACTGGCCAGCTTGGTTTCTGGGTCGAGATCCTCTGTTTAGCCCGCCCTTAACGCATTAGCCCGTCCAGTTAATCTCGACATTGACTAGGTGTAATAGACTATTCGCAGAGGAGAGAGGAATGGACAGGCGTATAGTCTGTATATCATAATCTGG
>denovo174217_F.FITS2.14_2134449
CGAGCCAAGGACGCCTGGAGCGTACCGACAGGCGGTGGTGAGCTTTAGCCATTACATGTTAACGGGCGCTCGTGACCGAAAGCTGTAGAAGACCCAAAGTTCAAA
>denovo236889_D.FITS2.17_346568
GTACCTTCAAGCTCTGTTTGGTGTTGGGCGTTTGTCACGCCTTTGCGTGTAGATTCGCCTTAAAACAATTGGCAGCCGGCATAATGATTTCGGAAAGCAATACATCTCACACTTTCCACTCATAACCACAACATCCAAAAAATACTTTATACAAAAATCACCTCCCATCAAATAAGAATACCCTCTCAACTTAA
>denovo35666_G.FITS2.8_1539652
AATTCTCCACCTCATAAAGTTTTCGAACGGTCCTTGAGGCTTGGACTTTGGAGCGTGTCGGCCTCTTTTCTTAAAGAAGTCGACTCCTCTTTAAATGCTTTATCTGGAACCTCTTGTGGACCAGACTACGGTTTTATAATTATCTACGCTGTGGCCTTGTGACGCACTTTGTTACGAGGTTCTGCTTCTAAC
>denovo24153_G.FITS2.5_369111
CAACCCTCAAGCCCCCGGGTTTGGTGTTGGGGATCGGCAATCCTTCTGTCGAGCCGCCCCCTAAATCTAGTGGCGGTCTCACTGCAGCCTACAGTGCGTAGTAGCTAACACCTCGCAANTGGAACGCGGTGCGGACANGCCGTTAAACCCCCAAATTCTGAA
>denovo219897_G.FITS2.16_1217645
ATCGTCGTCCCTCACCCTCATCATTTGCTGATGCTTGACGGAAGATTGGCTCCAGTGTGTTACCGCACGCTGTTGGCCTAAATCCGAGCCAAGGACGCCTGGAGCGTACCTACATGCGGAGGTGAACTTGATCCAGTACATTTTATCGGTCGCTCTTGTCCGGAAGCTGTAGATGACCCAAAGTCCATATAGCT
>denovo451679_G.FITS2.13_1427994
GTACCTTCCATCTCTTCTTGGGGTTGGTTGTTTGTCTCGCCTCTGCGCTTCGCCTCGCCTCACCCCCCTTGTCATCCGGCTTATTTATCTCGTAGCTCAGTCCCTCCCGCGCTTTGGAATTCTACCGACGACGTCCAAAATTACATTTTTACACTCTTGCTCTCGTATCAGGT
>denovo422385_F.FITS2.7_2011100
CANCCCTCGAGCCCCCTTTGACCGGCGCTGGGGACCTGCCCAGGCAGTCCCCGAAAACCAGTGGTGGACCCGACGGGCCCTTCCTTTGCGTAGTAACA
>denovo261984_G.FITS2.9_978
AACGCAAATTGCGCCCCCGGCCTCGGCTAAGTGCATGCCTGTCTCAGCGTCCGCTCACCCCCTCGTCCTCCCTTTCGCTTTCGAAAGCGGTTTGGACGGATGTGGCCGTCTCGCTCGCCCTCTTTCGAGTGAGAGCGGGTCGGCTGAAGCTCAGGGCTCGCGGCGGGACCCCAATCGATCGGGGCGCCAGCATGGTAGGTGGCTCACNCNCACATATCGGCTGTCGTCTCCCACATCCCCGGGAGCTACGACTGTTGCCACAGCAGGAAAAACAAATCAAAAC
>denovo426123_G.FITS2.15_1532462
CTCGTCGTCCCTCACCGTCCTTTGCTGATGCTTGACGGAAGATGGTCTCCCGTGTGTTGCCGCACGCGGTTTGCCTAAATCCGAGCCAATGACGCCTGTAGCGTACCGCCATGCGGTGGTG
>denovo49780_G.FITS2.11_1593629
GTTGGGCTAAATCTGGNAAAAGAACCATCGAAGAGGACCGACATGCGGGGATGAACTTGATTCATTGAATTGTGTCGGTAGCTCTTGTCAGGATGCTCAAGATGAGCGAAAGTCCATA
>denovo394855_G.FITS2.14_1701632
CCTGANTTAAGGAAGGGATGAGTGCGCTGATNAGCACTGGTGATGTGTTGGAATGGAGCGCTAGCGTTTGAATTAGTCAGGAGGAGAAACACAACCCATTGTCCTCA
>denovo324055_G.FITS2.19_1422179
ATCGTCGTAACTCACCAACCTTTGCTGATGCGGGACGGAAGCTGAACTCCAAAATGTAAACGCACGCGGTTGGCCTAAATCC
>denovo284017_G.FITS2.19_65524
AGCGTCGTCCCACACCATCCTTTGCCGATGCGGGGCGGAAGCTGGTATGCCGTGTGCTACCGCCAGCGGTTGGGCTAAATCCGAGCCAAGGACGCCTGGAGCGTACCGACATGCGGTGGTGACATTGATCCATTACATTTTATCGGTCGCTCTTGTCCGAAAGCTGTAGATGACCCAGAGGCCATA
>denovo37923_G.FITS2.9_1287891
AATTCTTCAACCTCTTTCTTGCGGTTGGATGTGGGACCTTTGAGACCTTCAAGTCCCAATGGCCTGAAATTGAATGTTACGCCTCCTTGAACCAACAGTTCCTGGGCACACGCATGAATGAGGCACCTTACAAGGACGTCTGTTCTCAACGGATTGTCGGTTGAGGTGGAGTGGGTAACTCAGCTATTATC
>denovo222138_G.FITS2.17_1539900
CCCGATTCTCCCCTCCAACTCATGTCTTTGGCTCCTTCTTGCTACATTTTCATTGTGCTGTTAACGGGGATGCAATTTACCCCCCTTGCCTTGCAAGCTCGTTCGGTCTCAACCCAGGCCCTGGGAGGCCAGCGTCACGATTCTTGTTGGTCGACACTCTTTGTCTCTCTTCATTCCTGAATCCGTTTCTGCTT
>denovo330786_G.FITS2.19_1238503
ATCGCCGTCCCTCACCATCCTTTGCTGATGCTTGACAGAAGCTGATCTCCCGAGCGTTCCCGCACGCGGTTGGCCTAAATACGAGCGAATGACGCCTGTAGCGTACCGACGTGCGGTGGT
>denovo100249_G.FITS2.14_1096920
ATCGACGTCCCTCACCAACCATTGCTGATGCGGGACGGAAGCTGGTGTCCCGTGTGTTACCGCACGCGGTTGGCCTAAATCCGAGCCAA
>denovo66889_G.FITS2.17_1683215
TCNTCAACGGGATAAAGTCACTCGTTGAGGCGGCGGCTTCGGGCGGCCCCTGCCATCTAGGTACACGCGTATGCGTCGAACCCGGCGAAAGACTACTTGTAGTCTGACCCATGACTTAAAG
>denovo208554_B.FITS2.10_1776262
ATCGTTGTCCCTCACCATCCTTTGCTGATGCGGGACGGAAGCTGGTCTCCCGTGTGTTACCGCACGCGGTTGGCCTAAATCCGAGCAAAGGAAGCCTGGAGCGTAACGAAATGAGGTGGTGAACTTGATCCATTACATTTTATAGGTCGCTCTTGTCAGAAAGCTGTAGATGACCCAAAGTCCATATAGCGACC
>denovo307079_G.FITS2.17_1507880
ATTCTCAACACTCGATTCTTTATTGCCTTGCTTGGGGTTGGTCCTTGGGTGCTTGCTGTTGTATGACAGCTCACCTCCAATGTATTAGCTGGACCGTATTTACCGCGTAGGTGTTCTCACCGTGATCAAGTCATTCGTTGAGGCGGCGGCTTCTGGCTGCCCCTGCCATATATGTACA
>denovo375649_B.FITS2.4_1840076
ATCGTCGTCCCTCACCATCCTTTGCTGATGCGGGACGGAAGCTGGTCTCCCGTGTGTTCCCGCACGCGGTTGGCCTAAATCCGAGCGAAGGACGCCTGGAGCGTACCGCCATGCGGTGGTGAACTTGATACATTACATTTTATCGGTCGCTCTTGTCCGAAA
>denovo110675_G.FITS2.13_450817
ATCGTCGTCCCTCCCCATCCTTTGCTGCTGCGGGACGGAAGCTGGTCTCCCGTGTGTTACCGCACTCGGTTGGCCTAAATCCGAGCCACGGACGCCTTGAGCGGACCGACATGCGGTGGAGAACGTGATCCATTAAATTTTATCGGTCGCTCTTGTCAGGAAGCGGGAGAGGACCCAAAGGCCATA
>denovo98116_G.FITS2.20_1458870
ATCGTCGTGCCTCACCATCTTGCTTTCCTGATGCTTGCCGGAAGCTTGGCTACCGTGTGTTAACGCACGCGTTTTGCCTAAATCCGATTCAGTGAGGCCTGGAGCGCACCTACATGCGGAG
>denovo175516_G.FITS2.17_1119261
CTCGCCGTCCCTCACCATCCTTTGCTGATGCGTGACGGAAGCTGGTCTCCCGTGTGTTCCATCCCGCGGGTGTCCTAAGTCCGAGCCTATGACCCTTGGGGCGTACCGATATCCCGCGGTGACATTGATCCAGTACTTTTTATCGGGCGCTCTTGTACGGAGGCTGTGGATGACCCAAAGTCAATAGAGCGACC
>denovo20838_G.FITS2.16_1537085
CTCGTCGTCCCTTACCATCCTTTGATGATGCCTGACGGAAGATGGTCTCCCGTGTGTTCTCGCACGCGGTTGTCCTAAATTAGAGCCAATGACGCCTGTAGCGTACCGACATGCGGTGGTGACATTGATCCATTACAATTTAGCGGTCGATCTTGTCCGGAAGCTGTAGATGAGCCCAAGTCCATATAGCGACC
>denovo191669_G.FITS2.8_1298781
GTACCCTCAAGCTCTGCTTGGTGTTGGGTGTTTGTTCCGCCTCTGTCTGGGAACTCGCCCTAATACATTTGGCAGCCGGCGTACTTGTTTCGGAGCGCACCACATTTTTGCGCTTTACACCAATGTACAGCGGCATCCAAGACGCCTTCTTTAACGC
>denovo285344_G.FITS2.19_1590382
CGCGGTTGGCCTAAGTCCGANCCAAGGACGCCTGGAGCGGACCGACATGCGGTGGTGAACTTGATCCATTAAATTTGATCGGTCGCTCTTGTCCGGAAGCTGTAGATGACCCAGAGTCCATA
>denovo486104_G.FITS2.16_41651
ATCGTCGTCCCTGACCATCCTTTGCTGATGCGGGACGGAAGCTGGTCCCCCGCGTGTTCCCGCACGCGGTTGGCCTAAATCCGAGCCAAGGACGCCTGGAGCGTTCCGACNTNCGGTGGTGAACTTGATCCATTACATTTTATCGGCCGCGCTTGTCCGGAGGCTGTAGATGACCCAAAGTCCATA
>denovo492213_G.FITS2.5_1086712
CAACCCTTAAGACTAGCTTAGTCTAGGGAATCGACTTTCCTGTCGTTCATGACCTACAACGGCGGATTTATAGCAGTCTCTGAAC
>denovo457410_G.FITS2.18_1475663
TGTGATCCCTCATCCTCCCTCACGGGTTTGGATGGATCTGGCCTCCTCAGCCCTCGGGCTGGGCTGCCTGAAATTCGGAGGTCAGCGCTCGGGCCTGTATGGCAACAGCAA
>denovo316095_G.FITS2.1_523820
GTACCTTCAAGATCTGCTTGGTGTTGGGTGTTGGTCTCGCCTCTGCGCGTAGACTCGCCTCCAAACAATTGGCAGCCGGCGTATTGATTTCGGAGCGCAGTACATCGCGCGCTTCGCACTACTCACGACGACGTCAAAAAGGTCATTTTTACAG
>denovo257670_D.FITS2.19_1966163
ATCGTCGTCCCTCACCATCATCCTTAGCTGATGCGGGACGGAAGCTGGCCTCCCGTGTGTTACCGCACGCGGTTGGCCTAAATCCGAGCCAAGGACGCCTGGAGCGTACCGACATGCGGTGGTGAAATTGATCAATTACCTTTTATCGGTCGCTCTTGTCCGGAAGCTGTAGAGGACCCAAAGTCCATA
>denovo227225_G.FITS2.3_1565887
CCTCAAAACAATTGGCAGCCGGCGTATTGATTTCGGAGCGCAGTAAATCCCGCGCGTTGCACACAAAACGACGACGTCCAAAAGTTCATGTTTACAC
>denovo487303_G.FITS2.9_34867
CACCACTCAAGCCTCGCTTGGTATTGGGCAACGCGGTCCGCCGCGTGCCTCAAATCGACCGGCTGGGTCTCCTGTCCCCTAAGCGTTGTGGAAACTATTCGCTAAAGGGTGTTAAGGAGGCTACGCAGTAAAACAACCCAATTGCTAA
>denovo15854_G.FITS2.18_1664864
AGAGACCGGCTGGGTCGTCNGTCGCCGAAGAGATGGTGAAACTATCCTCTANAGGTTGTTCGGGCGGTGAAGCAGTACAACAACCAAAGTCCTAA
>denovo59802_A.FITS2.9_1357049
CGACGTGATAAGTATGTCGGCGAGGACATCTTTATTGATGGTCGAGATAAAGCTGGTTTAAGATCTGCTTCTAACTCTGTCGTTGCCTTTTGGTAAAGAAAACCCTTCATG
>denovo466810_F.FITS2.19_1975161
ATCGTCGTCCCTCACCATCCTTTGCTGATGCGGGACGGAAGCTGGTCTCCCGTGTGTTACCGCACGCGGTTGTCCTAAATCCGTCCGAGCCAAGGACGCCTGGAGCGTACCGACATGCGGTGGTGAACTTGATCCATTACACTTTATCGGTCGCTCTTGTCCGGAAGCTGTAAATGACCCAAAGTTCATA
>denovo292707_G.FITS2.20_581127
ATCGTCGTCCCTCACCCTCCTTTGTTGATGCTTGACGGAAGATGGTCTCCCGTGTGTTACCGCCCGCGGTTGTCCTAAATCCGAGCCAATGACGCCTGGAGCGTACCGACATGCGGTGGTGCCCTTTATCCATTACATGTTATCGGTCGCTCTTGTCCGGAAGCTGTAGATGACCCAAAGTCCATA
>denovo149329_G.FITS2.14_1591870
TATCGCGAAGTGTTGGTGGATAGCTGGAAATAGGATCTGCGAAAAGGAGCGACATGCGTGGTTTAACTTGCTTTAGGTAATTGTTTCGGTATCTCTTGTCCGGNCGTTGAAGATGACCAAAAGTCCATA
>denovo60940_G.FITS2.16_1482158
ATCGTCGTCCCTCACCCTCCTTTGGTGATGCTGGACGGAAGCTGGCCTCCCGCGTGTTGTCTCCCGCGGTTTTCCTAAATCCGAGCCAATGACGCCTGGAGCGTACCGCCATGCGGTGGAGCCATTGATCCATTACATTTTAGCGGTAGCTCTTGTCCGTCAGCTGTAGATGACCCAAATTCCATATAGCGACC
>denovo167408_G.FITS2.17_1295944
AGTCTCAACCCTCGATTCTGTATTTCCTTGCTTGGGGTTGGTCCTTGGGTGCTTCCTGTGGTATGACAGCTCACCTCAAATGTATTCGATGGACACTATGTAACGCGTCGGCGTCGTCCCCGTGATACGGTCATTAGTTGAGGCG
>denovo16759_G.FITS2.17_578101
ATTCTCAACCCTCGATGCTTTATTGCCTTGCTTGGGGTTGGTCCTTGGGTGCTTGCTGTTGTATGACAGCTCACCTCCAATGTATTCGCTGGACCGTATTTAACGCGTAGGTGTCCTCCACGGGAGAAAGTCATTCGTTGAGGCGGCGGCTTCTGGCTGCCCCTGCCATCTATGTACACGCGTCTGCGTCTAACCCGGCGAAAGACTACTTGTAGTCTGACCCATGACGTAAAGCTAGGGACTCAAATAAGGGAGGAGTACCAGCGCAACTTNA
>denovo418739_A.FITS2.4_1288064
ATTGTTTCGAACGACAGCTTTCTTATTTAGTTGAGAAAGGTGGCGGATCGGTATTGAGGGTCTTGCCATCTTCCACGGTTGCGCCCTCGAA
>denovo124961_G.FITS2.3_1119901
CCCCTCTCAAGCGTAGCTTGGTACTGAGTCTCTCTCCCGTCAACTGGATTCGTGCTCGCCCCTCCGAGTCGTTCCGGCTCTGGCTTGAACCTATTAAATATCTTCCCGTTCATCCGTCCCTGGAGTGGCTTGCCAGAAAACACCCCTTCACG
>denovo248773_B.FITS2.2_1826138
ATGGTCGTCCCTCACCAACCTTTGCTGATGCGGGACAGAAGCTGATCTCCCGTGTGTTACCGCACGCGGTTGGCCTAAATCCGAGCCAAGGACGCCTGGAGCGTACCGACATGCGGTGGCGAACTTGATCCATTACATTTTATCTGTCGCTCTTGTCCGGTAGCTGTAGATGACCCAAAGTCCATATAGCGACC
>denovo332660_G.FITS2.19_1500948
CTCGTCGTCCCTAACCATCCTTCGATGATACAGGACGGAAGCGGGTCTCCCGCGTGTTACCGCACGCGGTTTTCCTAAA
>denovo147354_G.FITS2.16_1680212
GTTGGCCTAAATCCGAGCCAAGGACGCCTGGAGCGTGCCGACATGCGGTGGTGAACTTGATCCATGACATGTCATCGGTCGCTATTGTCCGGAAGCTGTAGATGACCCAAGGTCCATA
>denovo110247_G.FITS2.9_1698817
GAGCCATGGACGCCTGGAGCGTACCGACNTNCGGTGTTGAACTTGATCCATTACATTTAATCGGGCGCTCTTGTCCGGCAGCTGTAGATGACCCAAAGTCCATA
>denovo164869_G.FITS2.19_1526622
CTCGTCGTCCCTCACCCGCATGATTTGCTTATTCTTGTCTGAAGTTTTTCTAGCGTGTGTTCCCGCACGCTGTTTGACTGCATC
>denovo107568_G.FITS2.15_1639083
GTCACCCGTATGTTACCGCACGCGGTGTGCCTAAATCCAAGCCATGAACGCCTAGAGCGTACCGACATGCGGTGTTGAGGCTTATCCATGTCATGTTANCGCTCGCTAAAGTCCGGCCGCTGTAAATTACTCAAACTCCAGA
>denovo266432_F.FITS2.4_2155313
CGAGGACGCCTGGAGCGTACCGACATGCGGTGGTGAACTTAATCCATTACATTTTATCGGTCGCTATTGTCAGGAAGCTGTAAATGACCCAAAGTCCATA
>denovo64177_G.FITS2.12_70200
AACGCACATTGCGCCCCATGATATTTCGGGGTGCGTCCCTTTTCGCGCGTGATTTTAACACTCCATCCTCCCGTGGTTTTGGTGAACTCGGTCCGCCGCTGGTGTCTCCTCGTTCGCCGAAGTATTGTAGACACTAACCTCTAGAGGTTGTTCGGGGGGGGAAGCAGTAAAACAACCAAAGTACTAA
>denovo143277_G.FITS2.14_674833
CTCGTCGTCCCTCACCATCCTTTGCTGATTCGTGACGGAAGCAGGTCTCCCGTGTGTTACCTCAAGCGGTTGTCCTAAATCCGAGCCAATGACGCCTGGAGCGTACCGACATGCGGTGGTGAACTTGATCCATTACATGTGATCGGTCGCTATAGTCCGGAAGCTGTAGATGAGTCCAAGTCCATA
>denovo311582_G.FITS2.11_1463460
TTCCCCTCAAGCTTTGCTTGGTGTTGGGCGTCTTTTCTCCAGTTCGCTTGAGCCTCGCCTTACAGCAAGTGTCCGCCGGCCTACTGGTTTCTGAGCGCAGCACACGTCGCGCTCTCTTCCCGCCAAGGTCATCCTCCACACGGCCTTTTTTCAAC
>denovo169882_A.FITS2.9_1372375
TCGGTTGGTGTCCTCAAAAGCAGTGGCGGGCCCATGTAACTCTCCGCGTAGTAATACATCCCGCGACAGAGAAGCAGCGGGACTTGCTAAAACTCCTTAATTGCTCA
>denovo44631_B.FITS2.11_1865991
ATCGTCGTGCCTCACCATCATCCTTTGCTGAAGCGAGACGGAAACTGGTCTCACGTAAGTTACCGCACGCGGAAGGCCTAAATCCGAGCCAAGGACGCCTGGA
>denovo411790_G.FITS2.8_1334877
TCACGCCTCAAGCCTAGCTTGGCGTTGAGACCTACTGTCAAGGCAGCATCTACACTCAGCGACAGTGCTGCGAGAATCTAAGCGTAGGAAATTCATCGCTATAGACACCTGGTGGACACTAGACAGAACCCCCCCATTTT
>denovo40506_B.FITS2.13_453443
ATCGTCGTCCCTCACCATCCTTTGCTGATGCGGGACGGAAGCTGGTCTCCCGTGTGTTACCGCACGCGGTTGGCCTAAATCCGAGCCAAGGATGCCTGGAGCTTACCGACATGCGGTGGTGAACTTGATCCATTACATTTTANCGGTCGCTATTNACCGAAAGCTGTAGATGACCCAAAGTCCATA
>denovo368867_A.FITS2.1_1334073
ATTTCCCTGCCGGGTTTTGATAAGATCATGACTTCGGAGAGGAGAGGCGCAGGGTCGAGGAGCTGGACGCGACGTTTTGCTGGTTGGAGTTCTTCTGAACCCCGCCCATGCCTCCCCTTCTTCGGAAGGAGTGGAAGGGATTTAATTTCAAG
>denovo309496_G.FITS2.11_1243745
CAACCCTCAAGCCCCCGGGTTTGGTGTTGGGGATCGTCTCTGCCCTTCTGTGCGGTGCCGCCCCCGAAATACATTTGCGTTCTCGCTTCATCCTCCATTGCTTAGTAGCTAACACCCCCCACATGGAACGCGGCCCGGCCAT
>denovo69018_G.FITS2.7_1601957
GATCACCCCTCAAGACTAGCTTGGTGTTGAGACCTGCTGTCAAGGCAGTCTCTAAAATCAGTGGCAGTGCGGTCAAGCTTCAAGCGTAGTAAATTCATCGCTATAGAAACCTGGTGGACCCTACGCAGAACGCCCCCATTTTTTAAT
>denovo271226_G.FITS2.20_1329924
CTCCTCGCCCCTCACCATCCTTTGATGATGCTTGACGGAAGCTTGTCTCCCGTGTGTTGGCGCTCGCGGTTCTCCTAAATCCGAGCCAAT
>denovo31186_G.FITS2.14_708000
CCTTGCCGTCCCTAACCACCCTTTGATGATTCTTGACGGTAGCTGGTCTCCCGTGTGTTTCCTCAAGCGGTTGTCCTAAATCCGAGCCAATGACGCCTGGAGCGTACCGCCATGCGGTGGTGAACTTGATACCTTACATGTGATCGGTCGCTATAGTACGGAAACTGTAGAGGAGCCAAACTCCATA
>denovo212558_G.FITS2.17_1412255
ATTCTCAACCATCGATGCTTTATTGCCTTGCTTGGGGTTGTTCCTTGGGATCTTGCTGTTGAATGCCAGCTCACCTCAAATGTATTAGCTGGACCGTATGTAACGCGTAGGTGTCCTCAACGAGATAAAGTCATTCGTTGAGGCGGCGGCTTCTGGCTGCCCCTGCCATCTAGGTACACGCGGATGCTTCTAACAC
>denovo106003_G.FITS2.9_970776
CAACCCTTAAGACTAGCTTCGTCTTGGGAACTTGCTTTCCTTCCATTACTCACATTCAACGACGGATTTATATCAATCTCTGAACTTATTAATGTTTGTCTCGTTTTTGAAATACTGTAAAACTCAGCCGCTAAACCCCCCAATTTTTAAT
>denovo82158_G.FITS2.17_1293546
ATCGTCGTCCCCATTCTTTGCGGATAAGGTACGGAAGTTGGTCTCCCGTGTGTTACCGCACACGGTTGGCCTAAATCCGAGCTGCAGACGTTTGGAGCGTCTCGACATGCGGTGGTGACACAAAGCCTCGTCATTTCGTCGGTCGAGCCTGTCCGACTACTCTTGATGACCCAATGTCCTTCCCGCGAC
>denovo84068_G.FITS2.12_1482748
CTCGCCGTCCCTCACCACCCTTTGAGGATGCTTGGCGGAGGCTGGTCTCCCGTGTGTTCCCGCCCGCGGTTGTCCTAAATCCGACCCAATGACACCTGTAGCGTACCGA
>denovo238049_G.FITS2.7_1465405
TCCCCCCTCACAAGTGGCTTGGTGATGAGACCGGCATTCCAGGCAGTCTCTCCACTAAGTGGAAATGTGATGATGCTCTAACCGCAGTAAATTCATCGCTATAGCCACCTAGTGAACAGTCGCCCGCACCCCCCCATATTTTCATTACTGCCCTCGGATTAGTTATTGATACCCGCTGCACGGACGGATATCAATA
>denovo321734_G.FITS2.20_1704777
GTTGACCTAAATCCGAGCCAGTGACGCCTGGAGCGTACCGACNTGCGGTGGTGAACTTGATCCATTACATCTGATCCGACGCTGTTGTCCGGGAGCTGTAGATGACCCAATGTCCATA
>denovo450727_G.FITS2.16_1569946
CGTGGGGTACCGCACGCNGTGGGCCGAAATCCGANCCAAGGACGCCTGGAGCGGACCGACATGCGGTGGTGAAATTGATCCATGAAAGTGTAGCGGTCGCTCGGGGCCGGAAGCGGGAGATGACCCAAAGTCCATA
>denovo40081_G.FITS2.16_1553343
GTTGGCCTAAAGCCGGNCCAAGGACGCCTGGAGCGTACCGACNTNCGGTGGTGAACTTGATCCATGACATGTTATCGGTCGCTCTTGTCCGGAAGCTGTAGATGACGCAAAGTCCATA
>denovo130879_G.FITS2.8_1512521
TCCCCCCTCACTCCTAGCTTTGTTTTGAGACCTTCTTTCAATGCATTATCTCCTCTCAGTGGCCTTGCTGTCATTCTCTAATCTTATTAAATTCATCGCTATAGCCCCCTGGTTGCCACTCGCCCGAACCCCCCCATTTTTTCATTCTTTACCTCGTATTTT
>denovo218282_G.FITS2.5_53745
AACTTCTCCCACTAAATCTTTTGTTCATTCAATTTATTTCATTTTGGACTTTGAGGTCTGAAGCTTCACGTCTGCTCCTCTTAAATTCATTAGCTGGATCTCTATAAACTTGGTTCCACTCGGCGTGATAAGTATCACTCGCTGAGTACACTGTAAAAGGTGGCCAGGATTGTGGAAGAAATGCTTCTAATAGGCAATTCGCTTGGACAACATACGTATG
>denovo281153_G.FITS2.19_1325529
ACTGTCGTCCCTCCCCATCATCCATTACAGATGCGGTTTGAATGCTGGCGTCCCGTGGGTTACCGGACGCGGCTGGACTAA
>denovo427610_C.FITS2.5_871744
CTGCCCTCAAGCACGGCTTGTGTGTTGGGCTCCGTCCTCCTTCTGGGGGGACGGGGCCGAACGGCAGCGGCGGCACCGCGTCCGGTCCTAGGGCGTATGGGGCTTTGTCACCCGCTCTGTANGACTGGCCGGCGCCTGCCGATCAACCAAACTTTTTTCCA
>denovo109248_F.FITS2.4_2219337
CGTAAATCAAATCGACAGGATTGGTCATCTGACCCCTAAGCGTTGAAGAATCTATTCGCTAAAGGGTGTAAGGGAGGCCACGCCCTAAAACAACCACATGTCTAA
>denovo131134_G.FITS2.19_1640827
CGTGTGTTACCGCACGCGGTTGGGCTAAATCCGAGCCGAGGACGNCTGGAGCGTACCGACATGCGGTGGTGAACTTGATCCATTACATTTTANCGGTCGGTCTTGTCCGAAAGCTGTAGATGACCCAAAGTCCATA
>denovo48801_G.FITS2.15_1294395
ATGGTAGTCCCTCCCCATCCTTTCCTGATGCGGGACGGAAGCTGGTCTCCCGTGTGTTCCCGCACGCGGTTGGCCTAAATCCGAGCCATGGACGCCTGGAGCGTACCGACGTGCGGCGGTGCACTTGATCCATTACATTTTATCGGGCGCTCTTGTCC
>denovo237066_G.FITS2.11_1594320
CAGGACCCGTTCGCGGGACTGGGCGTGGGGGTTCAGCCGGACCCTGGCGGCGGATGTCCGTNAAAACCAGTGGCGGTGCCCACCCGAATTCGTCAGTGAACTAGTTACATGTCTTGAGGCCGGATACCGTTGTAAGCAAGCTGTTAATCACCCAAATTCCAAA
>denovo176750_G.FITS2.5_1239067
CAACGCTTAAGCCTAGCTTAGTGTTGGGAATCTACTTGATGGTATTACCTGACCTCAAACGGCGTATCTGTAATATCCTCTGAGAGTAGTAATTTTTTTCTCGCTTTTG
>denovo364684_G.FITS2.2_1593186
GCACGCGGGTGGCCTAAATCCGANCCAAGGACGCCTGGAGCGTACCGACATGCGGTGGTGAACTTGATCCATTACATTTTATCGGGCGCTCTTGCCCGGAAGATGTAGATGCACCAAAGTCCATA
>denovo233856_G.FITS2.19_1457958
ATCGTCGTCCCTCACCCTCATACTTTGCTGATTCTTGCCTGAAGATTTTCTACCGTGTGTTACCGCACGCTTTTTGCCTAACTCCGAGCCAATGACGCCTGGCGCGGACCTACATGCGGAGGTGAACTTGATCCATAACATTTTATCTGTCGCTCTTTTCCGGAAGCTGTAGATGACCCAAAGTCCATATAGCT
>denovo410678_G.FITS2.3_967297
GTACCCTCAAGCTCTGCTAGGTGTTGCGTGTTTGGCCACTATCGTGGCCTCGCCTTAAAGACAGTAGCAGCCAGGCCTTTGGTCTTGAAGCGCAGCACATGTTGCGCCTCTATCCTAGAACACTACCGT
>denovo106817_F.FITS2.12_2142346
TAGGCATAAAGCCTAGCCATGGAGGCATGCAGCGTACTGACATGCGGTGGTGAACGTGATGCATTACATTGTAACGGGCTCTCTTGACCGTAAACGGTAGATTAGTCTGAGCCCTAA
>denovo325229_G.FITS2.18_903264
ACCCCCTCAAGCTCTGCTTGGTGTTGGGCGTCTGTCCCGCCTCCGCGCGTGGCCTCGCCCAACATTCATTGTCCGCGGTCCTTGCCTCCTCTCGCGCAGCACATTGCGCTTCTTGAGGTGATCCGGTTCGCGTCCAACAATCACATTTACCGTCTTTTCCCTCGGATCAGGTAGGGATACCCTCTGAACTTAAGCAACCCACTCAAGCTCTGCGTGGTGTTGGGCGTCTGNCCCGCCTCAGCGCGTGGACTCGCCCCCAATTCATTGGCAGCGGTCCTTGACTCCTCTCGCGCAGCACGTTGCGCTTCGTGAGGGGCTCCGGGTCGCGTCCAACAAGCACATTTACAGT
>denovo212855_G.FITS2.16_1629108
GGGACGGAAGCTGGTCTCCCGTGTGTTACCGCACGCGGTTGGCCTAAATCCGAGCCAAGGACGCCTGGAGCGTACCGACATGCGGTGGTGAACTTGATCCATGGCATGTTANCGTTCGCTATAGTCCGGAAGCTGTAGATTACCCAAACTCCAGA
>denovo383231_G.FITS2.2_1468251
GTACCCTCAAGCTTTGCTTGGTGTTGGGCGTCTTGTCTCCAGTCCGCTGGAGCCTCGCCTTAAAGTCATTGTCAGCCGGCCTACTGGTTTCGTAGCGCAGCACAAGTCGCACTCTTTTCCAGCCAAGGTCAGCTGCCAACAAGCCTTTTTTCAAC
>denovo338356_G.FITS2.11_1555585
GACGACTCGCCTCAAAACGATTGGCAGCCTGNGNATTGATTGAGGAGCGCAGTACATCTCGCGCTGGGCAACCAGAACGACGACGTCCAAAAAGTACATTTTGACAC
>denovo297473_G.FITS2.5_1185441
TTTAATACTCGCTCCATCCACCCATCTCATGGGTGAATACCGAGCGGATCTGGTTGTCCCAAAAGGTGCATTTGCATGTCGCAAGGCATGCATGCATACAAACCGTTTGGGTCAGCTGAAGCGCAGAGGTTAATGTACGGACCCGTCATGGGCCGCAGCTGGGTAGGCAGCCTCGTTGCTTGCTAAATGCTAGCTGTT
>denovo34789_G.FITS2.14_9665
ATCGTCGTCCCTCACCATCCTTTGCTGATGCTTGACGGTAGCTGGTCTCCCGTGTGTTACCGCCCGCGGTTTTCCTAAATCCGAGCCAATGACGCCTGGAGCGTACCGACATGCGGTGGTTAACTTGATCCATTACATTTTATCGGTCGCTCTTGTCCGGAAGCTGTAGATGACCCTACGTCCATA
>denovo138642_G.FITS2.11_1482089
TTCGCTTCCAACTCTTCTTGGTGTTCGTCGTTTGTCTCGCCTCTTCGATACGAATCGCCTAACACCCATTTGCCTCCGGCTTATTTATTGCTGATCTCAGTACATCTCTCGCTTTGCAGTAATACCGACGACTTCCATAACGTACATTTTTTACACTCTTGCCCTCTGATCATGGAGGGAGAC
>denovo144584_G.FITS2.18_70402
ATCGTCGTCCCTCCCCATCCTTTGCTGCTGCGGGACGGAAGCTGGTCTCCCGTGTGTTACCGCACGCGGTTGGCCTAAATCCGAGCCAAGGAAGCCTGGAGAGTACCGACATGCGGTGGTGAACTTGATCCATTAAATTTTATCGGTCGCTCTTGTCCGAAAGCTGTAGATGACCCAAAGTCCATA
>denovo124861_G.FITS2.5_1692912
GCTGATCTGGAAGATCCTCAGAGAGTAGTCATTTTTGTCACTCTTAGATTAGGTGATACAGCTATAAGGAGCTAAACCGTCCACTAATAAG
>denovo42334_A.FITS2.6_1285466
AACTCTCACCTCCAGCCTTCTTTAATTAGAGGTGGTGGGGCGTGGACGAGAGTGCTTATGATGCCCTGGTTGCATCGGCTTGCTTGAAATGCATTAGCTGAATCCTCTAG
>denovo354247_G.FITS2.12_1641506
CCCCAGCAGGTCCTTGGAGATGCTTTGGACGGGAGCGGATAGTGGCCTCCCGTTTTTACCGAGCGGTTGGCCAAAATAAAGGCACCTATTGACGGGCGCANGACTATTGGTGAAAAAACCATGAAATATGTTGCGTGTCTCATCAAAANGTGCCTTATTGAACCAACGCGTTGTCTTCTTATCAAGCGTATA
>denovo248127_A.FITS2.6_1357076
CGGATTGACTCAGTGTTATTGACTATTCGCTGAGGACACTCTCTTTTGTAGTGTTGCCGAATGAGATCTAAGTAGAAGCTTCCAACTACCTTAGTCAACTTTAG
>denovo181051_F.FITS2.9_2215897
TCTCTTCGTGCTTGAGGTAGAATTCAAGTACGGTCGTGGTAGGTTTGACCAACTGCGGCTAAGCTGGTTTTATACTTAGCGTATTGGAACGTTATCGATAAGAAGAGAACGTCTAGGCTAACAATGATCTTAAA
>denovo274854_G.FITS2.12_1619584
GCCTGGGTGTCACAAATCGTCGTCCCTCACTATCCTTTGCTGATGCGGGACGGAAGGTGGTCTCCCGTGTGTTACCGCACGCGGTTGTCCTAAATCCGAGCCAAGGACGCCTGGAGCGTACCGACATGCGGTGGTGAACTTGATCCATAACATGTGANCGGTCGCTATTGTCCGGAAGCTGTAGATGACCCAAAATCCATA
>denovo241165_F.FITS2.3_2068197
CACCACTCAAGCCTCGCCCACCCTTTCCTTTTTGAACAAGAAGGAAAGGTGCCTGGTCGGACGTGGCCGTCTCGACTGT
>denovo420203_G.FITS2.15_309768
CTCGTAGTCCCTCACCTACCCTTGTTGATGCGTGAGGGAAGCTGGTGTCCCGTGTGTTTCCTCCCGCGGTTGGACTAAATCCGAGCCAATGGCGCCTGGAGCGTACGGACATGCGGTGGTGAACTTGATCCATTGCGTGTTANCGGTCGCTTTTGACCCGAAGCTGTAGATGACCCGAAGTCCATA
>denovo234902_G.FITS2.9_417832
CTTCCCTCAAGAACTGTGTGTGTGTTGGGTGTGGTCCCCCCGGGGACCTTCCCGAAAGGAGGTGACGACACCCGCCTAGGTCCTCGAGCGTATGTGGCTTTGTCACCCGCTCGGGAAGGATCTACGGGCGTTGGTCTTCCATATTTTTTTTTCCAC
>denovo425830_G.FITS2.18_1559671
GGGTGTACCGTCNGNCGGCGGTGAACTTGAGCCATTATATTTTAACGGTCGCTCTTGTGCGGAAGCTGTAGAGGACCCAAATTCCATA
>denovo240357_D.FITS2.9_188289
AACTTCACCCCACTTGGGTTTTTGCCTGAGCGGTGGAGTATTGGGTGTTGCCTTGCTAATGGCTCGCGTTAAAGACATAAGCACCTTGGATGTAATACGTCTCATCCTTCTGGGTGGCTGATAACCCCACAAATTCATG
>denovo272330_C.FITS2.9_1961309
ACTCTTCAACTGGCTAGTTTTTATAGACTGGCCAGCTTGGTGTCTGGGTCTAGCTACTCTGTGTAGCCCGCCCGTAATGCATTAGCCCGTCCAGTTAATCTCGAAATTGACTCTGTGTAATAGCCTATTCGCAGAGGAGCGAGGAATGGACAGGCTTATAGTCTGTATAGCATACTCTTG
>denovo200774_G.FITS2.9_1205883
CCAGGATCAAGCCTGGCTTGGTATTGGGCGTCTTGAGACCCCGCGCCCCTAATTCCTCGGATGGCCGGTTCGAATCTCAGCGTTGTGGTCATTCAATTCGCTGGAGAGGACGACAGGACGCGACGTTAAACCTCTTATCACA
>denovo271866_H.FITS2.16_1231175
CAACCCTCCAGCTCTGCTTGGTGTTTGGGCCCTACGGTTGACGTAGGCCCTTAAAGGTAGTGGCGGCCCCT
>denovo474084_G.FITS2.16_18473
ATCGTCGTCCCTCACCCTCCTTTGCTGATGCGGGACGGAAGCTGATCTCCCAAATGTTACCGCACGCGGTTGGCCTAAATCCGAGCCAAGGACGCCTGGAGCGTACCGACATGCGGTGGTGAACTTGATCCATTACATTTTATCGGTCGCTCTTGTCCGGAAGCTGTAGATGACCCAAAGTCCAGATAGCGCCCCCATGTAAGGGGGGGTCCCGGGCTAAGCTTAA
>denovo87126_G.FITS2.12_819149
AACGCACATTGCGCCCCAAGTTTTTTCGCGGTGCGCTCGTTTTCGTGCGTATTTTCAACATTCAACCCTCCCTTGGTCTTGGGAAACTCGGTGTGCGGCTTGACGCATCCCGATTGGCTGGGGCTTCGGTCCTCTAAGAGTCGTGAAAACTACTCTCTACCGGGTTTGCGGGATGCTTCGCCGGAAAACAACTCCCTTTCTACTGTTTACCTCGGCTCAGTTAGGGATACCCGCTTAACGTAATCATATCAACGCGTNCCTCAGATGGACCGGGTGGATCTTCTGTCTCCGAAGACCTGTAGAAACTATTCGGTAAAGGGTGTTCGGGTGGGTAAGCTGTAAAGAAACCAAAGTACTTA
>denovo483970_B.FITS2.14_1836059
ATCGTTGTCCCTCACCATCCTTTGCTGATGCGGGACGGAAGCTGGACTCCCGTGTGTTACCGCACGCGGTTAACCTAAATCCGAGCCAAGGACGCCTGGAGCGTACCGACATGCGGTGGTGAACTTGATCGATTACATTTTATCGGTCGCTCTTGTCCGGAAGCTGTAGATGACCCAAAGTCCATATAGC
>denovo381215_F.FITS2.20_2043978
ATCGTTGTCCATCACCATCCTTTGCTGATGCGGGACGGAAGCTGGTTTCCCGTGTGTTACAGCACGCGGTTGGCCTAACTCCCAGCCAAGGAAGCCTGGAGTGTACAGACATGCGGTGGTGCACTTGATC
>denovo411866_G.FITS2.9_1492496
TTCACATCTATCCCTGCTGGGGGTTGGTAGTTTCTTTCTGCTAGTAGGTTTCCGTGGCTTATCATGCATTGTCATCCAGCCGTCGCGTCAATGATCCCAGCACATTGAGCGCTTTCGGATGTTGCAGGGGGCATCCACAAGTTTACACTTTTAC
>denovo117863_G.FITS2.12_1619445
CGAGCCAGAGACGCCTGGAGCATACCGACATGCGGTTGTGAACTTGATCCATTACATGTGANCGGTCGCTATTGTCCGGAAGCTGTAGATGACTCAAAGTCCAGA
>denovo479117_G.FITS2.6_1665633
GGGTGGAGTGGACCTGGNCTCCTCAGCACTTGTGGCTNGGCTGGCTGAAATTCGGAGGCTCCGGCTCGGGCCTGTATGGCNGCAGCAAGGTAGGTAGTTTACTACTCCGGCTGATGCTTTGGGCACGTGGCATGAGCACGCATGAAATTCTCACCT
>denovo366270_G.FITS2.3_1062046
CACCACTTAAGCCTCGCTTGGTCTTTGGCACCGAGGTCAACCGCGTGCCGCATATCGTCCGTCTGGATCTCCTGTCCCCT
>denovo236364_G.FITS2.9_1693715
GAGCGTCATTTCAACCCGCTGGCTCTGCTTGGTATTGGGCCACACGTCTTGGTGTGCCGCACAATAAGTGGCGTGGCCATACCGAGTAAAGGGGAGTAATGCTCTCACGGAGGAGCCTGTGTGCGTGCATGACAGCAACCCCAAATTTCCAAA
>denovo447785_G.FITS2.5_1600509
GAACCAGGAACACCTGGAGCGTACCTACATGCGGTGGTGTACTTAATCCATTACATGTAGNCGGACGCAGTTATCCGGCAGCTATAAATGACCCAAGTCCCACA
>denovo367669_G.FITS2.11_1552387
GGCAGAATAAGTATGTNCCTGAGGAAATCTTAGGATGGCCAGNANCTAGACTATTGTCTACTAACTAAACCATCACGTTAAGTGCATCTTGGGATGTTACTCAGTGTGTAACTTTGAC
>denovo462698_G.FITS2.11_1546353
TGCCCGTCACAGGGCNGCCCTTAAAAGCAGTGGCGGTGCCANCNGGCTCTAAGCGTAGTAATACTCCTCGCTATAGATGTCTGGTGGTGTCCTGCCAAAACCCTCCATATTTTTAAT
>denovo394530_G.FITS2.15_196961
ATCGTCGTCCATCACCATCCTTTGCTGATGCGGAACGGAAGCTGGTCTCCCGTGTGTTACCGCACGCGGTTGGCCTAAATCCGAGCCACGGACGCCTGGAGCGTACCGACATGCGGTGGTGAACTTGATCCATCACATTTTATCGGTCGCGCTTGTCCTGAAGCTGTAGATGCCCCAAAGTCCATA
>denovo144324_G.FITS2.15_1606267
AATCCGAGCCAAGGACGCCTGGAGCGTTCCGACACGCGGTCGTGAACTTGATCCATTACATTTTANCGGTCGCTATTGCCCGGAAGCTGTAGATGACCCAAAGTCCATA
>denovo422275_A.FITS2.12_1284484
ATCGTCGTCCCTCACCATCCTTTGCTGATGCGGGACGGAAGCTGGTATCCCGTGTGTTACCGCACGCGGTTGGCCTAAATACGAGACAAGGACGAATGGAGCGTACCGACATGAGGTGGTGAACTTGATCCATTACATTTTATAGGTCGCTCTTGTCCGGAAGCTGTAGATGACCCAAAGTCCA
>denovo478606_B.FITS2.5_2121300
ATCATCCTTTGCTGATGCGGGACGGAAGCTGGTCTCCCGTGTGTTACCGCACGCGGCTGGCATAAATCCGAGCCAAGGACGCCTGGAGCGTACCGACATGCGGGGGTGAACTTGATCCATTACATTTTATAGGTAGCTCTTGTCCGGAAGCTGTAGATGACCCAAAGTCCATAT
>denovo94034_F.FITS2.19_1931064
ATCGTCGTCCCTCACCATCCTTTGCTGATGCGGGACGGAAGCTGGTCTCCCGTGTGTTACCGCACGCGGTTGGCCTAAATCCGAGCCAAGGACGAGCGTACCGGCATGCGGTGGTGAACTTGATCCATTACATTTTAACGGTCGCTCTTGTCCGGAAGCTGTCCATGACCCAAACTCCATA
>denovo291464_F.FITS2.9_408624
AANCCTTTCATTCTAATTCTTTATTTGATATAAGGAGTTAGTATGGATGTTGAGTGTTGCCGTCATTGGCTCACTTTAAATACATAAGTACTTTTATCTTGAAAAATAAATGGAAAAATACTTAGTATAATATTTATGTTACATTAAGGAGTGTGGTTTAATTACTACAGCCATTTGTTGTGGATAAATAGCTTCCTAACCCTATTATATTTAAAC
>denovo50313_F.FITS2.10_2117576
CGGATTGACTCATTGTAATAGACTATTCGCTGAGGACACGCTCTTGTAGTTTGGCCTAATGATATCTCATTAGAAGCTTCCATCTACTTTAGTCAACTTTTA
>denovo375909_E.FITS2.10_365135
ATCGTCGTCCCTCACCATCCTTTGCTGATGCGGGACGGAAGCTGGTCTCCCGTGTGTTACCGCACGCGGTTGGCCTAAATCCGAGCCAAGGACGCCTGGAGCGTACCGACATGCGTTGGTGAGCTTGCTCCATTACATTTTATCGTTCGCTCTTGTCCGGAAGCTGTAGATGACCCAAAGTCCATA
>denovo149591_G.FITS2.16_466761
ATCGTCGTCCCTCCCCATCCTTTGCTGATGCGGGACGGAAGCTGCTCTCCCGTGTGTTACCGCACGCGGTTGGCCTAAATCCGAGCCAAGGACGCCTGGAGCGTAGCGACATGCGGTTTGGAAGTTGATGCATTACAGTTTANGGGTCGCTCACGCCCGGAAGGTGTAGATGGCCCCAAGTGCATATAGCGACGCCCGGTCAGGAGNAAGTACGCGATGAGTTTNA
>denovo347704_G.FITS2.17_1187830
ATTATCAACCCTCGATGCTTTATTGTATTGCTTAGGATTGATCCTTGTGTACTTGCTGTTGTATGACAGCTCACCTCAAATGTCTTAACTCGACCGTATGTAACGCG
>denovo13090_G.FITS2.2_626001
CACTACTCAAGCCTCGCTTGGTCTTGGGCAACTCGGTCCGCCGCTTGCCTCAACTAGACCGGCTGGGTCTTCTGTCCCCTAAGCGTTTTGGAAACTATTCTCTAAAGGGTGTTCGGGAGGCTCCGCCGTAAAACAACCCCATTTCTAA
>denovo70926_E.FITS2.15_123268
AAATCGTAGTACATCAACATCATTTGCTGATGCGGGACGGAAGCTGGTCTCCCGTGTGTTACCGCACGCGGTTGGCCTAAATCCGAGCCAAGGACGACTGGAGCGTACCTACATGCGGTTGTTAACTTGATCCATTACATTTTATCGGTCGCTCTTGTCCGGAAGCTGTAGATGACCCAAAGTCCATA
>denovo203039_F.FITS2.10_852742
AACGCAAATTGCGCCCGAGGCCTCGGCCAAGGGCATGTCTGCCTCAGCGTCGGTGTACCCCCTCGCCGCTCTCTACCCTCGTGTAGAGAGTGCGCGGACCTGGCGCTCTCGGTTCCCCCCTTTCAACAAAGGGAGCACAACCGCGTGCGCTAAAGCATAGAGGCTTGAGCATGGACCCCGGTTGCAGGGCAATGGCTAGGTAAGTAGGCTTGTTCTACGCGCCGCGCCGTGGCCCGAGGGGCCTTTGCTGGGAGCCCAGCAGGAATCCGGAGCGTCGGTTAGTCTGATGAAGGGCGAGGCCTAAACCCCTCTTCCTGCCCCCCACTCTCCGCCCCCGGACACTCACTT
>denovo3330_G.FITS2.20_1411794
CTCGTCGCCCCTCACCATCATCTTTTGCTGAAGATGGACCGAAGATGGTCTCGCGTGTGTTACCGCACGCTTTTTGCCTACCTCCTATCCAAGGACGCCTGGCGCGGA
>denovo110903_B.FITS2.3_895237
ATCGTCGTCCCTCACCATCCTTTGCTGATGCGGGACGGAAGCCTGTCTCCCGTGTGTTACCGCACGCTGTTGGCCTAAATCCGAGCCAAGGACGCCTGGAGCGTACCGACATGCGGTGGTGAACTTGATCCATTACATTTTANCGGTCGCTATTNTCCGGAAGATGTAGATGACCCAAAGGCCATA
>denovo413610_G.FITS2.20_1386618
ATCGTCGTCCCTCACCCCCATCCTTTGCTGGTTCGTGACGGAAGGTTTTCTTCCGTGTGTTACCGCACGCTGTTGGCCTAAATCCGATCCAAGGACGCCTGGCGCGTACCTACATGCGGTGGTGAACTTGATCCATTACAATTTATCGGTCGCTCTTGTCCGGAAGCTGTAGATGACCCAAAGTCCATATAGCG
>denovo271493_G.FITS2.8_1524307
ACCCCTCCACCTCTTACTTTCTTCCTCTTCGGTCAGCGGCTTGGAATTTTGAGTCTGCCGGTCTTCCTTGATCTTCTCACCTGGCATATATTCGCGAATCCCTTCTGTAATCTTTTCCACTCGCCGTGATAAGTATTTCTTGGACTACATCTTTATTTCTGTCCGATATAAACCTGGTTCTATCTCTTCTTCTACC
>denovo14607_G.FITS2.12_732359
AATCGATTCGCTCCCCCAACATTTCCTTTGAGATGCTTTTGACTGGATCGGCGATTGGACTCGCGTTTTTACCGCGAGTTTGGACAAAATAAAGGCACCTATTGACGGGCGCAAGACTATTGGTTACAAAACCCTGAAATATGTTGCGTATGTCATCAATAGCTGGCTTATTGACCCCAAGCGTTGTCCTCTTATGACGGGTAGA
>denovo393619_B.FITS2.19_1737938
ATCGTCGTCCCTCACCATCCTCCTTTGCTGATGCGGGACGGCAGCTGGTCTCCCGCGTGTTACCGCACGCGGTTGGCCTAAATCCGAGCCAAGGACGCCTGGCGCGTACCGTCATGCGGTGGTGAACTTGATCCATTACATTTC
>denovo174052_G.FITS2.12_1701948
CACAATCCTTTGCTGATGCGGGACGGAATCTGGTCACCCGTGTGTTCCCGCACGCNGTTGGCCTAAATCCGANCCACGGACGCCTGGAGCGTACCGACNTGCGGTGGTGAACTTGATCCATTACATCTGATCGGCCGCTCTTGTCCGGGAGCTGTAGATGACCCAAGGTCCATA
>denovo336016_C.FITS2.10_1543083
GTACCCTCAAGCTTTGCTTGGTGTTGGGCGTCTTGTCTCCAGTCTGCTGGAGACTCGCCTAAAGGTCATTGGCAGCCGGCTTACTGGTTTAGGAGCGCAGCACAAGTCGCACTCGTTGCCAGCGAAGGTCAGCGTCCAACAAGCCTTATTTCAAC
>denovo233279_G.FITS2.18_1696018
TAAATCCGANCCAAGGACGCCTGGAGCGTACCGACNTNGGGTGGTGAACTTGATCCAGTGCATTTTATCGGTCGCTCTCGTAAGGAAGCTGTAGCTGACCCAAAGTCCATA
>denovo69070_G.FITS2.18_1565636
GCCTGGAGCGTACCGACATGCGGTGGTGAACTTGATCCATTACATTTTATCGGTCGCCCTTGGCCGACAGCTGTAGATGACCCAAACTCCATA
>denovo146611_G.FITS2.2_1588600
GTTGGGGCTCGCCGTGGCAAGAAAGGTGTNTCTCACTGATAATGATGGAATCCTCAGGAGCCGGCATACAGACATATTTAAATAAGAGTCAGGGTGCTGTTTCGGGAGCTGTATCAACCAAAAAGCCCTCT
>denovo450574_B.FITS2.6_1826150
TAAAACTCTCAAGCCTGTGCGGCGTTTGTCGTATTTGGTGAGTGGATCTGAGTGCATTGGCTTGGATTTCCTTCCCCTAACCCCATCGCTTTAAAATGATTTTGTACGCAACCCTCGCCTTCTTTTGTGGGCGTCCAACAGTGCGAC
>denovo94149_G.FITS2.8_917384
TCACCCTTCAAGCCTAGCTTGGTGTTGAGACCTGCTGTCAAGGCAGTCTCTAAAATCAGTGGCAGTGCTGTCAGGCTCTATGCGTAGTAAATTCATCGCTATAGACACCTGGTGGTCACTTG
>denovo189715_G.FITS2.11_1535592
CTCGTCGTCCCTCACCATCATGATTTGCTTAGTCTTGCCGGAATATTTTCAAAAGTGTGTTACAGCAAGCTTTTTGCCTACATCATATCCAAGGACGCCTGGCGCGCGCCTAACT
>denovo409757_G.FITS2.8_1445322
TAACCTCAAACGCCTAGCTTGGTGTTGAGACCTGCTGGCCATGCAGTTTCTAACCTCACGGGCATTGCTGTCAGGCTCTAATCGAAGATATT
>denovo48797_B.FITS2.19_2062094
TTACCTTCAAGCTCTGCTTGAAGTTGGGTGTTTGTCTCGCCTCTGCGTGTAGACTCGCCTTAAAACAATTGTCCGCCGGCGGCTTGATTTCGGGGCGCAGTGCGTCGCGCGCGTTGCACTCACAACGACGACTTCCAAAAGGACATTTTTACACTCTTTACCTCGGAAC
>denovo280106_G.FITS2.8_1703767
CGCGTGCCTCAAATAGTGCGGATGGGTCGTCNGTCCCCGAAGATATGTGGAAACTATTCTCTAAAGGTTGTTCGGGAGGCTAAGCAGTACAGCAACCCAATTTCTAA
>denovo399754_G.FITS2.13_61190
ATCGTCGTCCCTCTCCATCCTTGGCTGGTGCGGGACTGAAGCTGGTCTCCCTGGTGTTACCGCACGCGGTTGGCCTAATTCCTAGCCAAGGCCGCCTGGAGCGTCCCGACATGCGGTGGTGATATTGACCCATGACATTTTATCGGTCGCTCGAGTCCTGAATCTGGAGATGACCCAAAGTCAAAA
>denovo237407_G.FITS2.19_1629616
TTCGTCGTCCCTCACCATCCTAAGCTGAAGCGGGACGGAAGCTGGTCTCCCGTGTGTTACCACACGCGGTTGTCGTAGGTCCGAGCCAAGGACGCCTGGAGCATACCGACATGCGGTGGTGAACTTGATGGTTGACGTGTTANCGGTCGCTATTGTCAAAACGCTGTAGATTACTCAAAATCCAGGTGGCGAGCACATCGCAGGGGNGATTCCCCTCAGACTTTNA
>denovo79977_G.FITS2.15_505773
ATCGTCGTCCCTCACCATCCTTTGCTGCTGCGGGACGGACGCTGGTCTCCCGTGTGTTACCGCACGCGGTTGGCCTAAAGCCGAGCCAAGGACGCCTGGAGCGGACCGACATGCGGTGGTGAACTTGATCAATTAAATTTTATCGGTCGCTCGGGTCCGGAAGCTGTAGATGACCCCAAGTACATA
>denovo120407_G.FITS2.12_1520188
CCCCACTCCAGACTCGCGTGGTCTTGGGAAACGCTATCCGCCGCTTGCCTCCCCTAGACCGGATGGGTCTTCTTTCCCCTAAGCCTTTTATAAACTAGTCTCTACCGGGTGTTCGGGATGCTTCGCGGTAAAACAACCCCCTTTCTAC
>denovo301765_G.FITS2.7_950651
AACCCTCAACCTCTGACTTTCTTAATCGTCGGTCAGCGGCTTGGACATGGGTGAATGCCGGTCTTCATTGATCGGCTCACCTGAAATATATTAGCGAATCCCTTCTGTAATCGGTTCCACTCGACGTGGT
>denovo285176_G.FITS2.15_1674216
CCAAGGACGCCTGGAACCTACCTAGACGCGGTGTTGAATTTGATCCCTGGCATTTTGGCGGTCACTCTTGTCCGGAAGCTATAGCGTACCCAGACCCCATA
>denovo417716_G.FITS2.6_335249
AACGCATATTGCGCCCACGGCCGCGGCTAAGGGCATGCCTGTCTCAGCGTCCTCTCACCCCATAGCCCACCCTTTCCTTGTTGAAAGCTTTTTGGACGGATGTGACCGTCTCGCTATCCTTATACTCTCTGAAGATCGGGTCGTCGTAATCGCAGTTCTCGCGGCGGTACCCCATTCCGTAGGGGCGCCAGCATGGTAGGTTGGTCACGCTAACATACTAACTGTCGTCTCCCATATCANCCGCCGCTCAGCTTGATGNCAACGAAGGAAAAGAAAATCAAAC
>denovo121314_F.FITS2.7_2027805
AANCCTTCAAGCTTTACTTTTCTATAGTTGTGTTTCTGGCCTTTGCGTGTACTCTCGCCTCAAATCAATTGCCAGCTGGCGTATTGATT
>denovo487327_G.FITS2.17_1600766
TGGGTGTCACAAACCGTCGTCCCCATTCTTTGCTGATAAGGGACGGAAGTTGGTCTCCCGTGTGTTACCGCACACGGTTGGCCTAAATCCGAGCTGAAGACGTTTGGAGCGTCTCGACATGCGGTGGTGAAACAAAGCCTAGTCATTTCGTCGGTCGCTCCAGCCCGAATGCTCTTGATGACCCAATGGGCTTC
>denovo492713_F.FITS2.8_2111954
TAAACCTCCATCTATAGTTTAGTCTGTAGTTGGTTTTGGGTGTGGCCAGCGATGGCTCGCCTTAAATGTCTAAGTGTAATGCATAATAAGTGCTTGCAACCCTCCACTCTAACACACTTTATA
>denovo186094_G.FITS2.20_1474429
ATCGTCGTCCCTCACCATCATCCTTTGCTGATGTTGGACTGAAGCTGTTCTAACGTGCGTTACCGCACGCTGTTTGCCTAAATCCTATCCAATGACGCCTGGAGCGTACCGACATGCGGTGGTGAACTTGATCCAGGACATTTTATCGGTCGCTCTTGTCCGGAAGCTGTAGATGACCCAAAGTCCATATAGCG
>denovo164035_B.FITS2.10_2156223
ATCGTCGTCCCTCACCATCCTTTGCTGAGGCGGGACGGAAGCTGGTCTCCCGTGTGTTACCGCACGCGGTTGGCCTAAATCCGAGCCAAGGACGCCTGGAGCGTACCGACAAGCGGTGGTGAACTTGATCCATTACATTTTATCGGTCGCACTTGTCCGGAAGATGTGGATGACCCAAAGTCCATATAGCGACC
>denovo265061_G.FITS2.7_1441907
TCACCCCTCACGCCTAGCTTGGTGTTGAGACCTGCTGTCAAGGCAGCCTCTAACCTCAGCGGCAGTGCTGTCAGGCTCTAAGCGCAGTAAAGTCATCGCTATAGACACCTGGTGGACACTCGCCAGAACCCCCCCATTTTTTAAT
>denovo67249_G.FITS2.12_1673886
TCCTTTGCTGATACGGGACGGAAGCCGGTCTCCCGTGTGTTACCGCACGCGGTTGTCCTAAATCCGAGCCAAGGACGCCTGGAGCGTACCGACATGCGGTTGTGAACTTGATCCATTACATGTTATCGGTCGCTATTGTCCGGAAGCTATAGATGACCCAAAGTCCATA
>denovo313557_G.FITS2.16_1468023
CTCGTCGTCCCTCACCATCCTTTGTTGATGCTTGACGGAAGCTGGTCTCCCGTGTGTTCACTCACGCGGTTTTCCTATATCAGAGCCAATGACGCCGTTAGCGTACCGCCATGCGGTGGT
>denovo196555_G.FITS2.17_1459301
AACCCTCCACCTCTGACTTTCTTAATCGTCGGTCAGCGGCTTGGACTTGTGTGTCTGCCGGTCTTCATTGATCGGCTTACCTGCCATATATTAACGAATCCCTTCTGCAATCTGTTCCACTCGACGTGATAAGTATTACTTCGATGACATCTTTATTGATGGCCGATATAAAGCTGGTTCTAGATCTTCTTCTAAC
>denovo332273_G.FITS2.2_1497620
CAACACTCAAGCCTGGCTTGGTTTTCGGCGCCCCGGTCAATCCGCGCGCCTCAAAGTCTCCGGCTGAGCTGTCCGTCTCTAAGCGTTGTGATTTCATTAATCGCTTCGGAGTGCGGGCGGACGCGGCCGTTAAATCTTTCACAA
>denovo134925_G.FITS2.11_1588110
GTCCCTCACCATCATCCTTTGCTGATGCGGGACGGAAGCGGGTCGCCCGGGTGTTACCGCACGCGGTTGGCCTAAATCCGANCCAAGGACGCCTGGAGCGGACCGACATGCGGTGGTGAACTTGATCCATTGCATTTTATCGGTCGCTCTGGTCCGGAAGCTGGAGATGACCCTAAGTCCATA
>denovo346709_G.FITS2.16_1632655
GGGCGCGTCGGCCTGGGTGTCACAAATCTTCGTCCCTCACCATCCTATGCTGATGCGGGACGGAAGCTGGTCTCCCGTGTGTTACCGCACGCGGATGGCCTAAATCCGAGCCAAGGACGCCTGGAGCGTACCGACATGCGATGGTGAACTTGATCCATTACATTTTANCGGTCGCTCTTGTCCGGAAGCTGTAGATGACTCAAAGTGCATA
>denovo195033_C.FITS2.9_1667420
ACTCTTCTCAAGCCTAGCTTTTATAGGATGGCTAGTTTGAATTCTGGGTCTAGATTCTCTGTGAATGCTGTCCGACGACCAGTGAAACTCGAAATAGGCTCTGAGTAAAAGACATTTCTCGGAATAGACACGAAGTGGCAGGCTGATAGACTGCATAGACTACTCATG
>denovo412624_G.FITS2.16_1622215
CCGAGCCAAGGACGCCTGGAGCGTGCCGACATGCGGTGGTGAACTTGATGCATGACATGTGANCGGTCGCTATAGTCCGGAAGCTGTACATGTCCCGAACTCCATA
>denovo282626_F.FITS2.5_2122886
GGCTGGGTCTTCTGTCCCCTAAGCGTCGTGGAATCTATTCGCGAAAGGGTGTTCGGGAGGCTACGCCGTAAAACAACCCCAGTTCTAA
>denovo461295_G.FITS2.12_305462
CTCGTCGTCCCTCACCGTCCTTCTTTGATGATGCTGGACTGAAGTTTTCCTTCCGTGTGTTACTGCACGCTTTTTGCCTAAATCCTAGCCAATGACGCCTGGAGCGTACCGACATGCGGTGGTGAACTTGATCCATCACATGTGANCAGACGCTATTGTCCGGTAGCTGTAGATGACCCAAAATCCACA
>denovo438898_G.FITS2.7_1619630
CTAGGTGTTGAGACCTGCTGGCAAGGCAGTCTCTAAAATAAGTGGCAGTGCTGTCAGGCTCCAAGCGTAGTAAATTCATCGCTANAGAAACCTGGTGGCCCCTACGAAGAAAGCCCCCATTTTGTAAT
>denovo197243_G.FITS2.12_1407952
CTCGTCGTCCCTCATTATACTGTCCGGATACTTGACGGAAGCTGGTCTCTCGTGTGTTCCCGCCCGCGGTTTTCCTAAATCAGAGCCAAT
>denovo402420_G.FITS2.16_738912
ATCGTCGTCCCTCACCATCCTTTGCTGATGCTTGACGGAAGCTGGTCTCCCGTGTGTTAACTCCCGCGGTTTGCCCAAATCCGAGCCAAGGACGCCTGTAGCGTACCGACATGCGGTGGTGAACTTGATCCATTACATGTTATCGGTCGCTCTTGTCCGGAAGCTGTAGATGACCCAAAGTCCATA
>denovo118826_G.FITS2.18_647439
ATCGTCTTCCCTCACCCTCATCCTTTGCTGATTCGTGACGGAAGCTTTTCTCCCGTGTGTTACCGCACGCTGATGGCCTAAATCCGAGCCAAGGACGCCTGGAGCGTACCGACATGCGGTGGTGAACTTGATCCATTACATTTTATCGGCCGCTCTCGTCCGGAAGCTGTAGATGACGCAAAGTCCCGA
>denovo10583_G.FITS2.5_312179
TCCCCCAGCAAACCTGCTGATTTGGTGTTGGGCCACGAAGGTCACCAACGCCCGAAGGGAATCAAAGACAATGACGGCGTCCGTGGGAGCCGCTTCGCAACTAGCCTGCATTAGCACGGAGCTAGTNTAAAGGACCTTCCGGGCCGGCCACCCCTTTAACTATATTGCAA
>denovo453378_G.FITS2.15_1692509
GGTTGGCCTAAATCCGAGCCAAGGACGCCTGGAGCGTACCGACATGCGGTGGTGAACTTGATCCATTACATGTAATCGGTCGCTATAGTCCGGAAGCTGTAGAGGACCCAAATACCAAA
>denovo468457_G.FITS2.2_1448884
CATCGTCGTCCCTCCCCATCCTTTGCTGATTCTTTCCCCCCTCTTTTCTCCCTTTTGTTCCCTCCCTCTTTTTTCCTCCCTCCTCCCCCCCTCCTCCT
>denovo49263_G.FITS2.9_1484499
CCACTACAGCCTCGCTTGGTATTGGTTAACTCTGTCAGCCGCTTGTCTCCCTTCGACCGGCTTGGTCTTCTGTCCACTAAGCGTTTTGAAAACTAGTCTCCACCGGTTGTTCGGGATGCTGCGCAGCAAAACAACCCCATTTCTAC
>denovo393974_G.FITS2.13_1534495
GTACCTTCAAGCTCTGCTTGGTGTTGGGTGTTTTTCTTGCCTCTGCGTTTAGACTCGCATTAAAACTATTGGCAGCCGGCGTATTGATTTCTGAGCGCAGTACATCTCGCGCGTTGCACTCACAACGACGACGTCCAAAAGTACATTTTTACAC
>denovo189304_G.FITS2.10_1362495
CAACCATAAAGCGCCTGCGCTTGTGTTGGAGCCCTGCGGCTGCCGCCGACTCCCCAACCCAGTGGCGGGCCC
>denovo400493_G.FITS2.18_1679935
CCCCTGCTGATGGATCCGGGCGGACCTGTGCGTCCCAGCCCTCGCGGGCTGGGTCTGCTGAAGATNAGAGGGTGATGCATGGACCCGTCAAAGGGCCGCAGCTGGTTAGGCAGCTCTGCTTGCTAGCGAGTAGCTGTTGGCCCGGGTGTGTGCATCCGACCCTCAAACAGGAACCCACTTATTT
>denovo380532_G.FITS2.8_1623577
CAACCATCAAGCCCCGGGCTTGTGTTGGGGACCTGCGGCTGCCGCAGGCCCTGAAATGCAGTGGAGGGCTCGCTGTCACTCAGAGCGTAGTAATACATCTCGCTCTNGACGTGCTGAGGGTTACGGACGTTAAAAGCCGTATTTACCAAA
>denovo322887_G.FITS2.12_326601
CTCGTCGTCCCTCACCTTCATCCTTTGGTGAATCGTCACGGAAGATTGTCTGCCGTGTGTTACCGCACGCTATTGGCCTACATCCGAGCCAAGGACGCCTGGCGCGTACCCACATGCGGTGGTGAACTTTGTCCATGACATTTTATCCGTCGCTCTTGTCCGAAAGCTGTAGATGCCCCAAATTCCACA
>denovo285894_G.FITS2.12_522102
CCCCACTCAAACCTCGCTTGGTATTGGCAAACGCGGTTCACCGCTTGCCTCACCTCGAGAGGCTGGGTCTACTGTCCACTAAGCGTTTTGTAAACTAGTCTCTACCGGGTGTTCGGGATGATCCGCAGTAAAACAACCCCACTTCGAA
>denovo21474_C.FITS2.9_803367
ACTCTTCTACCCACCGGTTTCTTGTAATCCGGCTGGTGTTTGGTTTCTGAGCGTCTGGATTTACTTAGTGTATGAGACCGTTCGCTGAAGACACGCTGTCATAGTGGTGCCGAACAAGACAAATGTAGAAGCTCCCACCCCTTCTAGTCATTTTAAG
>denovo421159_G.FITS2.11_529068
ATCGTAGTCCCTCACCCTCCTTTGCTGATGCGGGACAGAAGCTGATATCCCGTGTGTTCACGCACGCGGTTGGCCTAAATCCGAGCCAAGGACGCCTGGAGCGTAGCGACATGCGGTGGTGAACTTGATCCATTACATGTTATCGGTCGCTCTTGTCCGGAAGCTGTAGATGACCCAAAGTCGATA
>denovo439204_G.FITS2.18_1407334
ATCGCCATCCCTCACCTTCATCCCTTGCTGATTCTGCACGGAAGATACGCTACCCTATGTTACAGCACGCGTTTGGCCTAACTCCGAGCCAATGACGCCTGGCGCGTACCTACATGCGG
>denovo305377_B.FITS2.19_2059101
GCGCCCCACATGCCTAGCTAGGTGTTGAGGCCTGCTGTCAAGGCAGCATCTAAAATCAGTGGCAGTGCTGTCTGGCTCTAAGCGAAGT
>denovo474752_G.FITS2.11_869807
GTACCTTCAAGCTCTGTTTGGTGTTGGGTGTTTGTCTCGCCTCTGCGCGGAGACTCGCCTCAAAACAATTGGCAGCCGGCGTATTGCTTTCGGAGCGTAGTACATCTCGCGCTTTGCACTCATAACGACGACGTCCAAAGGTACATTTTTACAC
>denovo20705_A.FITS2.12_1339380
CGAGTTTAACAATGTCGTCGGGAGTGATAAGTTTCGCTGGTAAGACGTGTGAAGTTTGCGTCGCATCGTCTTCGGACAATTACTTTGA
>denovo213736_F.FITS2.7_2028438
GTNGCGTCAAGCTTTGCTTGGTGTTGGTTGTTTGTCTCGCCTTTGCGTGTAGACTCGCCTCAAAACAATTGGCAGCCGGCGTATTGATTTCGGAGCGCAGTACATCTCGCGCTTTG
>denovo185384_G.FITS2.11_1592264
CCATCAAAGGACGCGTGGACCGTAGCGGAACGTCGTTTGGGGAGTCATGCACTTCTCGCTATGGGGCTCGGAGGGATTGNAGCCGTACAACCCCCAATTTTTGGA
>denovo44806_G.FITS2.8_1679094
GGCGGGCCTCGAAAACAGTGGCGGCGCCATCGTGCTCTCAGCGTAGTAATTCTTCTCGCTGTTGGGTCCCGGTGGTAGCCCGCCAGCAACCCTCAACTTTCTAA
>denovo402270_G.FITS2.7_368410
AACCCTTCAAGCTCAGCTTGGTGTTGGGTGCTTTGCCCGCCCCGCGCGGCGACTCCCCTAACAGTCATTGGCAGCCCGCATCAGCCGGCAACGAACGCAGCACAGTCGCGATAGAGGTCTGGCAGGNTCGGCTAGCCAGAATAACACCACA
>denovo8356_G.FITS2.3_290224
CAACACTCAAGCCTCGCGAGGTATTGCGCAACGGGGTCCGCCACGTGCCTCACATCGACCGGCTGGGTCTTCTGGCCCCGAAGCCTTGTCGAAAGTATTCTCTAGAGGTTGTTCGGGGGGCTAAGCCGTAAAACAACCTAAGTTCTTA
>denovo348958_A.FITS2.9_1260647
AACCTCACTCCACTTGGGTTTTTGCCTGAGAGGAAGGGAATGGGGTGGTGCCTTGCCAAAAGATCGACTTAAAAGAATAAGCACCTTGGATGTAATAC
>denovo401844_G.FITS2.17_1190972
ATTCTCAACCCTCGATGCCTTATTGAATTGCTTGGGTTTGGTCCTTGTGTTCTTGCTGTTGCCTGACAGCTCACCTCAAATGTATTATCGAGACCGTATGTAACGCGTAGGTGTCCTCAACGTGATAAAGTCATTCTGTGCGGCTGCGGCTTCTGGCTGCCCATGCCATCTATGAACACGCGTCTGCTTCTAACCC
>denovo13441_G.FITS2.19_1655309
GCCTAAATCCGAGCCAAGGACGCCTGGAGCGTTCCGACATGCGGTGGTGAACTTGATCCATTGCATTTTATCGGCCGCTGTTGTACGGCAGCTGTAGATTACCCAAAGTCCACA
>denovo486682_G.FITS2.19_1593343
AACTGGTCTCGCGTGTGTTACCGCGGGTTGTTGGCTTAAATCCGANGCAAGGACGCCCGGAGAGTACCGTCATGCGGGGGTGAACTTGATCCATTACATTTTATCGGTCGCTCTTGTCAGGAAGCTGTAGATAAACCAAAGTCCATA
>denovo452564_G.FITS2.11_1421195
ATCGTCGTCCCTCACCATCATCCTTTGCTGCTGCTGGACTGAAGCTGTTCTCCCGTGTGTTACCGCACGCGTTTGGCCTACCTCCTATCCAAGGACGCCTGGCGCGTACCGACAT
>denovo62997_G.FITS2.8_1677179
GGCCTGCCCGTCACAGGGCAGCCCTTAAAAGCAGTGGCGGTGCCATCTGGCTCTACGCGTAGTAATACTCCTCTCGACAGATTCCCGGTGGTGTACTGCCAGAACCCCCCATATTTTTAAT
>denovo218953_G.FITS2.17_1434617
ATTCTCAACCCTCGATGCTTTATTGCATTGCTTGGGGTTGGTCCTTGGGCTCTTGCTGTTGTATGACAGCTCACCTCAAATGTATTAGCTGGACCGTATGTAACGCGTAGGTGTACTCAAAGTGATAAAGTCATTCGTTGAGGCGGCGGATTCTGGCTGCCCCTGCCATCTATGTACACGCG
>denovo172290_G.FITS2.5_1373724
TCACCCTCAATCCTAGCTTGGTGTTGGAGCATGCCTTTGGTCCGCTCTTCAACTCCGTGGCCTTGACTGTCGTCTCTAATCGTCGTAATTTCTCGCGCTATAGGGTCCGGTATGATACGCGCACGAACCCCCAACTTTCTCT
>denovo369781_G.FITS2.12_1406598
ATCGTAGTGACTCACCACCCTTTGCTGATGCTGGACGGAAGCTGGTCTCCAGTGTGTTAACGCCCGCGGTTGGCCTAAATCCGAGCCAAGGACGCCTTGAGCGTACCGACATGCGGTGGTGAACTTGATCCAGTACATTTTATCGGTCGCTCTTGTCCGGAAGCTGTAGATGACCCAAAGTCCATATAGCGACC
>denovo221535_G.FITS2.13_1686503
AGCGTACGCAGNCGTGGTGGTGTACTTGATCCGTTACATGTGATCGTTCGCTACAGAACGACAACTGTCAAAGGTCCAGCTTTCCGA
>denovo414971_G.FITS2.6_1489034
GTATCTCCAACTACGTACTGGTTTTGTGGATGTGTGTAGCTTCGACTCCCACGCGCGACGCTATACACACATTCCTTGGTGTGGTCCCTTTCCCGGGCACACAACGTTCTAGTTTCGTCACACTAGTTGAAGCCTGCGCACATCTTGCTCTGCACCTTCAGCCCGCCCTGAGCCTCGAGCTCCGTGCATAACTTCA
>denovo78594_F.FITS2.19_2223130
GTTCATGCATTACTTGGCTTTTGAATTGGCGTTGCTGTGCGAATTAGAGCGACAGTTTCGGCTGTCGAGGGTCGTCCCATTTGGGAAATTGTGCTGTGCTACTTCTGTTGCGAGGCATCTCA
>denovo443299_G.FITS2.3_1665567
TCGCGGGAAGGAGGTCGAGCGGGCAGCTGCGCNTGGCACGATACGTCATTTGATGTGTGGCAGAAAGGCGATCCGAGAGGGTGCGTGCGCTACTAATCGCCCTTCCAT
>denovo28115_G.FITS2.3_619722
CACTCCCTCACGCCGCGCCGTGTGTGTGGTTTGGCGTTGGTGCTCGTCCGTCGGGCGGCCCTTAAAGACAGTGGCGGGGCCGTNGTGGTCTATAAGCGTAGTACGATGCTCGCGACAGAGCGGCAGCGGCGGCTGGCCAATCAAGCCTTTATTTTTAAA
>denovo346415_G.FITS2.16_502792
ATCGTCGTCCCTCACCATCCTTTTCTGCTGCGGGACGGAAGCTGGTCTCCCGTGTGTTACCGCACGCGGTTGGCCGAAAGCCGAGCCAAGGACGCCTGGAGAGGACCGACATGCGGTGGTGAACTTGAGCCATTACATTTTANCGGTCGCTCTGGTCCGGAAGCTGTAGATGACCCAAAGTCCATA
>denovo88410_B.FITS2.20_2321954
ATCGTCGTCCCTCACCATCATCCTTTGCTGGTGCGGGGCGGACTCTTGTCTCCCGTGTGTTACCGCACGCGGTT
>denovo433442_G.FITS2.20_1245976
ATCGTAGTCACTCACCATCCTTTGCTGATGCGGGACGGAAGCTGGTCTCCTGTGTGTTAACTCACGCGGTGGGCCTAAATACGAGCCAAGGACGCCTGGAGCGTACCGACATGCGGGGGTGAAATCGATCCATTACATTTTATCGGTCGCTCTT
>denovo37212_G.FITS2.11_915848
GTACCCTCAAGCTTTGCTTGGTGGTGGGCGTCTTGTCTCCAGTTCGCTGGAGACTCGCCTTAACGCAATTGGCAGGCGGCCTACTGGTTTCGGAGAGCAGCACCAGTCGCGCTCTCTTCCAGCCACGGTCAGCATCCACAAAGCCTTTTTTCAAC
>denovo428099_G.FITS2.17_1519235
GATCTCAACCCTCGATTGCCTATTGCATTGCTTGGGGTTGGGCCTTGGGGGATTACCGTTGTATGACAGCGCACCTCATATGTATTCGCTGTACCGTAT
>denovo269166_G.FITS2.10_1404560
CAACCCTTAAGCCTAGCTTCGTGTTGGGAATCTACTGTCTTGTAGTTCCTTACAGAAAGTGGCGGAGCGATATTTGTCCTCTGAGCGTAGTAAATTTATTTCCCGCTTCTGTAAGGCTCTATTCTCCCGCCATAAAACCCCCCATTTTTTTGT
>denovo287831_A.FITS2.10_1268087
GCACCTTCCAGCTCTGCTTGGTGTTGGGAGCTTGTATCGCCTCTGCGTGTAGACTCGCCTTAAAACAATTGGCAGCCGGCGTATTGATTTCGGAGCGCAG
>denovo409759_G.FITS2.16_1441665
ATGGACGTCCCTCACCAACCATTGCTGCTGCGGGACAGAAGCTGAAGTCCCGAGTGTAAACGCACGCGGTTGGCCTAAATCCACGCCAAGGACGCCTGGAGCGTACCGACATGCGGTGGTGAACTTGATCCATTACATTTTATCGGTCGCTCTTGTCCGGAAGCTGTAGATGACCCAACGTCCATATAGCGACC
>denovo176205_F.FITS2.10_2143063
GTGTTTGGATTTGTAACTTTGCTATTCCTAATTAATCAGCTCAGTCGTAATATATTAGCATCTCTAATTCGAACTCTGATTGACTCAGTTTAATAGACTAATCTCTGATGACACACTCTTTGTAGTGTGGTCGAATGAGATCTCAGTAGAAGCTTCCAACTACTTTAGACAACATTAT
>denovo68231_G.FITS2.16_1311179
AGCGTAATGACTCACCATCCTCTGCTGATGGTGGATGGGAGCTGGTATCTCCAGCGCCACCGAACGCGGTTGGACCAAATCCGAGCGAATGACGCCTGGAGCGTATCGACATGCGGTCGTGAACTTGATGCATTACATGTTATCGGGCGCTCTTGTCCGGAAGCTGTAGATGACCCAAAGGCCATATAGCGACC
>denovo14149_G.FITS2.6_1661492
TGTTTCGTGGTCGGTGTAAAAATTATCTACGCCGTTCAAGCCGCGAAGCAAGCGTTTGGCTTCTAACCGTCCCTTGCGGACAACATACGTCAA
>denovo304419_G.FITS2.20_1209203
ATCGTCGTCCCTCACCCTCATCCTTTGCTTATTTTGGACTGAAGCTGTTCTCACGTGTGTTACCGCACGCTGTTGGCCTAACTCCTAGCCAAGGACGCCTGGAGCGTACCTACATGCGGTGGTGAACTTGATCCATTACATTTTATCGGTCGCTCTTTTCCGGAAGCTGTAGATGCCCCAACTTCCATATAGCG
>denovo270661_F.FITS2.11_2021739
NTCGCCGTCCCTCACCATCCTTTTCTGATGCGGGACGGAGGCTGGTCTCCCATGTGTTACCGCACGCGGTTGGCCTAAATCCGAGCCAAGGACGCCTGGAGCGTACCGACATGCGGTGGTGAACTTTATCCATTACATTTTATCGGTCGCTCTTTTCCGGAAGCTGTAGGTGACCCAAAGTCCATATAGCGAGC
>denovo56850_G.FITS2.20_1407613
GTCGTCGTCCCTCACCCCCATGCTTTCCTGATTATTGCCTGAAGTTTTTCTCCCGTGCGTTACCGCACGCGTTGGCCCTACATCCTATCCATTGTCGCCTGGCGCGTACCTAAATGCCGTGGTGAACTTTATCCAT
>denovo156545_G.FITS2.15_321138
ATCGTCGTCCCTCACCCTCCTTTGCTGATGCGGGACGGCAGCTGGTCTCCAGTGTGTCACCGCACGCGGTTGGCCTAAATCCGAGCCAATGACGCCTGGAGCGTACCGACATGCGGTTGTGAACTTGGTCCATTACGTGTTANCGGTCGCTCTAGACCGGACGCTGTAGATGACCCACAGTCCACA
>denovo107999_E.FITS2.10_340428
TCGTCGTACCTCACCATCCTTTGCTGATGCGGGACGGAAGCTGGTCTCCCGTGTGTTACAGCACGCGGCTGGCCTATATCCGAGACAAGGACGCCTGGAGCGTACCGACATGCGGTGGTGAACTTGATCCATTACATTTTATCGGTCGCTCTTGTCCGGAAGCCGTATAATACCCAAAGTCCATA
>denovo258567_G.FITS2.1_744836
AACGCAAATTGCGCTCGCGGCCGCGGCCAAGAGCATGTCTGCCTCAGCGTCGGCTACTACCCTCACCCAAGTTTCCTATTTTTACTGGGGATGTTTCTTTTTCTTATTTGCGGTGTCTCCTATGTCAATAGGAGATGTCACTTATTTTTATGAGGTATATTACCTGTCCTTGTAGGAAACGCCGGTTGGATCTGGCTGTCCGGATTGCCTTTCAGGTTGCCGGTCAGCTGAAATATATTCACGCTCTGGAGGCTGCTTGCCTTTNGAGGAAAGGCGAGTTACGAGTTGGTNGNTGACTTGTGCCGGTTACATGCCTTCGTTGCCCGCTAGGTTTCACAGGAGGCGTTGTGCAGGACTACTTGTGGC
>denovo303398_F.FITS2.18_2108084
CCCTTGTTTTACCTCACGCAGTTCGCCTAAATCCGAGCCAAAAACGCCTCGAGCGTACCGACATTCCGTTATGAACTTTATCCATTACATTTTATCGGTCGCTCTTGTCCCGAAGCTGTAAATCACCCAAATTCCATA
>denovo250901_G.FITS2.15_1465180
CTCGTCGTCCCTGACCGTCCTTTGTTGATGCGTGACGGAAGGTGGTCTCCCGTGTGTTCCCTCCCGCGGTTATCCTAAATACGAGCCAATTACGCCTCTAGCGTACCGCCATGCGGTGGTGACCTTGATGCCTTACATTTTATCGGTCGCTCTTGTCCGTCAGCTGTAGATGACCCCAATTCCATATAGCGACC
>denovo379407_A.FITS2.19_865913
AACTCTCAACCTCTGACTTACTTAATCGTCGGTCAGCGGCTTGGATGTGGGCGCTGCCGGACTTAATTGATCGGCCGACCTGAAAAGTATGTCGTCGAGGACAACTTTATTGATGGCCGAGATAAAGCTGGTTTAAGTGCTGCTTCTAACTCTTTCGTCGCCTTCTGGTAAAGAAACCCCCTCATT
>denovo405295_G.FITS2.5_1621727
TAACCAATCCCGCTCGCTGGGTCTTGGGCACCGCCTCCTGGCGGGCCTCAAAATCAGTGGCGGTACGGCCGGGCTCGAAGCGTAGTAAACTTGCTCGCTANAGGGTCCCGGGCGGCACTAGCCAGCAACCGCCAATATTTCACA
>denovo412741_G.FITS2.20_1003254
ATCGTCGTGCCTCACCATCATCCTTTGCTGATGCGGGACGGAAGCTGCTCTCCCGTGTGTTACCGCACGCTGTTGGCCTAAATCCTATCCAATGACGCCTGGAGCGTACCTACATGCGGTGGTGAACTTGATCCATTACATTTTATCGGTCGCTCTTGTCCGG
>denovo92843_E.FITS2.2_797660
TGTGAACCCTCGCTCCCCCTCACGGGTGGAGGGGACCTGGACTTCCCAGACTCCTGCGGCTGGGTTGGCTGAAATTCGGAGGCTCCCGCTCGGGCCTGGATGGCAGCAGCAAGGTAGGTAGTTTACTCCTCCGGCTCATGCTTTGGGCACGCGGCATGAGCACGCAGGAAATCCTCACCT
>denovo20206_G.FITS2.1_332474
GTCGTCGTCCCTCACCTTCATGCTTTGCTGATTCGGGACGGAAGCTGTTCTCCCGTGTGTTCCCGCACGCGGTTGGCCTAAATCCGAGCCAATGACGCCTGGAGCGTACCTACATGCGGTGGTGAACTTGATCCATTACATGTTANCGGTCGCTATTGTCCGGANGCTGTAGATGACCCAAAGTCCAGA
>denovo228129_G.FITS2.9_1549970
CCTGGTTTGGTATTGGGCNACGCTGTCAGCCGCGTNCCTCAGATAGACCGGGTGGGTCTTCNGNCGCCTAAGAGTTGTAGAAACTATTCGCTAAAGGGTGTTCGGGCGGCTACGCCGTAAAACAACCAAATTTCTAA
