# Supplementary material for: CONSTAX: a tool for improved taxonomic resolution of environmental fungal ITS sequences
Source: BMC Bioinformatics. 2017 Dec 6;18:538. doi: 10.1186/s12859-017-1952-x (PMC5719527; doi:10.1186/s12859-017-1952-x)
Supplement: Supplementary file 2 — CONSTAX.tar.gz compressed directory. Contains test datasets, Python, Shell, and R scripts to use the tool. (GZ 175 kb) [file 12859_2017_1952_MOESM2_ESM.gz › CONSTAX/otus/test_data/ITS1_plant_500_otu.fasta]

>denovo46574_F.Ftrad.8_726500
ATAGAGGGCGANGCTCTCGCGCTCCGCTTTTATTTCCTTATACACCTGTGAACTATTTGCCTTTGGGCACAAACTTAAACATAATGTAATGAATGTAATCTACTATAATAAATA
>denovo204644_F.Ftrad.7_716008
AAAAAAGGCCAGAGCTTTCTATTATGCATCACACCTGTGAACTATTTGCCTTCGGGCACCAATCCAAACATAATGTAATGAATGTAATCTACTATAATAAATA
>denovo197869_G.Ftrad.10_184325
CAGAGTGTAACAACTCCCACCCCCCTTTGAACTTACCAGTCTTTGCTTCTGCGTGGTCTCCCCGGGCGCCCTCGCGTTCCCCGGAAACAGGCGCCCGCCGTGGGACTCAAACTCTTGTTTTAATTTAGTGGTATTCTCTGAGGGGCTATATGCAAACAAATGAATCA
>denovo68592_F.Ftrad.10_790931
GTGAATATATCNGGGTGCGTCTTAACTGAGCTCCCCAAACCTTCACAATCCACATACACCTGTGCACAGTTTTGGCTTTTGAGCAATCGAAAGCCAATCATTTTATACAAACCACTAGTTTAATGAATGTAACCGTTTTATATAAAAAAAATAAAATT
>denovo138412_C.Ftrad.10_1533762
CCCAATATGAAAGCGGGCTGGATACTCTGCAGTAGTGCCTTGCTTTATGGCGTGCGCTGCTGGAGCGCCTAGACTTGCTGAATTATTTATCCGTGTCTTTTGCG
>denovo154114_D.Ftrad.2_88984
CGATGAAAACCTTTTTTCTTGAGGTGTGGCTCGCACCTGTCTTACTAAATCGTGCATCCAAATTTTAACACGGTTGCATCGGTTGGCTGTCAAACAGTGCGCGCGGCGCTTTATTTCGCCATCGCCGCAAGTTAAATAGATTGAAAAATACGTGGCTTTATGGTTACAGTATGACCATCGAAGTTCGCTACACGCAGGACGATTTTTCACGTTCTGGTTGGTTGTGGCCTGTTGATGCTAAAGGTGAGCCGCTTAAA
>denovo39724_A.Ftrad.6_1725829
TTTGGAATTATAGCCATAAATACTGTGATAGTTGGGATGGTTGTATACATTTTTATAATAAACATAATTGTAACAATGGTAGCCTTATTATAAATAATA
>denovo66697_C.Ftrad.6_426341
CGATGAAAACCTTTTTTCTTGAGGTGTGGCTCGCACCTGTCTAACTAAAACGAGCTATCACATTTTAACACGGTTGCATCGGTTGGCTGTCAAACAGTGCGCGCGGCGATTTGATTAGACTCCCAGAACCTTGCGAGATGGTCCACATTTAATTAAAAAATAGTTTTAGTGTAAACAGGTNTTGAAGGGCTGTAGTCATTACTTGTTGTGAAATGTTTTGTTAATTACTTTAACGGACACAACCCTTATTATTAGTTGCCACTTTATTTAAATTATAANAGCACNATAATAAAANTGTCAATGATAAATCGAA
>denovo215609_E.Ftrad.4_1308379
CCTAGAGTTGCGGGCTTTGCCTGCCATTTCTTACCCATGTCTTTTGAGTACATTCGTTTCCTAGGTGGGTTCGCCCGCCGGTTGGACAACACTTAAACCCTTTGAAATTGAAATAAGCGTCTGAAAAAACTTAATAGTTA
>denovo208370_F.Ftrad.10_715436
CATAGCGTATGTAGACTTGGGTCTGCGACGTCTTACCCATGTCTTTTGAGTACCTTCGTTTCCTCGGCGGGTCCGCCCGCCGATTGGACAACATTCAAACCCCTTGCAGTTGCAATCAGCGGCTGAAAAAACATAAATGTTACAACTTTTAACAAC
>denovo190660_D.Ftrad.4_423429
CGATGAAAACCTTTTTTCTTGAGGTGTGGCTCGCACCTGTATAACTAAATCGAGCTACCACATTTTAACACGGTTGCATCGGTTTGCTGTCAAACAGTGCGCGCGTCGCATTACTTCGCCTCACCGCGTGGGTCTGCTGAAGCACAGAGGTTGATGTATGGACCCTCTATGGGCCGAAATTGGGTAGGCATTCACTTGCTATTTATAATTGTTGGCTTGGGCAGTGCATTCGACCCTCCAACAGGAAACCTTTCATTT
>denovo156028_G.Ftrad.8_221831
CCGAGTTCATGACCTTCGGGGTAGATCAACCACCTTTTGTATACTATAACTTTTTTGCTTTGGCGGGCCGCCTCACTACTTTCTTCGGCTGGTAAGTGCCCGCCCGAGGATCCCCAACCCTTAATTATTTGTGTCGTCTGAGTAAAATATTTAATATTTC
>denovo69330_G.Ftrad.18_190708
CAGAGGTCATGCCCTCCCGGGTAGATCTACCACCATTGAATACATACATTTGTTGCTTTGGCGGGTTGAATCGTCCACCGTCTTCGGCTTGTGATGGTCATCCCGAGAACGTAAAACTCTTAACTAAAGTGTCGTAGGTAGACCTGCGGAAGGAGCATTACAGAGTTCATGACATAACGGGTAGATCNCCCACCCTTGAATACATACCTTTTTTGCTTTGGCGGGTCGCATAGTACAAAGGATTTGGCTGGTGAGTTCCCGCCAGAGAACAATCAACTCGGACTTAAAGGGGCGTCCGCGTACTATATAATACTTC
>denovo254767_D.Ftrad.7_1444030
AGTGAATATTGTCACATCTCTTCGGAAAGCGTGACCTCCACTTGCTAACTCGGTACATTTATTTTGCGGGAAACTATATAGATCAGTAGTAATGCTCGAACTACATGTTTCCTGCTACTCATTTTATAACACTATTGAATATATGTAGCGAAATATCTATACAAAAAA
>denovo94769_A.Ftrad.7_1719368
ATGAATTTGTATTCTGACCTGCTTTCATACACTTGTGAACTTAAACGGTGTATTGGTGGAGATGCGGTATAGAAATGGATGTGCACCACCGAGATTTTGTCACCCATTTTTATGTCTGAACAAAACAAAAAACAAAACA
>denovo139592_D.Ftrad.9_1278734
ATGAATTTGTCTTCGGACATTGTCTCATCCACTTGTGAACTTACACTGTTGCTTGGTGGAGAGTGGTCTAGCGATAGTCCTGCCACCG
>denovo145739_A.Ftrad.7_1377650
CCGAGTACTATAACTCATAACCCTTTGTGAACCTTCATACCTGTTGCTTAGGCGGCGCGCCTCTAGGGGCGTGCGCGACGGCATTATCAGAATCTCTGTTCGAACACGACGATACTTCTGAGTGTTCTAAGCGAACTGTTAAACATTTCAA
>denovo133191_D.Ftrad.9_558636
GTGAATATTAGCGCATCTCTTTACTGAGAGCGTGACCTCCACTTTCTAACTCTGTGCATTTATTTGGCGGGAAGTTGCAGTAAAACGTAATATCCTGCGGCTAAATTTATAACCCCAGTTAAAGTATGTCACAAAATAACGAAACAAAAAA
>denovo6929_A.Ftrad.18_422025
GTGAATTTTTCCGCGAGTGTTTCAACTGACCTCCCCATCCCTTCACAATCCACATACACTTGTTCACTGTTTTGGCTCTTGAGCAATCGAAAGCCAATCATTCTATTCCAACCCCTAGTTTAATGAATTGAACCGTATTATCTAAACAAAATA
>denovo118947_C.Ftrad.8_798655
CGATGAATTCCTTTTTTCTTGAGGTGTGGCTCTTACCCATCTAACTAAATCGAGCGCCCACAATTTAACACGGGTGTCTTCGTTGGCTTTCAAGCAGTG
>denovo176874_B.Ftrad.5_225375
CCGGATCCGTGGTTTCGCGTATCGGGATGATCGGGAGCTTTTATCTCGGTATCGTCGTGCGCGTTGCTTCCGGATATCACAAAACCCCGGGACGAAAAGTGTCAAGGAACATGCAAACGAACGGCTGGCATTAGNCTCCCCGGAGANGGAGTGTGGGCGGATGCTGTGATGCGAAATGAAGTCTAAAA
>denovo103507_E.Ftrad.3_1129457
GTCACTGGCGAAGCTTTCGAGCCTAGCTTTTATCTTCCTCTACACCTGTGAACTATTTGCCTTCGGGCACCAAACAAACATAATGTAATGACTGTAATCTACTATAATAAATA
>denovo266084_D.Ftrad.2_1006296
CGATGAAAACCTTTTTTCTTGAGGTGTGACTCCCACCTGTCTAACTAAATCGAGCTACCAGATTTTAACACGGTTGCCTCCG
>denovo271760_G.Ftrad.5_37803
CAGAGTTATATAACTCCCAAACATATGTGAACTTCCCCTTTGTTGCTTCGGCGGAACCTACCTGGTACCTACCCTGGAGCGGCTACCCTGTAGCTACCCTGGAGCGGGCTACCGTGTAACGTACTGCCTGTGAACCTTTAAACTCTTGTTAATTTATAGTAATCTTCGCTACTTATTTAAATAAGTCA
>denovo49424_E.Ftrad.10_742956
CCGAGTGAGGGACCTCTGGGTCCAACCTCCCACCCGTGTTTATTTTACCTTGTTGCTTCGGAGAGCCTGCCTTCGGGCTGCCGTGGGGCATCTGCCCCCGGGTCCGCGCTCGCCGGAGACACCTTGAACTCTGTCTGAAGATTGTAGTCTGAGACAATATATAAATTATTTAAACCTTTCAACAACGGAGCTCTTGGTTCCGGCACGTAACAAGGGTTCCGTAGGTGAACCTGCGGAAGGATCATTACCGAGTGAGGGCCCGCTGGGTCCAACCTCCCACCCGTGCTTATTTTACCTTGTTGCTTCGGCGAGCCTGCCTTCGGGCTGCCGTGGGGCATCTGCCCCCGGGTCCGCGCTCGCCGGAGACACCTTGAACTCTGTCTGAAGAGTGTAGTCTGAGACAAAATATAAATTATTTA
>denovo44107_A.Ftrad.6_1369119
GTGAATATTAGCGCATCTCTTCGGAGAGCGTGACCTCCACTTTCTAACTCTGTGCATTTATTTGGCGGTTCCGAAGATGAAACAGAATAGTTATCATGTGTACATACTGTAGCTCTAGTTAAAACATGA
>denovo153161_G.Ftrad.13_248471
CCGAGTTCATGCCCTTCGGGTTATATCTCCCCCCCTTTGTATACTAACCCTTTTTTTCTTTGGCGGGCCGCCTCGCTACTTTCTTCGGCTGGTTAGTTCCCTCCCGAGAACCCCCAACCCTTAATTATTCGTGTCGTCTTAGTAAAAAATTTAATATTTCCAACTTTCACCCACTTATCTCTTGGCTCTATCCTCTATGAAGACCGGAGGGCCACATAGATAGTGGAGTAAGATGATAAGTGCCCACCAGNCAAACCAAAGCCGTGGATGATGAGTGGCGTCTGATTAAAATATTTAAGAAATA
>denovo110567_C.Ftrad.8_797073
CGATGAAAACCTTTTTTCTTGAGGTGTGGCTCGCACCCGTCTAGCTAAATCGCGCTACCAAATTTTAACGCGGGTGCATCGGTTGGCTGTCAAACAGTGCGCGC
>denovo144182_G.Ftrad.14_94289
AAGTCGTAACAAGGGTTGCTTCCACGGCACCCTTCTCTTACGCCTTTGCATCAACGCCTATAATCCCTGGTGTACCGTCTAGAAAGTGGTCTCTCTAGGCGACGTCGCCCCTGTGCTGGGCCGTTATCTCCCAATAGCGGATCATCAGCCAGTTTTCTGGTTCACAGGTTGGTTTGGCGGGCCCGTTCTCAAACGGACCGCTGGGGACTTGACTGCCTAGCCCGTGCCCGTCAGTNGAAACTAAAAGCTCCGAGTCACGGTGATGTCTAAGTAGAACTATAATAAATTA
>denovo170593_D.Ftrad.9_786056
GTGAATATTAGTGCATATCTACGGCGAGCCTCTCCTCCACTTTCTAAGTCTGTGCATCTATTTGGCGGCACCGACCATGAAACAGAAACG
>denovo60851_C.Ftrad.9_1633860
TTGAATTCAATTCATCGGTTGCTTCGGTCCGGATGTGCCAACAGGTAACNCTGTTGGTAATTCTATCCATAACAACTGTGAACTGTTGGATGCTTGCATCCACTTTTATATTAAACATTATCGTAACAAATGTAGTCTTATTATAAANAATA
>denovo154837_G.Ftrad.13_243505
CCGAAGTACAGGCCCTCTCGTAGGGCTAAACTTCCACCCTTTGTTAACCAAACTTTGTTGCTTTGGCGAGACGCCCTCGGGCCACCGGCTTCGGCGGGTGCGCGCTCGCCAGAGANAAACCAAACCAAAACCATTTAAGTTGTCGGCTGAAAAACAAGTTTAATAATTAAAACTTGCAANAAAGGATCTCTGGGCTCNG
>denovo8524_A.Ftrad.10_1698363
ATGAATTTGTCTTCGGACCTTCTCTCATACTCTTCTGAACTTACACAGTTGCTTGGTGGAGATGCGGCCTCGAAATGGATGCGCGCCGCCGAGATTTTTTCACCCATTTTTATGTCTGA
>denovo233194_H.Ftrad.2_1282543
CGATGAAAACCTTTTTTCTTTAGGTGTCGCTCGCACCTGACTCACCAAATCGAGCTACCGCCTTTTAACACGCTTGCAACGGTGGACTGTCAAA
>denovo90685_D.Ftrad.17_1269225
CCTAGAGTTGCGGGCTTTGCCTGCCATCTCTTACCCATGTCTTTTGAGTACCTTACGTTTCCTCGGCGGGTCCGCCCGCCCGTTGGACCACTTAAACCACCTTCAGTTTGAA
>denovo34221_E.Ftrad.4_1151191
GTGAATATTAACGCCTCTCTTCGGAGAACGTGTCCTCCACTTTCTAACTCTGTGAATTTATTTGGCGGATCCGATGGTTGGCCAGTTTT
>denovo271446_G.Ftrad.8_219860
AAGTCGGAAAAAGGTGTCCGTCGTTGAACCTTCGTAATTATCATTAGGGAATATTAGCTCATCTCATCTGAGAGAGTGACCTCCACTTTCTAACTCTGTTCGTTTCTATGGCGGTTCCTCTGGTTGTCCCTTTTTCTATTTGTCCACTCTCCCGACTGCGGCCCATTTTTTAACACTAGTTAAAGTATGTAACGACTTATCGCAACCAAAAAACAATTTCAACAACGGAATTCTTTTCTTGGTCATCGATTATTTATGGGGCGGTTACGAGTGTTGNANAGTTGGAGAAGTAGCCACTTGACGAACGGCGTCCCATTTTATCGCGCTAGTTAAAGGAGGTAACGGAATATCGAAACTAAAAC
>denovo139937_A.Ftrad.9_758219
TTGAATTAAAATCATCTGTGGCTTAGGTCCGGATGTGCCAACAGGTAACACTGTTGGTAATTCTATCAATAACACCTGTGAACTGTAGGATGCTTGCATCCACTTTTATACTAAACATTATTGTAACAAATGTAGTCTTATTATAACTAATA
>denovo222960_C.Ftrad.7_1240997
CGATGAAAGCCTTTTTTCTTGCGGTGTGGCTCGCACCCGCCTAACTAAATCGAGCTACCACATTTTAACACGGTTGCATCGGTTGGCTGTCATACAGTG
>denovo136333_A.Ftrad.18_1663649
GCGAATTTTAGCGCGTCTACTTCTCTATAGCGTGACCTCCACTTTCTAACTCTGTGCACTATATGGCTGAACTCGTGGAATAGAGTCGAAGCTC
>denovo96123_B.Ftrad.8_196865
CTTAAAAAATGTTGTTGGTGAGATCGTACATAACCTGCCCTCTTCGACATGCACGATTACAGCATGATTGCGATCCACCTTATACCAACGGGGCAGCCAAAGCTGGCCCGTGGGTATAAAACACATTTTGTGCACCGAAAACCTGGCGTGGCGTGCGGGCAGCGCAAGCTGCTAGTCAACCATGATTCATCATGGGTGTGGACAACCCG
>denovo100032_D.Ftrad.7_1438721
CCGAGTTTACAAACTCCCAAACCCTTTGGGAACCTTACCTATCGTTGCTCCGGCGGGATCGCCCCGGCGCCGTCGGGCCCGGAACCAGGCGCCGGCCGGAGGCCCCAAACTCTTATGTCTTTAGTGGTTTTCTCCGCTGAGTGACACATAAACAAATAAATAA
>denovo31557_D.Ftrad.11_1460706
ACGAAAAGTGTCAAGGAACATGCAAACGAACTGCTGGCATTCGCCTCCCCGGAGACGGAGTGTGGGCGGATGCTGGTCTGCGAATTGAAGTATAAAA
>denovo84317_B.Ftrad.20_163475
CCTAGATTTGTAGGCTTTGCCTACCATCTCTTACCCATGTCTTTTGAGTACCTTCGTTTCCTCGGCGGGACCGCCCGCCGATTGGGGAAACCTTAACCC
>denovo218184_B.Ftrad.9_180389
TCGATACCTTTCCAAACCAAAACGCCCCGCGAACCAAAGATCCCCACTCTCCGTGGGCCGGGTTCTTTGCCGATTCCTTGTCCGCCGGATCCGTGGTTT
>denovo188069_B.Ftrad.19_221996
CACACTAACCATGCGCGCTGGACACCCCACGCTGGGCACTACTTCACGACGTGCGAGGCGGGGCCGGCACTGCTGAATTATTTACCC
>denovo272301_F.Ftrad.13_934622
TCGTGCACGTTGCTTCCGGATAGCACAAAGCCCCTGCACGAAAAGTGTCAAGGAACATGCAAGCGAACGGCTGTCATTCGCCTCCCCGGAGACGGAGTGTGGGCGGATGCTGTGCTGCGAACTGAAGTCTAAAA
>denovo254571_C.Ftrad.8_1168613
CGATGAAAACCTTTTTTCTTGAGGTGTGGCTCGCACCTGTCTCACTAAATCGAGCTACCACATTTTAACACGGTTGCATCGGTTGACTGTCAAACAGTGCGCGCGGCGATTTATTTCGCCTCCCCGCGCATTGCGAGACGGTCGGCATTTTCCCAAAACACTGTT
>denovo271557_B.Ftrad.20_89597
CCTAGATTTGTAGGCTTTGCCGGCTATCACTTACCCATGTCTTTTGAGTACCTTCATTTCCTCTGCGGGACCACCCGCCGATTGGTCAATTTTAAC
>denovo228086_G.Ftrad.7_74475
CCGGGTTCATGCCCTTCGGGGTAGATCTCCCACCCTTTGTATACTATACCTTTGTTGCTTTGGAGGGCCGCCTAGCTACTGGCTTCGGCTGGTAAGTGCCCGCCAGAGAAACCAAAACCCTGAATTATTAGTGTGGTCTGAGTAAAATATTTAATATTTA
>denovo197664_H.Ftrad.2_1309168
CGATGAAAACCTTTTTTCTTGAGGTGTGGCTCGTACCTGTCTAACTAAATCGAGCTTCCACAATTTAAAACCGTTGCATCTGTTGGCTGTCAAACAATGCGCGC
>denovo216695_C.Ftrad.6_193579
CGATGAAAACCTTTTTTCTTGAGGTGTGGCTCGCACCTGTCTAACTAAATCGCGCTACCCCATTTTACCACGGTTGCCTCGGGTGGCCGTCACACAGTGCGCGCGGCGATTTATTTCGCCTTCCCGCGCATTGCGAGACGGTCGACCTTTTCCATAAACAGTGTTGCTACAGGAGCATAAGAATTTAAGACAATACTTGATAAAGGGTGTTCTGGAGGTGAAGCAGTAAAACAACCAAAGTCCAAA
>denovo196963_E.Ftrad.10_1376684
TCGGTCTTGTCGTGCGCGTTGCTTCCGGATACCTCAAAACCCCGGCACGAAAAGTGTCAAGGAACATGCAACCGAACGGCTGGCATTCGCCTCCCCGGAGACGGAGTGTGTGAGGATGCTGTGCTGCGAACTGAAGCAAAAAA
>denovo140366_D.Ftrad.1_1048715
CCTAGAGAACCTTTCTTCTCGAGGCATGTCTTACCCATGTCTTATGAAAACCTTATGTTTCCTTGTCAGATGCGTCCACCGGTTGGCTGACATAAAACCC
>denovo74198_E.Ftrad.16_360700
CCGAGTGCGGGCCCTCTGGGTCCAACCTCCCATCCGTGTCTCTTGTACCCTGTTGCTTCGGCGGGCCCGCCTTTTGGCCGCCGGGGGGCTTCCCGCCCCCGGGCCCGCGCCCGCCGGAGACTCCAACACGAACACTGTCTGAAGGTTGCCGTCTGAGTTTTCATATACGAAAAATCGTTA
>denovo164491_G.Ftrad.7_2249
CCGAGTTCATGCCCTTCGGTTTAGATCTGCCAGCCTCTGTATACTAGACCTTTGTTGCATTGGCGGGACGCCTAGCTACTGTCTGCGGCTGGTAAGTGCCCGCCAGAGAAACCAAAAACCTGAATGCTTAGTGTCGTCTGAGTAAAATATTTAAGATTTACAACATGCAACATGGCATCGCTAGGCTCTG
>denovo65540_A.Ftrad.9_914101
GTGAATACATAGGGTGTACAATTTAACTTGGAACCCGACCTTCTCAGATCTAACCCTGTGCATTTGTTTTAATGGAGAGCAATTTTCGGATTGTGAGCCATTTCACTTTATAAAAACTAGTCTCTGATTGTAAAATTTTTATAACAAATGA
>denovo173314_C.Ftrad.10_1084308
CACAATATGAAAGCGGGCTGGATACTCTGTAGTAGTGCATTGATTTACGGCGTGCGCTGCTGGAAAGCCTAGCATTGCTGGATTATTTACCCG
>denovo223366_D.Ftrad.2_1434292
TTGATTTGCCGATTGGCTTAAAACTAAATCCAAGTACACCTGTGAACCTTTTTATTGACAATCTGTGTTGATTTTACAAACAAGAGGTAAAGGAAGGCAAGTTATAATAACAAAAAATGGCTTTCAAGAACGTAACACTGGGCTTAT
>denovo114829_E.Ftrad.2_1290714
GTGAATCTAGAGGCATTCTTAGGAGTTCTCAAACCTCATTTCCAACACTGTGCACTTTTGGTTGGGCTGAGTCCATCTGGATTACAGCTGCCTCTCACCATAACACCAGTAAAAGTATGTAACATAAAAATATAATCATATAA
>denovo242302_H.Ftrad.2_1598756
CGATGAAAACCTTTTTTCTTGAGGTGTGGCTCGCACCTGTCTAAATAAATCGAGCTACCACATTTTAACACAGGTACATCGGTTGGCTGTCCAACAGGGCGCGCGGCGACTTATTTCGCCTCCCCGCGCATTGCG
>denovo238114_E.Ftrad.5_1365385
ACAAACCCATCACGCATCTCCTTGTGATGTTGGTTGTATGTTCCGGTGCTGAGAGCTGTGGCGCGAGGTGCCGTGTTAAAACAAGTGATCTGCATAAGTTTGTAACTCGTACTGAAACACTATCCTGGGCACAATAACAAACACCTTTTAACCATGCGTCTCTAGGCCCTT
>denovo5329_G.Ftrad.7_181140
CCGAAGTATAGTTCCTTTTATAGTGCTAAACTTCAACCCTTTGTTTACTATTCTTTGTTTCTTTGGCGCGCCGTCTTCGGACCACCGGCTCTCGGGCTTTTGATCGCTCTCCAGAGGAAAATCAAACCCAACCCTTTTTTAGTGTTTACTGAGAAACAAGTTTAATTGGTA
>denovo86035_G.Ftrad.13_219346
ACCGAGTTCATGCGCTTCGGTTTCGATCTCCCCCCCTTTGTATACTATCACTTTTTTGCTTTGGCGGGCCGCCTAGATACTTTCTGCGGTTTGTGGCTTTGGAGGACTGCCTANANACAGGCTTTGTATTGTAAGTGTCGGCCAGAGAAACCAAAATCATGAATTATTAGTCTCGTTTGACTACTATATATAATATTTAAAACTTGCAACCTCGGGTCTCTTCACTCNA
>denovo266082_E.Ftrad.3_1085252
CACTCAGTAGATCTCTAATGCTAAGGGGGAGCGGAAAGCTTGCCAGCATGCTGGCCTGCGAGTACGTTCTCTGTATGAACCCTTGTCTTTTTGCGCACTCATGTTT
>denovo252558_G.Ftrad.11_250052
CAGAGTTGCAAAACTCCCAAACCATTGTGAACGTTACCTTCAAACCGTTGCTCCGGCGGGCGGCCCGGGCACGCCCGGTGCCCCCTGGCCCCCTCGCTGGGCGCCCGCCGGAGGCAACCCAACTCTTGATACATTATGGCCTCTCTGAGTCTTCTGTACTGAATAAGTCA
>denovo240345_D.Ftrad.9_1054186
CCGAGAGTTTGTGGGCTTTGCCTGCTATCTCTTACCCATGTCTTTTGATTACTTACGTTTCCTCGGTGTGTTCTCCCACCG
>denovo161681_A.Ftrad.7_1706420
ATGAATTAGTCTTCGCACATTCTCTCATACACTCCTGAACTTACACTGTTGCTTGGTGGAGATGCGCCCTCGAAATGGCTGCGCGCCACCGAGATTTTTTCACCCATTTTCATGTCTGAACACAACAAAC
>denovo204415_G.Ftrad.13_32307
CCGAAGTACAGGCCCTCTCGTAGGGCTAAACTTCCACCCTTTGTTAGCCACACTTTGTTGCTTTGGCGAGACGCCCTCGGGCCACCGGCTTCGGCGGGTGCGCGATCACCAGAGAAAACACAAACCCAAACCATTTAAGTTGTCGGCTGAAAAACAAGTTTAATAATTA
>denovo96938_D.Ftrad.17_230951
TGGTAGTCCACGCCGTAAACGGTGGGCGCTAGGTGTGGGGGCCATTCCACGGTCTCTGTGCCGCCGCTAACGCATTAAGCGCCCCGCCTGGGGAGTACGGCCGCAAGGCAAAAACTCAAGGGAATTGACGAGGAACGGCTGGCATTCGCCTCCCCGGAGACGGAGTGTGGGCGGATGCTGTGCTGCGGACTGAAGGCGAAAA
>denovo241970_D.Ftrad.15_1279752
NNCAAAAACTATCCACTTGAATCACTTTGTATTGGTTTTTTGTCGCCATATCTCATGCTCCGTCACAAGAGTGTTGGGTATGTGTGGGCTAACCGAATGCTTTTTTCCGCAAGGTTGAAAGCTGATGTTTTTTATCACCCTTTACCTCAATAGGATTCTCGCAAGAACGAAAGTTTTTGCGTTCACTTCCAC
>denovo139714_G.Ftrad.14_144693
TTGAGTTAGGGGCCTCGGGGCCCCATCTCCAACCCTTGTCTATCNTACCATGTTGCTTTGGCGGGCCCGTTCTCAAACGGACCGCTGGGGACTTGACTACCTAGCCCGTGCCCGTCAGTNGCAACTAAAAACTCCGAGGCACGGTGATGTCTAAGTAGAACTATAATAAATTA
>denovo106682_C.Ftrad.4_1214689
CGATGAACACCTTTTGTCTTGAGGTGTGGCTCGCACCTGGCTATCTAAATCGAGCTACCTCATTTTAACTCGGTTGCATTGGTTGGCTGTAAAACAGTGCGCGCGGGGATTTAT
>denovo266725_E.Ftrad.2_1054034
CCCAGTTTAGGCCCTCACGGGTCGAATCTCCCACCCCTTGTATACTATACTATCGTTGCTTTGGCGGCCCTGCTTAGGCTATC
>denovo63431_D.Ftrad.9_1446065
GTCAGAAACGTCTTCCTCTACCATCTCCAAACCAAACTGTGAATCCTCCCTTTTGTCATACAAAACCACATCTCTGTAAAAGTCATTGTCTGAAATATGATTAAATCAAGGTA
>denovo33576_D.Ftrad.3_691904
CGATGAAAACCTTTTTTCTTGAGGTGTGGCTCGTACCTGTCTAACTAAATAGAGGTACCACATTTTAAAACGGTTGCATCGGTTGGCTGTCAAAAAGTGCGCGCGGCGATTTATTTTGCCTACCCGCGCATTGCGAGATGG
>denovo39152_E.Ftrad.6_561764
ACTGCTGTCGCTGTCAAGGGAGTTTGGGTCTCTGTACCTGGCCTGCCTTCTCAGCACACATCACACCCGGTTTAACGTAACAATCCCCAACTTTTTCACAACACTATTACATCAACCTCAGAATCAGCGGTGTGAGGGCCCATCTCGGTGGGCCCACCCCGTGCCATGAAAATCTGTA
>denovo74974_A.Ftrad.19_1738107
CTGCGGAAGGATCATTAGCGAATAAATAGGGTGTCCAATTTAACTTGGACTCCGTCCTTCTAACATCTAACCCTGCGCATCTGTATTAATGGCGAGCAATTTTCGGATTGTGAGCAATTTCACTTTATAAACACTAGTCTATGAATGTAACATTTTTATAACAAACAA
>denovo190935_E.Ftrad.1_1109655
CAAGAACGCCCGGGCTTCGGCCTGGTTATTCATAACCCTTTGTTGTCAGACTCTGTTGACTCCGGGGAGACCCTGACTTCGGGCGGGGGCTCCGGGAGGACAGTTCCAACTCTTGCGTAACTTTGCAGCCTGAGTAAACTTAATTAATAAATTAATACTTTTAACAACGGAT
>denovo113059_E.Ftrad.3_1007591
GTGAATAACACGGGGTTCCCACTATGTTGGCCCCAACCCCTTCACCCATAGCCACACACCTGTGCACCGCTATTGACGGCCGATACGCAAGTATCCTGTCTGCTACTAGCAACCCTTTTGACACATACACACAAAGTAAATGAATGTCACTGTAACTACGCAAGTAGAAACA
>denovo203379_G.Ftrad.7_238800
CTGAGTTCATGCCCTCCCGGATATATCTCCACCCTTGAATACAAACTCTTTTTTCTTTTTCGGGACGCTTCTGCTCCTGGCTTCTGCTTTTGAGTGCCCTCCATAGAACCCTACCCTTTGAATTACATTGTCGTCTGAGTACTATATAATCGTTA
>denovo230164_E.Ftrad.6_210670
CCGAGTTAATGCCCTCACGGGCCAATCTCCCACCCTTGATTATCGTACCTTAGTTGCTCTGGCAGGCCGGGGCAACCCCCGTGGCTTCGGCCTTGGTCGGCCTGACAGATGAAACAAGCCCTGTGATTAGTGTTTTCTCAATTAGATATAAAACTTA
>denovo84117_G.Ftrad.1_257297
ACTGATTGAAAGTATGTCGAACTTGCTCACAGGCAGATCATATCCATTACTCATGTGAACATGTCGTATGGCTTAGGGAACACAGCAAGGGTGTATCGACCCATCTACTTTAACTAAACACACTGTAAAAAATGTAGTCTGATTATAACATAATAAAACTTTCGACCACGCATCTCTTGAACCNC
>denovo152490_A.Ftrad.4_1364935
CGATGAAAACCTTTTTTACTGACGTGTGGCTCGCAACCCTCTAACTACAGCGAGTGACCACATTTTAACAACCCTGCATCCGTTCGCTGTCAAACAGTGGACACGGCGATCTATTTCGCC
>denovo58436_D.Ftrad.17_1428126
TATCCTATGCCTTTGTTGCATAGGCGGGGCGCCTAGCTACTGGCTTCGGGTGGTAAGTGCACGCGAGAGAACCCAAAACCCTGAAATATCAGTGTCGTCTGAGTAAAATATTTAATATTTA
>denovo46923_G.Ftrad.17_191089
CAGAGTTGNACAACGCCAAGCCCTTTGTGAACGAACTAGTAAGTTTGCTCGGAGTGGATCACTTCAGGGGGTAGCGCTCCGTAGGATCACTCAACTATTGTAGTTTTGGCATCTCGGAGTGATTACAAAATGAATCAAAACTTTCAACCAGGGATCTCTTGATTGTG
>denovo67937_F.Ftrad.8_770581
GTAAATGGCGANGCCTTTCTATTCTCCATAACTCCTGTGTACTATTTGCCTTCGGGCACCAATACAAACATAATGTAATGAATGTAATCTACTATAATAAATA
>denovo62996_C.Ftrad.8_1073965
CGATGAAAACCTTTTTTCTTGAGGTGTGGCTCGCACCTGTCTAACTAAATAGAGCTACCACATTTTATTACGGCTGGATCGGTTGGCTGTCAAACAGTACG
>denovo61391_C.Ftrad.2_1609527
GGAACCAGGCGCCCGCCGGAGGGACCAACCAAGCTCCTTCTGTAGGCCNCTCGCGGACGTTAATTTTACAGCGCTGAGCAAAAATTCAAAATGNATCA
>denovo117453_F.Ftrad.9_84776
GACAGACCTAANAGGTGTGGCCCGAGCCAGTGGGTAAAAGCCCTGGTGTTGTGTGTTGCCCTACCTTGACATGCGGCTTGTCGACCTGGGCCTGGAGGGCAGTTGAGAAATGCCTTGCCAGCATCCAAATGCAAATTTGCAGGTGCCGTGGACATCACGCAAACCCTTTACAACTTAGACATTTCAAATTATTGTCTGACATTACTTGTATCATTTAATACAAAA
>denovo94106_D.Ftrad.1_649506
CGATGAAAACCTTTTTTCTTGAGGTGTGGCTCGCCCCTGTCTAACTAAATCGAGCAACCACATTTTAACACGGTTGCATAGGTTGGCTGTCAAACAGTGCGCGCGGCGATTTATTTTGCCTCCCGAAATATAGAAATTAAAAAGAAAAGATATGCCGATTGGAAGAGTTATATTATAAAAACAAAAGACGATCCTTGCAAGGATCGCGTTATGCTCTCTTTTAAATCTGGAATCAGACACGTAGCACTCGTCGAGGAAACTAA
>denovo253015_A.Ftrad.15_1566521
CCGAGTGAGGGACCTCTGGGTCCAACCTCCCACCCGTGTTTATGTTACCTTGTTGCGTCGCCGAGCCTGCCTTCGAGCTGCC
>denovo67146_A.Ftrad.16_360028
CGATGAAAACCTTTTTTCTTGAGGTGAGGCTCGCACCCGTCTAATTAAATCGAGCTACCATATTTTAACACGGTTGCATTGGTTGGCTGTTAAACAGTGCGCGCGGCGATTTATTTCGATCATTCAAAAATGAAAAAGCTTAATTAGATGCTCATAATTTAAAACTACTCTTTAAATCTGTTACCTACATTTGAAAAAAAAAAA
>denovo41566_F.Ftrad.8_923506
GTGAAAACAACGGGGATCGTCTTAACTGACCTCCCCAACCCTTCACAATCCACATACACCAGTGCACAGTTTTGGCTGTTGAGCAATCGAAAGCCAATCATTTTATACAAACCCCTAGTTTAATGAATGTAACCGAGTTATATAAACAAAATA
>denovo248264_G.Ftrad.19_115680
ATATAGCAATGAATCGTCAGCGCCCTGGCAGCAATCCTGGGTGCCACCCTCCTCGGCGTGTTTCGAGCCGTCGCGCCTCTCTGAGAAGCGCGGTTCATACCTCCACCCTTGAATCAATTACCTTTGTTGCTTTGGCAGGACGCCTCGTTCCAGCGGCTTCGGCTGTTGAGTGCCTTCCAGAGGACAACAACTCTGGGATTAATATGGTCTGAGTACCTTATAATNATAA
>denovo267476_G.Ftrad.19_8152
CCGAATTACAGGCCCTCTTGTAGGACTCTACTTCGACGATTTGTTTACGATACTATGTTTCTTTGGCGTGACGTACTCGGACCACCGGCCCTTGGGCTAGTGCTCCATCACCAGCGAAAACCCTAAATTCTACCATTTTAAGTGGCGTCCGAAAAACAAGTTTAAGTATTCAAACTTGCCACGACGGATCTCTTATTTCNG
>denovo126698_H.Ftrad.14_1822666
GTGAACATCCCTAACTGTTGCTTCGGCGGGCAGGGGGTCCCCTCGGGGACGCCCTCCCGGCCACGCCCTTCGCGGGGCGAGGCGCCCGCAGTGGGATACCATACTCCATTTTAACATCGTTTCTTCTGTGTGGCACAAGCAAATAATTA
>denovo52499_G.Ftrad.17_14325
TTGAATAACACGGGCGTCCCACTCTGTGGGCCCCACCCCCTTCACCATATCCACACACCTGCTCACCGCTAGTGACTGCCGATACGCCAGTATCTTGTCGCTGCTAGCAACCCTTTACACATCCACACCAAGTAAATTAATGTCCCTGTACCTACACGACTAGAAAAAAAATAAAACTTTTGGACATGACACTCTTGTTTCAAGATAATCACTGAATACATCTAACCCAAAAATCATTAGTTGTCATTCTAACTCAAATAATTTAAACAGATAGACCTCAAATCCGTCCGGGTTACCCTCGCAAACTAC
>denovo131582_A.Ftrad.12_986514
ACAAATCTCTGCGTGCAGTACAGCCGAAAGGCTGCTACGAGCACACATAAGCACCCTAGGGCACACGCCCTAGTGTGAAGGGGGTCTACGGAGCAATCCAGCGACCCCCACAGCTCATTCGTGACCACATTAACGCTCGTTTGTATGACAGAGTTATGTGAATTCACAAATTGA
>denovo28294_G.Ftrad.18_205740
AAATCTTAACAAGTGTTCCGTCGTTGCCCCTTCGGCATTATCAATACCGAGAGATGGACGTGCGTTTGCTTGCGGCCCACGTCCCGGGGGGGTTCCCCTCTACTCTTCTCCCCTATGCGTACCCACCTCTTTTGCTTCTGCGAGCGCCGGGGGGCATAGTGCGCCCAGGCACCGGCGGCGGTCGGGCCATGCTCGCCGAGGACAAAATTCCACTCCGTTTGAAGCCACGTCCGATATCAACTATAAATCCAAGCA
>denovo129059_G.Ftrad.2_12274
TTGAATTTTTGAAGGAGCTGTTTGCTGGCCTCTAGCGGGGCATGTGCACGCTCCGTTCAAATCCAACCTTCATACCCCTGTGCACCTTTTGTAGGGTCGTGGCCGCGAGGCTGCGCTCTATGTTCATCATAATCTCTTCAGTCTGTGTAGAATGTTCAGTGCGTGTAACGCATCATTATA
>denovo148653_F.Ftrad.13_911572
TGCGCATTGCTTAAGGATATCACAAAACCAAGGCACGAAAAGTGTCAAGGAAAATGCAAACGAACGGCTGGCATTCGCATCCCCGGAGACGGAGTGTGGGCGGATGCTGTGATGAGAACTGAAGTATAAAA
>denovo51390_B.Ftrad.10_132910
AACAAGCTCCTGGTGAACCCGGTGCCCCAAAGGGCCCCGCGGATACTACCATACATGGGGGAACAGACTGACCACTAATTGCCTACTCACTCACTGCGAGTGCAGTAGGAGCCGAAAGTCTCCTTTGGCAGGGG
>denovo56050_E.Ftrad.2_1312836
CAGAGTTTAGGCGCTCACGGGTCGAATCACCCGACCTTTGTATACTATACTATCGTTGCTTTGGCGGGCCTGCTTAGTCTATCGGC
>denovo101651_D.Ftrad.10_1461940
AGTGAATTAAACATGCTTGGTGTCCACGCTTCGGCAAGGGCCTTGCTTAAATCACATCCTAACTCCTGTGCACTGTAAGACGTATGATGAGGTCTTTGGCCAAGTAAACGTCTGGCCATTTGTAACAAACAATTAATGGAACAAACTTAGTCTTACTATAACAGAATA
>denovo94303_A.Ftrad.14_542943
TTGTAAAACTCAGCAGCCTCTGGACTCCGTTCACTCGGGCCTAGAGCTGCGATCCACAAACAAAACACACGTGTGCACCTATGAATTTTATGCACCAGACGGCAGCTATTAACCGTGCCGCGCTTTAGTACGGTCATTCTTCGGAATCGACCACATTAACGCTTGTTTGTTTGACAGAGTATTATGATACACATAATAATAGA
>denovo3552_B.Ftrad.13_204355
TCGATACCTGTCCAAACCAGAACGACCCGCGTACCAAAAATCACCACTATCGGTGGGCCGGGTTCTTAGCCGATTCCTTGCCCGCCGGATCCGTGGTTT
>denovo111279_E.Ftrad.11_1358551
GCGTCGCTACCGGATAGCACAAAACCCCGGCACTAAAAGTGTCTAGGATCATGCAATCGAACGGCTGGCATTTGTCTCCCCGGAGAGGGAGGGTGGGCGAATGCTGTGCTGCGAACTGAAGTCTAAAA
>denovo191042_C.Ftrad.9_954300
CTAAACGGCGACGCTTTCGAGCTTAGCTTTTATATCCTTATACACCTGTGAACTATTTGCCTTTGGGCACAAACTTAAACATAATGTAATGAATTTAAACTATTATAACATTTA
>denovo217361_A.Ftrad.13_1736477
CGGCCTTGTTAATCATATCCTGATGTTGTCCTACACTGTTGCCTCCGTGGCTACACTGCCGACGGGCTGAGACTTCTAGTGGTCACTTCAAACGCGTTCATAACTTTGCAGTCTGTGTAAACTTAATTAATAAATTA
>denovo20939_A.Ftrad.4_1198578
CCGAGAGATGGAGCTCTGGGCTGATCCTCCCACCCGAGTTTATTTTACCTCGTTCCTTCCCCCAGCCTGCCTTCCGGCTGCCGGGG
>denovo116913_C.Ftrad.9_1613364
GTGACCTCCTATCTCTAACTCTGTGCACTATATTGCGGAACTCGTGGAAGAGCGTCCAATCTCGGAAACAGGTTCTGCGGATCATTCTCAAACACTAGTTAAAGAACGTAACGAACTAACGAAACANAAAA
>denovo34409_D.Ftrad.8_1391519
CCGAGTTTACAACTCCCAAACCCCTGTGAACATACCTTAGTGTTGCCTCGGCGGATCAGCCCGCCCCCAGTAAAACGGGACGGCCCGCCAGAGGACCACAACTCTAAT
>denovo208899_E.Ftrad.6_1044249
CCGAGTGAGGGCCCTTTGGGTCCAACCTCCCACCCGTGTTTATCGTACCTTGTTGCTTCGGCGGACCCGCCTCACGGCCGGCCGGGGGC
>denovo119093_G.Ftrad.13_58400
CCGAAGTACAGGCCCTCTCGAGCGCTAACCTTCCACCCTTTGTTTATTATACTATGTTGCTTTGGCGGATCGCCCTTCTGCCACCGGCTTCGGCTTGTGCGTGTCCGCCAGAGCCCCCAAACCCCAACCATTATACGTAATTGTCTGAAAACAAGTAAAAATTGTAACAACTTTTCCGTAGGTGAACCTGCGGAAGGATCATTACCGAAGTACAGGCCCTCTCGAGGGCTAAACTTCCACCCTTTGTTTATTATACTATGTTGCTTTGGCGGATCGCCCTTGGGCCACCGGCTTCGGCTGGTGCGTGTCCGCCAGAGACCTCAAACCCAAACCATTATACGTAATTGTCTGAAATCAAGTTTAAATTATTA
>denovo52380_C.Ftrad.9_1024323
ATAGGGTCCTCTGCTGGAAATCATTTGTCTAGCTCTTTTCTTTTCGCAAGTATAGGGCTTTCATACACACCGTGAACTGTGGCTTCGGCCATCACAAACTGTTAGTAATGAATGTAATATCATAACATAAACAAAACTTTTAACAA
>denovo65411_G.Ftrad.7_250350
CCGAGTTCATGCCCCACGGGGTAGATCTCCCCCCCTTTGTATACTATCCCTTTGTTGCTTTGGCGGGCCGCCTAGCTACTGGCTGCGGCTGGTCAAGTCCCGCCAGAGAACGCAAAACCCTGAATTATTAGTGTCGTCTGAGTAAAATATTTAATATTTA
>denovo96762_E.Ftrad.4_872642
CCGAAGAACAGGCCCTTTTATAGGGCTACAATTCCACCCTTTGTTTACCATACTATGTTGCTTTGGCGAGAAGTCTTCGGACCACCGGCTCCCGGGCTGGGGCGCGCTCGCCAGAGAAAACCCAAAACCAAACCATTTTAAGTGTCGTCTGAGTAAAAGTCGTAACAAGGTTTCCGTAGGTGAACCTGCGGAAGGATCATTGCCGAAGTACAGGCCCTTTTATAGGGCTACACTTCCACCCTTTGTTTACCATACTATGTTGCTTTGGCGAGACGTCTTCGGACCACCGGCTCCCGGGCTGGTGCGCGCTCGCCAGAGAAAACCCAAACCCAAGCCATTTTAAGTGTCGTCTGAAAAACAAGTTTAATTATTA
>denovo248301_B.Ftrad.16_196018
TTGAAACCTTTCCAAACCCAAACGACCCGCGAACCAAAGATACCCACTCTCCGTGGGCCGGTTTCTTAGCCGATTCCTTGCCCCCCGGATCCGTGGTTT
>denovo246298_E.Ftrad.2_1294742
ACAATTTTGGAGGCAGGCTGTATCAGTCTGGTTGGCACCAACTAGCATGACCCTCTCTTTTGTACCCTTGTCTATTTTCGCA
>denovo101648_G.Ftrad.10_116108
CAATTCAGTAGCTTGCTACTGTTAGGAGGTGCTGTTAGTCCGCATAGTTTAATTAATTCTGCGCGGCCGGCCCTCTGTTTGTACCCTTGTCTTTTGCTCACTCATGTTTCCTCGGCGGGCTTGCCCGCCGATGGGACAAAATTATAACCTTTTTAATTTTCAATCAGCGTCTGAAAAAACTTAATAATTA
>denovo273091_A.Ftrad.4_1432190
CGATGAAAACCTTTTTTCTTGAGGTGTGGCTCGAACCTGTCTAACTAAATAGAGCTACAACATTTTAACACGGATGCATAGGTTGGATGTCAAACAGTGCGCGCGGCGATT
>denovo254774_A.Ftrad.15_1732079
CTCTGTTGCCTCCTGGTCTACCCTGCCTTCGGACGGAGGCTACGTGTATACATTTCAAACTCTTGCGTAACTTAGCAGTCTGAGTAAACTTAATTAATAAAATA
>denovo57122_G.Ftrad.15_223314
GTGAATAAACCGGGGAGCGTCTTACCTGCCCTCCCCATCCCTTCACACTCCACATACCCCTGTGCACTGTTTTGGCTTTTGAGCAATCTAAAGCCCATCATTTTATACAAACTCTTAGTTTAATGCCTGTAACCATTTTATATACACAAAATA
>denovo116144_C.Ftrad.9_923967
ATGAATTTGTCTTCGGACATTCTCTCATACACTTGTGAACTTACACTGTTGCTTGGTGGAGATGCGGTCTAGAAATGGATGCGCGCTACCGAGATTTTTTCACCCATTTTTATGTCTGAACAGAACAAAAT
>denovo153191_E.Ftrad.8_1042795
CTGAGTGAGGGCCCTCTGGGACCAACATAACACCAGTGTTTATTGTACATTGTTGCTTCGGTGCGACCGCCTCACGGACG
>denovo88203_C.Ftrad.8_1161564
GTGTGTATTCCTGTTTTTTTTAGGTGAGGGTCGCCTCTGCTTACTTAAATTGTGCAATTATAGTTTAAAGCGATTGCATCAGTTAGGTGTCAAACAG
>denovo259143_D.Ftrad.8_816966
GTGAATGTTAGCGCATCTCTTTACTGAGAGCGTGATCTCCACTTTCTAACTCTGTGCATTGATTTGGCGGGAAGTTGCAGTAAAACGTAATTTCCTGCGGCTCGTTTTATAACACTAGTTTAAGTATGTAACGAAATATCGAAACAATAAAAAACTTTCAACAACGTAGCTCATGTCTTGCT
>denovo236801_F.Ftrad.13_892409
CGACACCAAAAACTATCCACGTGTACCACTTTGTTTATGTTTTTTGTCGCCATATGCAACGCTTCTTCGAGGAGTGTTTGTGTATGTGTGGGCTAACCGAAGGCTTTTGACCGTAAG
>denovo238432_D.Ftrad.2_212307
GTGAGTGTCGTAGGGGCTTAAAACTATATCCATTTACACCTGTGTACCGTTTGACTCACACTCTGTGTTGATTTTACAAACCATATGTAATGAAAGTCAAGTTATAATAACAAAAAA
>denovo127013_A.Ftrad.16_1650507
CGATGAAAACCTTTTTTCTTGAGGTGTGGCTCGCACCTGGCTAACTAAAGCGAGCTACCACATTTTAAAACGGATGCGTCGGGTGGCTGTCAAACAGGGCGCGAGGCGATTTATTTGGC
>denovo219850_D.Ftrad.4_1050437
CGATGAAAACCTTTTTTCTTGAGGTGAAGCTCGCACCTCTCTAACTAAATCGAGCTACCACATTTTAACCCGGTTGCATAGGTTGGCTGTCAAACAGTGC
>denovo140368_E.Ftrad.5_1352449
CCTACCTCGCCGTTGCTTCGGCGGGTGGCCCCGGGGCAACCCGGAGCCGCTCCGGCCCCCGCTCTCGGGGCCCGGCAAACCCGTCAGAAGAACGAAACTCTTCGTCATCAGTGGCCTCTCTGAGTAACTTATACAATAAGTCA
>denovo149843_D.Ftrad.7_795855
GTAAACGGCGACGCTTTCGAGCTTCGCTTTTATATCCTTCTACACCTGTGCACTATTTGCCTTTGGGCACCAACTTAAACATAATGTAATGAATGTAAACTATTATAACAAATA
>denovo136893_G.Ftrad.18_110747
CACGAGGATTTCATTTTGGTTTTATGCCATCTGAAAATCTCCACCCTTTTTTTACATTACCTTTGTTGTTGCCTCGGTGGGTGCTTTCTAGCACCTGCCGGCAGACACCTTCAAAAACCATTGATTTAATACTATAGTCAGAGCTGGAACAAGCACAAGATTAATANAGCT
>denovo36734_D.Ftrad.7_1430941
CCGAGAGTGCCCCTCCGGGGGCGACCGCCCACCCGTGATGATTTACCGACGTTGCTTTGGCGGGCGGCGCGCTCCGGCTCGCCCCACGCCCGTCAGAGGCCCCGAACAATCGTTTCAATCTTGCAGTCTGAGTGAAAAACCACAAAGCTGCAA
>denovo223249_C.Ftrad.8_652034
CGATGAAAACCTGTTTTCTTGAGGTGTGGCTCGCACCTGTCTAACTAAATCGAGCTACCACATTTTAACCCGGTTGCATCGGTTGGCCGGCAAACAGTGCACGCGGCGATTTATTTCGCCTCCCC
>denovo242431_D.Ftrad.7_1470021
TAGAGAATATTAGCGCATCTCTTCGGAGAGCGAGACCTCCACTTGCTAACTCTGTGCATTAATTTGGCGATTCCGATGGTTGGCCAGTTTTCGAATTGGCCACTTGACGGACTGCGGCTCATTTTATAACACTAGTTAAAGTATGTAACGAAATATCGAAACAAAAAA
>denovo249479_B.Ftrad.19_247401
TTTCTGAGCCGATTCCTTGCCCGCCGGACCCGTGGTGTCGCGTATCGGCATGCTCGGGAGCTTTGATCTCGGTCTTGTCGTGCGCGTGGCTTCCGGATATCACAAAACCCCGGCACGAAAAGTGTCACGGAAAATGCAAACGAACGGATGGCATTCGNCGACCCGGAGANGGAGTGTGTGCGGATGCTGTGATGCGAACTGAAGTATAAAA
>denovo63140_A.Ftrad.13_1736825
CTCCTTCTCCAATATCTTGTCGGTACTTTTTGTTCGGTGGAGGGCCTCTCAGCCGCTTGGACAACATTCAAACTTTTTGCAGTGGCAATCAGCGTCTGAAAAAACATAACAGTTA
>denovo23114_E.Ftrad.3_1350702
TGTCTGTACCCTTGTCTTTTGCTTACTCATTTTTCCTCGGCGGGTTTACACCCGCCGGCTGGACAACTCTATAACCTTTTTAATTTTCAATCAGCTTCTGAAAAACCTAATAATTA
>denovo162221_D.Ftrad.10_560942
CATATCTGAGGCCCGTTATAGGGTCTATATATATGTTCGAGGCAGCAATGCTTCGTGACATTTACGCTTGTATGTTTGACAGAGTTAGTGTGATTATTATTAACAAAGA
>denovo128445_B.Ftrad.19_243505
CATAACCCTTTGTTGTCCGACTCTGTTGCCTCCGGGGCGACCCTGGCTTCGGGCGGGGGCTCCGGGTGGANACTTCAAACTCNTGCGTAACTTTGCAGTCTGAGTAAACGTAATTAATAAATTA
>denovo109274_D.Ftrad.19_1445521
GTGAATTTTAGCGCGTCTACGTCGGTAGAGCGTGACCTCCACGTTCTAACTCTGTGCTCTATATGGCGGAACTCGTGGAAGAGAGTCAAATCTCGGAAACAGGTTCTGCGTCTCATTTTAAAACGCTAGTGAAAGAATGTAACGATATACCGAAACAAAAAA
>denovo186604_D.Ftrad.5_1409075
GTGATTGCATTAGCGGTTTAAAACTATATCCATTTACACCTGTGAACCGTTTGATTGACACTCTGTGTTGATTTTACAAACAATATGTAAAGAAAGTCAAGTTATAATAACAACAAATAACTTTCA
>denovo67845_G.Ftrad.3_65167
CCGAGTTCATGCCCTTCGGGGTAGCTCTCCCACCCTTTGTATACTATACCTTTGTTGCTTTGGCGGTCCGCCTAGCTACTGGCTTCGGCGGGTAAGGGCACGCCAGAGAACACAAAACACTGAATTATTAGTGTCGGCTGAGGAAAATAGTTAATATTTAAAAATGTCAACAACGGAGATNTTGGCTCTG
>denovo73827_E.Ftrad.2_1354610
GGCCGCCTAGCTACTGGCTTCGGCTGGTAAGTGCCCTCCAGATAACCCCAAACCCAAACCATCTACAGTGTCTTCTGAATAAAAAGTGTAATATGTA
>denovo59732_G.Ftrad.15_255293
AGGTCGTAAACGCTGTAAACGATGTGACCTTGCGGAAGGATACTAACCATTTAGGGCAGGAAGATGGGGATGGTTGAGTTTCTCGCCGCTCGGATGGGCGTGACATTTCCACTTGTTGGTCCTATACGATGATTGCCTCAGCGGTGTTTGTTGCCGAGTGAATCCAATTACAACCTAATTCATTTTCAATCATTGTCTGGACAAAATTAATAATTA
>denovo46790_G.Ftrad.18_117780
CTTTCAGTACTTTGGGGGCTGTCAGTCTCTATCACTATAGCAAGCCTACGTCTGACACCCTTATCTTTTGCGTACCTTATGTTTCCTCGGCGGGCTTTCCCGCCGGTTGGATAAACTTTAAACCTTTTTAATTTTCAATCAGCGTCTGAAAAAACATAAGAATTA
>denovo156256_E.Ftrad.3_488679
GTGAATATTAGCGCCTCTCTTTACTGAGAGCGTGACCTCCACTTTCTAACTCTGTGCATTTATTTGGCGGGAAGTTGCAGTAAAACGGAATTTCCTGCGACTCATTTTATAACTCTAATTAAAATAAGTAACGAAATATCGAAAAAAAAAA
>denovo69404_C.Ftrad.1_662237
CAAGTGCTCCCGGCCTAACCACCGGGATGTTCATAATCCTTTGTTGTCCGACTCTGTTGCCTCCGTGGCGTCCCTGCCTTCGAG
>denovo144302_H.Ftrad.10_1179892
TGAATTTACCGCTCTATAACCCTTTGTGAACATACCTAAATGTTTCTTGTCCATTCATTTTGATCA
>denovo112969_F.Ftrad.1_48406
TTGAATAATAGNGCTTCCCATTCTTTGGGGCCCGAACCTCACATAATTTCCACACACTTGTGAATCGTTGGAGCATGGAAGGAGAGACTCTCTCGAGTCTCTGTGAAAATGCTCTGACACCCATTTATTATTACAAACTCTGAGTTAATGGATGTAGTTATAAACTTTTTTATGAATAAAAAATATATTTATATTTAAAGATACTGTTCTCTTGATTCACAATACTACTAAAAAGTCAGCTTTACCCACCTCTTACTTATAACAC
>denovo134494_G.Ftrad.2_10472
CAAATCCATCCACTTCTCATACCCGAGACCACGTTGAAATGGTCCCCAGACCCCAGGCGGCCGGCCCCACGCTTTCAGGCCCCCCGGGGCTTGCCTGCGGGGACGACCCCTGGCCTGGGCTGTTAAACTAGTGCTACGTTGTTGCTCAAATGTATCTTGATTTCAATCAAACGAAAACTTGTA
>denovo90014_G.Ftrad.15_198997
GTGAATAAACCTGGGCTCGGCTTAACTGACCTCCCCATCCCTTCACAATCCACATCCCCCTGTGCACTGTTTTTGCTTTTTATCCATCGAAAGCCAATCATTTTATACAAACTCTTAGTTTAATGAATTTAACCGTTTTATATAAACAACATAAAACTTTCAATAACGTATCTCTTTTATCTCGCATCGATTCCGTAGGCAGACCTGCGGAAGTATAACTAGTGAATTAACCGGGGAGCGTCTTANCTGACCTCTCCATCCCTTCACAATCCACATCACCATGTGAACNGTGTTGGATTCTGAGCAATCGAAAGCCAACCATTGTATACAAACTCATAGTTTAATGAAGGTAACCGTTTTATATAAACCAAATA
>denovo107376_G.Ftrad.7_120804
CCGAGTTCATGCCCTTCGGGTTAGAGCTCCCCCCATTTGTATACTATACCTTTGTTGCTTTGGCGGGCCGCCTAGCTACTTTCTTCGGCTGGTAAGTGCCCACCAGNGAACCCAAAAACGTGAATTATTAGTGTCGTCTGAGTAAAATATTTAAGATTTA
>denovo267593_A.Ftrad.9_1596699
GTGAATATTAGCGCATCTCTTCGGAGAGCGTGAACTCCACTTTCTAACTGTGTGCATTTATTTGGCGGTTCCGACGATGAAACAGAAATGTTTTCATGTATAAGAAGTGCGGTTCATT
>denovo230159_D.Ftrad.10_1227332
CCTGCGTGAGGGCCTTCGTGCTCGACCTCCAACCCTTTGTGAACACAACTTGTTGCTTCGGGGGCGCCCCTGCCGTTTCGACGGCGAGCGCCCCCGGAGACCATCCAACACTGCATCTTTGCGTCGGCGTTTACGTAACCTAAAC
>denovo196615_F.Ftrad.8_918853
GTGAATACATCGGGGAGCGTCTTAACGGACCTCCCCAACCCTTCACAATCCACATACACCTGTGCACTGTTTTGGCATTTGAGCAATCGAAAGCCAATCATTTTATACAAACCCCTAGGTTAATGAATGTAACCGATTTATATAAACAAAAAA
>denovo12361_C.Ftrad.19_878037
CCCAAAAACTCTCCACGTGAACCACTTTATATAGGTTTTTTGTCGCCTTATCTCATGCTACTTCAAAAAATGGTTGTGTATGTGTGGGCTAACCGAAGGCTTTTGTCCGTAAGGTTGGAAGCTGATGTTTTTTCTCACCCTTTACCTCAATATGATTTTCGCAAGAACGAAAGTTTTTGCGTTTACTTCCAC
>denovo120927_A.Ftrad.18_1620191
ATGAATTTGTCTTCGGACATTCTCTAATACACTTGTGAACTTACAATGTTGCCTGGTGGAGTGTGGTCTAGCGATAGGCCTGCAACCGAGATTTTTTCACTCATCCTATGTCTGAACAATAAACAAAAAAAAAACA
>denovo244665_C.Ftrad.6_1603890
CGATGAAAACCTTTTTTCTTGAGGTGTGGCCCGCACCTCTAACTAAATCGAGCTACCCCCTTTTAACACGGCTGACTCGGTTGG
>denovo273324_D.Ftrad.4_948891
CGATGAAAACCTTTTTTCTTGAGGTGTGGCTCGCACCTGTCTAACTAAATCGAGCTACCCCCTTTTAACCCGGTTGCCTCTGTTGGCTGTCAAACAGCG
>denovo200043_E.Ftrad.4_1341525
TTGTGAGTAACTTGGTTTCCTGGGTGGGTTCGCCTGCCGGTTGGACAACACTTAAACCCTTTGTAATTGAAATCAGCGTCTGAAAAAACTTAATAGTTA
>denovo72024_E.Ftrad.5_625061
GTGAATAAACCGGCCAGCGTCTTAACTGACCTCCCCATCCCTTCACAATCCACATCCACCTGTGCACTGCTTTGTCTTTTGAGCAATCGAAAGCCAATCATTTTATACAAACTCTTAGTTTACTGAATGTAACCGTTTTATATAAACAAAATA
>denovo27988_B.Ftrad.14_61439
TCGAAACCTGTCCAAAAAAGAACGAACCGCGAACCCAAGATCACCACTCTCGGTGGGCCGGGTTTTTAGCCGATTCCTTGCCCGCCGGATCCGTGGTTTCGCGTATCGGCATGCTCGGGAGCTTTGATCTCGGTCTTGTCGTGCGCGTGGCTTCCGGATATCACAAAACCCCGGACCGCAAAGTGTCATGGTAAATGCAAACGAACGGCTGGCATTCGNCGACCCGGAGANGGAGTGTGTGCGGATGCTGGGATGCGAAATGAAGTCTAAAACGACTNTAGGCAACGCATAGCTATGCTCTC
>denovo129870_H.Ftrad.2_1162952
CGATGAAAACGTTTTTTCTTGAAGTGAGGCTCGCACCTGACTAACTAAAAAGAGCGACCACATTTTAAAACGGTTGCATCGGGTGG
>denovo265478_G.Ftrad.2_56830
CAAGAACACCCGGGCTTAGGCCTGGTTATTCATAACCCTTTGTTGTCCGACTCTGTTGCCTCCGGGGCGACCTTGCCTTCGGGCCTGGGCTCCGGGTGGACACTTCAAACTCTTGCGTAACTTTGCAGTCTGAGTAAACTTAATTTATAAATTA
>denovo12880_F.Ftrad.12_725820
TCGATACCTGTNCCAAACAGAACGACCCCCCAACCAAAGATCACCACTCTCGGTGGGCCAGTTTCTTAGCCGATTCCTTGCCCCCC
>denovo97598_D.Ftrad.4_515240
CGATGAAAACCTTTTTTCTTGAGGTGTGGCTCGCACCTGTATAACTAAATCAAGCTACCACATTTTAACACGGTTACATCGGATGGCTGTCAACCAGTGCGCGCGGAGCTTTATTTCGCCTCCCCGCGCATTGCGAGACGGGCTGCATTTACCAAAAACACTGTTGATCCTTAATGCCTTGATTTTAGATGTAATTATACTGATAGAGAATATCCTTAAGAGAGCGTTCAGCAGCCAGCTTGCGGGAAAACGGAGTAACCGTATTCACGTTATCTAAAAACCAGTTTTTGTCCCCTGCGGGGCGGTGGTCTATAGTGTTATTAATATCAAGCTGGGGGAG
>denovo169165_A.Ftrad.9_1720252
AACCTGCGGAACGATCATTAGTGAATATTACCGCATCTCGTCGGATAGCGTTACCTCCACTTTCTAACTCTGTGCATTTATTGGCTGAAGAACTTGAGCAATCGATCGTCTTCTGCGGCTCATTTTATAACACTAGTTAAAGTATGTAACGAAATATCGAAACAAAAA
>denovo116608_D.Ftrad.3_1345467
CGATGAAAACCTTTTTTCTTGAGGTGTGGCTCGCACCTGTCTAACTAAATCGAGCTAACACATTTTAACACGGTTGCATCGGTTGGCTGTCAAACAGTGCGCGCGGCGCTTTATTTTGCCTTCCAGCGCATTGCGAGACGGTCGACATTTACCAAAAACACTGCTGATTCCATAGGCTTTGAACGTAGATGAAACTCGACTGGTA
>denovo74429_D.Ftrad.17_1449178
CCTGTGTTCTACCATAGTTTTTCATATTCTGTTTTTGCCTCGGCAGGCCTGCTTGCCGAGTGGAACAAATTATAACCTTTTTAACTTTCAATCAGCGTCTGAAAAAAAATAATAATTA
>denovo191089_F.Ftrad.9_939717
AAAGCCATTTTGCGAACCGTTCCGTCTCTAGCTTGGTGAGCAGTGATGAACTGCTTGTCAGCATCCAAATGCATATTTGTGATGCCGTGGACAGCCCGTCAACCCCTTTTCAACAGACCATTCAAAATTCTGTCTGACATAACTATTTAACAAAATAAAAAA
>denovo87838_E.Ftrad.10_1147460
CTGAGTGACGGCCCTCTGGGTCCAACCTCCCACCCGTGTTTCTTGTACCTTGTTGCTTCGGCGCGCCCGCCTCACGGCCGCCGGGGGGCTTCCGCCCCCGGGTCCGCGCG
>denovo174559_D.Ftrad.7_461294
CCGAGTTTACAAACTCCCAAGCCCTTTGCGAACCTTACCTATCGTTGCTTCGGCGGAATCGCCCCGGCACCTTCGGGCCCGGAACCAGGCGCCCGCCGGAGGCCCCAAACTCTTATGTCTTTAGTGGTTTTCTCCTCTGAGGGACACATACACAAATAAATAA
>denovo16232_F.Ftrad.16_913724
TGCGCGTTGCTTCCTGATATCACAAAACCCCAGCACGAAAAGTATCAAGGAACATGCAAACGAACGGCTGGCATTCGCCTCCCCGGAGACGGAGTGTGGGCGGATGCTGTGCTGCGAACAGAAGTCAAAAA
>denovo86685_F.Ftrad.8_912123
GTCTTAACTGACCTCCCCAACCCTTCACAATACACATTCTCCTGTGCACTGGTGTGGCTTTGGAGCAATCGAAAGCCAATCATTTTATACAAACCCCTAGTTTAATGAATGTAACCGCTTTATATAAACAAAATA
>denovo51706_G.Ftrad.18_15016
TTGACTAATCTTGGCTGTGTTGTTTGTGGCCTTTCATAGCATTTGCATACCTAGCACCATTTTTACTACCTGCCCACCTTTTGCAGATCTGAAACCTCTCATGGGTAAACTCAGCTTGACGAATTTTTATGGGCGCAAGACTTTTAGGCTTTCCTTGCGTTGCAAGTCTATGTGTTTATACACACCAAATGAATGTGATACAAAGGATTTTATGGGCTTATGCCTTCAAATTAATA
>denovo127050_A.Ftrad.6_1741530
TGGCCACGGTCCGGCTGTGCCAACAGGTAACACTGTTGGTAATTCTATCCATAACTCCTGTGAACTGTTGGATGCTTGCATCCACTTTTATACTAAACATTATTGAAACAAATGTCGTCTTATTATAACTAATA
>denovo68233_G.Ftrad.9_188018
ACGAATATCGTGCGGGGTTGAAGCTGGCCTCTCGTGGCCTATGTCCTCGCCTTGTTCATATCCATCTCACACCTGTGCACACTCGCGTGGGTCGGTCGGGCTCTTTTTTGCGCCCTTCCGAGCCGCGTCTGCGCACAAACTCTTCGTATGTCTTCAGAATGGTATCAATGCTATAAAACGCAGCTTATACAAATTTCAACAATGGAGAGCGAGGCTCNC
>denovo184866_D.Ftrad.2_209260
CTATGAAAACCTTTTTTCTTGAGTTGTAACTCTCATCTATTTAACTAAATCGTGCCAGTACTTTTTAACGCAGTTGCATCTGATGACAATAAAAAAAATCGCGCGCAACTTTATCCATTCTTTCAAAACTAAAAGACTTGAGAATAAATAGAGGATAATAGAATGGCTATTGGAGGGATAAAATCTATTGATAATAGAAGGAATATCAAAAGCGAAAGCAATTATCTGCGTATATACTGACACTGAGAAACGAAAGCTTGGGTAGCGAACGAG
>denovo241480_C.Ftrad.9_1634926
GCGCGGTGCCTCCGGGCTCCGGGGGACCGCCGGGGACAACCAAACTCTGATTTTATTGTGAATCTCTGAGGGGCGAAAGCCCGAAAACAAAATGNATCA
>denovo24479_G.Ftrad.7_244623
CCGAAGTACAGGCCCTTTCGTAGGGCTAAACTTCGACCCTTTGTGAACCACACTTTGTTGCTTTGGCGAGAAGCCATCAGGCCACCGGCTGAGGCGTGTGCGCGCTCGCCAGAGANAAACCAAAAACCAACCATGTAAGTTGTCTTCGGAACAACAATTTTAATAATTACACCTTACAANCACGGATCTCTTGGCTCNG
>denovo52400_G.Ftrad.18_252390
AAGTCCTAACAAGGTGTCTGTCATTGAAACTTGGTAATTATCATTACACTAGTATTTCAGTTTGGCTTTATGCGCTCTGCAAATATCCACCCTTTTTTTAAATTACCTTTGTTGTTGCCTCGGTGGTTTCTTTCTAGCCCCTTCCGTCATACACCTTCACCAACCCGTGATTTAATATTCTAGACAGAGCTTGAACAAGCAAAATCTTAATAACTCA
>denovo219273_F.Ftrad.10_933870
ATGAATTTTACTTCGGACATTCTCTCATACACTGGTGAACTTACACTGTTGCTTGGTGGAGATGCGGTCTAGAAATGGATGCGAGACACCGAGATTTTTTCACCCATTTTTATGTCTGAACAAAACAAAAAACAAAACA
>denovo194436_A.Ftrad.19_1682192
ATGAATTTGTCTTCGGACATTATCTCATAAACTTGAGAACTTACACTGTTGCTTGGTGGAGATGCGGTCTAGAAATGGATGAGCGCCACTGAGATTTTTTCACCCATTTTTATGTCTGAACAAAACAAAAAACAAAACAAAAATTT
>denovo190818_D.Ftrad.12_971341
GTGAATACATCGGGGAGCGTCTAAACTGACCTCCCCAACCCTTCACAATCCACATACACCTGTGCACTGTTTTGGCTTTTGAGCAATCGAAAGCCAATCATTTTATACAAACACCTAGGTTAATGAATGTAACTGATTTATAT
>denovo151497_F.Ftrad.3_817628
GAAGAGACTCGGGTATAACCACCGGGATGTTGATAACCATTTGCTGACTGACTCTATTGATTGCGGGAAGAACCTGCCTAAGGGAGGGGGCTCCGGGTGGAAATTTCAAACTCTTGTGAAACTATGCA
>denovo128341_A.Ftrad.2_1057637
CGATGAAAACCTTTTTTCTTGAGGTGTGGCTCGCACCTGTCTGACTAAATCGAGCTACCACATTTTAACACCGTTGCCTCGGTTGGCTGTCAAACAGTGCGCGCGGCGATTTATTTCGCCTCCCCGCGCATTGCGAGACGGTCGACATTTACCTAAAACACTGTTGATACCATAGGATTTGAACGT
>denovo233909_A.Ftrad.14_1725588
CCGAACGGCGGCCGGGGGTCATCTGCCCGCGGGGTCGAGACCGCCGAAGACACCATTGAACGCTGTCTGAAGAGTGCAGTCTGAGCAATTAGTTAAATAACTTA
>denovo44693_E.Ftrad.2_1377523
GCGGGCCGCCTAGCTACTGGCTTCGGCTGGTAAGAGCCCGCCAGAAAACCCCAAACCCAAGCCATTTACAGTATCGTCTGAATAAAAAGTTTAATATTTA
>denovo5130_E.Ftrad.3_337515
GTGAATAATAGGGGGTTTCCACTATGAGCGCGCCATCCACTTTCCCCATATGCACATACATGTGGCGCGCTAGTGGCGGCCGAAGTGTTCATACAATGAAACAGAAATGTTTTCATTTATACAAACTACAACTCATTTTATAACACTAGTTAAAGTATTTAACGAAATATCAAATCAAAAAA
>denovo94281_C.Ftrad.10_1487919
CACAATCTGAAAGCGGGCTGGATACTCTGCAGTAGTGCATTGCTTTACGGAGTGCGATGCTGGAGAGCCTAGCCTTGCTGTCTTATTTACACGGGTCTTTTGCGTACTTCTTGTTTACGTGG
>denovo7626_D.Ftrad.9_1425258
GGAAGAGCGTGAACGCCACTTTCTAACGCTGTGCACTATATGGCGGAACTCGTAGAAAAGAGTCAGATCAGGGAAACAGGTTCTACGGCTCATTTTAAAACACTAGTTAAAGAATGTAACGAAATATCGAAACAAAAAA
>denovo266175_G.Ftrad.3_98513
TCGAGTTTTAAGTTGGTTGATGCTGGCCTCTCGAGGCACGTGCTCGCCCCTCTCATCCCCTCCCCCCCTGTGAACCATTGGAGCGTGGCTTCCCCTCTCGCGAGGGAGCGTGTTCCCTCCCGCGAAAGCTGGGAGGTTGAGCATGAGGTCGCTGCTTCACTTTTTTTCACAAACCCCAACGTAAAGTAAAGTAGAATGTAAACCACCTGTGATGGCAATAAACAAATAAAACTTATCACAAAGCATCTCTGAGATCAC
>denovo111264_G.Ftrad.5_210436
CCGAGAGAGGGAGATGCGGTTGCTTGCGGCCCACGCGCCGGGGTACTTCCCCCCTACTCTTTCACCCTATGCATACCAACCTCTGTTGCTTCGGCGAGCGCCTGGGGGCCTCGTGCGCCCCGGCCCCGGCTTCGGTCGGGGAGTTCTCGCCGGAGACCAAATTCCAACCTGTTTGCAGCCCCGTCCGAACGCATCGATAAATCCAATTA
>denovo82328_G.Ftrad.7_236507
CCTGGAAAGGCAGCAGACTGGGGATGGTTGAGTTAATCGCCTCTCGGGTCCGCCTGTATTCTACCCTCGTTTGTAATAGACTATTATTTCCGAGGAGTGCTTGCTGGCCGGGGGAAACAAATTATACACAAATTAATTTTCAATCATCTTATGAACAAAATGAAGNATTAAAACTTTCGANCACGGATCTCTTCGTTGNG
>denovo109446_C.Ftrad.8_1016095
CGATGAAAACCTTTTGTCTTGAGGTGAGGCTCGCACGCGACTAACTAAATGGCGCCATCACATTTTAACACGGTTGCAACGGATGGCAGTCAAACAG
>denovo216156_F.Ftrad.5_926888
GGGATGTTGATAACCCTTTGTTGTCCGACTCTGTTGACTCCGGGGCGACCCTGCCTTCGGGCGGGGGCTCCGGGTGGAAACTTCAAACTCTTGAGTAACTTTGCAGTCTGAGTAAGCTTAATTAATAAATTA
>denovo272165_F.Ftrad.8_715921
AGAAATGGCGACAGCTTTGTTTTATCGATCACACCTGTGAACTATTTGCCTTCGGGCACCAATCCAAACATAATGTAATGAATGTAATCTACTATAATAAATA
>denovo201944_E.Ftrad.6_1215459
CCGAGTGAGGGCCCTTTGGGACCAACCTCCAACCCGCGCTTATCGTACCTTGTTGCTTCGGCGGGACCGCCTCACGGCCGCCGGGGGGCATCTGCCCCC
>denovo92710_E.Ftrad.9_1299844
CGATGAAAACCTTTTTTCTTGAGGTGTTGCACGCACCTGTCTAACTAAAACGAGCTACCAAATTTTAACACGGTTGCATCGGTTGGCTGTCAAACAGTGCGCGCGG
>denovo62344_B.Ftrad.18_117186
AAAACTATTATTGTTGGGACCATACATAGCCTGCCCTCTTCGGCATTCGCGCTTCTCTCATGTTTGCGGTCCACCTTATACCCCCGGGCCAGCCAACACTGGCCCGTGGGTATAAAACACATTTTGTGCACCGAAAACCGTCCCTGGCTTGCGGGCCGCGCAAGCTGCTTGTCAACCATGATTCATCATGGGTGTGGACAACCCC
>denovo20496_A.Ftrad.10_1434290
CCTAGAGTTGTATGCTTTGCCTGCTATCTCTTACCCATGTCTTTTGAGTACCTTCGTTTCCTCGGCGGGTTGGCCCCCCGGTTTGACAATTTAAACCATCTGCAGTTGCAATCAGCGTC
>denovo153124_D.Ftrad.9_1234164
CCTGGGGTTTGTGGGCTTTGCCTGCTATATCTTACCCATGTCTTTTGAGTACTTACGTTTCCTCGGTGGGTTCGCCCGCCGATTGGACAATTTAACCCCTTTGCAGTTGCAATAAGCGTCTGAAACACATAA
>denovo142470_D.Ftrad.19_1446813
CCGGCACGAAAAGTGTCAAGAAACATGCATACGAACGTCTGGCACTCGCCTCCCCGGAGTAGGAGTGTGGGCGGATGCTGTGCCGCGAACTGGTGTCTAAAA
>denovo115058_G.Ftrad.18_62656
CAAGAGTGTTTCAGTTTGGATTTATGCCCTCTGAACATCTCCACCCTTTGTTTACATTACCTTTGTTGAAACCTCGGTGGGTGCTTTCTAGCACCTGCCGGCAGACACCTTCAAAAACCCTTCATTGAATACTATAGGCAGAGCTGTAACAAGCAAAAGATTAATAAATCA
>denovo172968_C.Ftrad.9_1614483
CTGCGGAAGGATCCCTAGTGAATCCATCGGGGAGCGTCTTAACTGACCACCCCAACCCTTCACAATCCACATACACCTGTGCACTGTGTTGGCTTTTGAGCAATCGAAAGCCAATCATTTTATACAAACCCCTAGTTTAATGAATGTAACCGTTTTATATAAACANAATA
>denovo221922_D.Ftrad.9_754038
CCTAGAGTTTGTGCGCTTTGCATGCTATCTCTTAACCATGTCTTTTGAGTACTTACGTTTCCTCGGTGGGATCGCATGCAGATTGGACAATTTAAACCCTTTGCAGTTGAAATCAGTGTCTGAAAAACATAATAGTTA
>denovo96747_A.Ftrad.7_1753851
TATCATTAATGAATTTGTTTTCGGACGTTCTCTCATACACTTAGGAACTTACACTGTTGCTTTGTTGATATGCGTTCTAGAAATGGACGCCCACCACCGATATTTTTTCACCCATGTTTATGTCTGAACAAAACAAAAAACAAAACA
>denovo273626_G.Ftrad.14_204047
TTGAGTTAGGGTCCTCTGGGCCCCNTCTCCAACCCTTGTCTATCNTACCATGTTGCTTTGGCGGGCCCGTTCTCAAACGGACCGCTGGGGACTTGCCTCCCTAGCCCGTGCCCGTCAGTAGCAACTAAAAACTCCGAGTAACGGTGATGTCGAAGTAGAACTATAATAAATTA
>denovo80072_G.Ftrad.5_224108
CCGAAGTACCGGCCCTCTCGTAGGGCTAAACTTCCACCCTATGTGAACGACCCTTTGTTGCTGTGGCGAGACGCCATCGTGGCCACCGGCTCCGGCTGGTGCGCGCTCGGCAGAGAAAACCCAAACACAAACCATATTTAGTGATTTGGCTGAAAACAAGTTTAATTAGGGAAACCNTGCAACCACGCAGCTCTTGGTTCTG
>denovo196576_G.Ftrad.8_143856
ACTATATAAAGGCCGTTGGGCAAGTTCTCCGAACGGACAGCTAAGTGGATGTCCGGTTCCACTCGCTGGGGCGCGAGGGTCCCTGTGTTTCACAGGACGCCTACCGCTGATCGAGCTTGCTTTCTATCCTACCCTTGCTTTTTGCGCACCCATTGTTTCCTCGGCAGGCTTTCCTGCCAGTAGGACCCTCTTAAACCCTTTGTAATTGCAAGCATCGTAAGAAACAACGTAAAAGTTA
>denovo234066_A.Ftrad.2_1544638
CGATGAAAACCTTTTTTCTTGAGGTGTGGCTCGCACCTGTCTAACTAAATCGAGCTACAACATTTTAACACGGATGCATCGGTTGGCTGTCAAACAGTGCGCGCGGCGGTTTATTTCGCCTCCCCGCGCATTGCGAGACGGTCGACATTTACCAAACACACAGTTGAGACCATAGGATTTGAACGTAGATG
>denovo49722_A.Ftrad.9_1721704
GACTATGTTGCCTCCGGGGCGACCTTGCCTTCGGGCGGGGGCTCCGGGTAGAAACTTCAAACTCTTGCGAAACTTTGCAGTCTGAGTAAACTTAATTAATAAATTA
>denovo184473_E.Ftrad.8_1115521
TCGTTACCTGTCCTAAATAGAACGAACCGCGAACAAAAGATCACCACTTTCGGAGCGCCGGTTTCTTAGCCGATTACTTGCC
>denovo164943_D.Ftrad.14_660534
GTGAAGATTTGGGCAGGCCCTACGGACGCCAAAAAGTGTCCCTGGCCGCCTACACCCACTATACATCCACAAACCCGTGTGCACTGTCTTGGCGAAAGGCTTCAGAGAAGTTTTTTGTGGCCTCTCTTGGGGACTTTCTTCGCTACAAACTCGACTGGTTAGTATGAACGTGGAACTTGGTTGGACCCATCCTGTGCTGATGCGGGACGGAAGCTGGTCTCCTGTGTGTTACCGCACGCGGTTGGCCTAAATCCGAGCCAAGGTTGCCTGGAGCGTACCGACATGCGTTGGTGAACGTGAGCCAGTACATTTTAGCGGTCGCTCTTGTCCTGAAGCTGTAGATGACCCAAAGTCCATA
>denovo59548_G.Ftrad.8_9331
CATTCAGGATCTTGCTGCTGTTAGGGGGGTCAGTCAGCCTGGATAGTATCACTACTGATGAGAAACGCGACACTCTGTCTGTACCCTTGTCTTTTGCGTACTCATGTTTCCTCGGCGGGTTTACACCCGCAGGCTGGACAAATCTATAACCTTTTTAATTTTCAATCATCGTATGAAAAACAGAATAATTACACCTTTCAACCTCGGATCTCCTTCTCCNG
>denovo241856_E.Ftrad.9_1061952
CCGCGTTTACAAATCCCAAACCCAATGTGAACCATACCAAACTGTTGCCTCGGCGGGGTCACGCCCCGGGCGCGTAGCAGCCCCGGAACC
>denovo274015_E.Ftrad.9_474486
CGAATTGTAAGGTCTTGTGCTGTCGCTGGCTCTCTCTGGGAGCATGTGCACGCCTGGTCCAAACTCTTCATTTCAACCCCCTGTGCACTTTTTGTGAATCGTGGATGGATAACTCTCGAGGTAACACTCGGTTGTGAGGATTGTGCTTAAAAAGCATCTCTCCTCTACATCCACTTCCGCGGTTCACGTCTTTTCTACACACTTCTATTTAAACTTAGAATGCTTAACAGTTGGGACTTTAGTGACCCTTCTTAAATTTAATA
>denovo235277_F.Ftrad.9_195804
CAGGGTGCTAGNCTCCTTCGTGGCGTCTGCTGCATGCTGGGCCGACCCTCCCACCCGCGTCGATTTGTATCTTGTTGCTTTGGCGGGCCGGGCCGAGTCGTCTCTGCCCGCATGGGACATGCGTCGGCCGCCCACAGGTTTCACGACTGGAGCGCGTCCGCCAAAGACCCAACCAAAAACTCATGTTGTCTGTGTCGTCTCAGCTCTATTATGAAAATTGATA
>denovo118241_H.Ftrad.2_1609359
CGATGAAAACCTTTTTTCTTGAGGTGTGGATCAGACCTCTCAAACTAAATCCTGCTACCACATTTTAACATGGTTGCATCGGTTGGCTGTCAAACAGTGGGCGCAGCGATTTATTTAGCCTCCCCGCGCCTTGCGAGAGGGTCGACATTTA
>denovo21638_G.Ftrad.18_115694
ACAAATGCCCCAACCGCACCCACTTTTGTGACCTGTTATCCTACACTTTTGGTGTGCCCCGAGCCAGGGTGGTTCAACGCCTCGGCGAAGGACCCACTTGCGCGGACCACCATTTTTACGTTATCCTACCATGAACTGAGACTTTATACTAAATAAAGA
>denovo117635_F.Ftrad.8_928494
CCCCATCCCGTCACAATCCACATACACCTGTGCACTGTTTTGGCTTTTGAGCAATCGAAAGCCAATCATTTTATACAAACCCCTAGTTTAATGAATGTAGCCGTTTTATATAAACATAATA
>denovo230354_D.Ftrad.10_573721
CTGAGTGTGATACCATACGGAACTCAGATTCGCGTGGTTGACCCTCCACCCGTGTCGGGTATCTCGTGTTTCTTTGGCGGCCTCGGCTTGCCAGCGCCCACTTTGGTGGGGGAATTTCCGCTAGGGAAGACCAAAACTCTTGTTATCATTGATGTCTGAGGATGATATATAATAACGA
>denovo55396_G.Ftrad.8_204851
ACACGTATCCAACGTTAAACCCCCTGTGCACTTTCAGCACTGCTCTTGCAGCCCGTCTTCCTCCAGCACTCCCTAGTACATCATGGCAAACAGTTTTATTTAGTGACTTCTGAGTCACGAGAAATTATAGTTGCAATTGTAGCGGTAGTGCAAGCGCCTTCGCTTTTCCTAGGCCTTTGATGAATTGGAAAGTGTCATCAGAGATAACGAAGNAAAGGCCCCACGGCTTCACTGGAGGACATTACGTCCGGTGACTAGGTGCGCGGGTCTCCATGCCCCCTTAGAACCCCAAAGTCTAATGCCTGGGTCGCGATAAGCCGCTGACCTAAAAAAAAAATAAAAAACTGTTAACATTGGATTTCTTGGTTCNC
>denovo84960_E.Ftrad.9_1111377
CCGAGTGAGGACCCTCTGGGTCCAACCTCCCACCCGTGTTTCTCGTACCTTGTTGCTTCGGCGGGCCCGCCCCCAGGCCGCCGGGGGGAATCTGCCCTATGGCCCGCGCCCGC
>denovo538_A.Ftrad.8_1112966
CCTAGAGTTGTAGGCTTTGCCTGCTATCTCTTACCCCTGTCTTTTGAGTACCTTCGTTTCCTCGGCGCGTCCGCCTGCCGGCTGGTCAATTTTAAACCTTT
>denovo166058_G.Ftrad.5_218202
CCGCCTTACAGTCCCTTTTATATGGCTACCCTTCCAACCTTTGTTTACCATACCATGTTGCTTTGGCGCGACTTCTTCGGACCCCCGGCTCTCGTGCTGGTGCGCGATCGCAAGATAAAAAGCCAACAAAAACCTTGTTAAGTAGCGTCGGCAAAACAAGTTGAAGTATTAAAACTTGCGACAGAGGATCTCTTGACTCNG
>denovo105535_G.Ftrad.15_28548
GTGAATAAACCTTGGAGCGTCTTAACTGACCTCCCCATCCCTTCCCAATCCACATACCACTGTGCACTGTTTTTGCTTTTGAGCAATCGAAATCCAATCATTGTCTACAACCTCTTATTTTAATGAATGTAACCGTTGTATATAAACAAAATAAAACTTTAAACAACGGATCTCTTGTTTCTAGGTGAAACTACGGACGCAGCACTAGGGAATAAACCGGGTAGCGTATTAACTGGGCTCCCCATCCCNTCACAATCCACATACACCTATGAACTGTTTTGGCTGTTGAGGAATCTAAAACCAATCATTTTATATCAACTCTTAATTTAATGAATGTAACCATTTGATATAAACAAAATA
>denovo86908_A.Ftrad.14_1443939
CCGAGTGAGGGCCCTCTGGGTCCAACCTCCCACCCGTGTTTATCGTACCTTGTTGCTGCGGCGGGCCCGCCGAAAAGCCGCCGGGGGGCATCTGCCCTCTGGCCCGCGGCCGCCGAAGACACCATTGAACGCTGTCTGGAGGTTGCAGTATGAGCAATTAGTTAACTGACTTAAAACTTTCAACAAAGGATCTCTT
>denovo25902_G.Ftrad.7_216196
CCGCGTAAGTGTCCCCTTCCCGGCTCCCGCCCTCCAACCATTTTTATACTTGACCAGCTGTTGCTTCGGCAGGCCCGCCTCTCTGGCTTTACGGTTAAAAAAGGACGCCGGGGGTCCTTACCGGCCCCGGGTCCGTGCCTGTCGATGGCCCTTCTCAACACTCTTGCTATAAACGTGTCGTCTGAGTTTTAAACAAAAAATAAAACAAAACTTTCAACAAAGCATCTCTTGTTTCNG
>denovo104868_E.Ftrad.8_1355493
GCACGAAAATTGTCAAGGAACATGCAAACGAACGACTGGCATTCGCCTCCCCGGAGACGGAGGGTGGGCGGATGCTGTGCCGCCACCTGAATTCTAAAA
>denovo225962_C.Ftrad.19_1240478
CCGAGTTCATGCTCTTCGGTGTAGATCTCCCACCCTTTGTATACTATACCTTTGTTGCTTTGGCGGGCCGCCTAGCTACTGGCTTCGGCTGGTAAGTGCCCGCCAGAGAAACCAAAACCCTGAATTATTTGTGTCGTCTGTGTCAAATATTTAA
>denovo201_G.Ftrad.17_109544
GTGAATAACAAGGGCAGCCAACTCTGGAAGCACCAACCCCTGCACAATAGACAAAAAGCTGACAACCGCTAGCGACGAGAGATACANAAATAAGACCCACTACCANCGCAACCCGTGTGATTAGGTGCTAAAAGAGGGCCCTCGAATCACACTCCCGGTGACAGACCANG
>denovo210182_C.Ftrad.10_1028373
CACAATATGAAAGCGGCGTGGATACTCTGCAGTAGCGCATTGCTGTACGGCGTGCGCCGCTGGAGAGCCTAGGCTTGCTG
>denovo38697_G.Ftrad.13_26300
CCGAAGTACAGGCCCTCTCGTAGGGCTAAACTTCCACCCTTTGTTAACCACACTTTGTTGCTTTGGCGAGACGCCCTCGGGCCACCGGCTTCGGCGGGTGCGCGCTGGCGAGAGAAAACCCAAACCCAGAAGATTGGAGTTGGGTGGGGGAAAAGAAGTTTAGTGGGTAAGACTTTCAACAACGGGGGGNGGGGGCCGG
>denovo244496_A.Ftrad.13_1419810
GAAGAACGCCCGGGCTTCGGCCTGGTTATTCATAACCCTTTGTTGTCCGACTCTGTTGACTCCGGGGCGACCCTGACTTCGGGCGGGGGCTCCGGGTGGACACTTCAAACTCTTGAGTAACTTTGCAGGCTGAGTAAACTTAATTAATAAATTA
>denovo231698_A.Ftrad.14_1535135
CCGAGTGAGGGCCCTCTGGGTCCAACCTCCCACCCGTGTTTATCGTACCTTGTTTCTTCGGCGGGCCCCCCGCAAGACCGCCGGGGGGCATCTGCCCTCCGGCCCGCCCCCGCCGAAGACACCCTT
>denovo9768_A.Ftrad.12_1734812
CTTTGTTTATTACACGTTGTTGCTTTGGCAGGCCTGCCCTCGGGCTGCTGGCTCCGGCCGGCGAGCGCTTGCCAGAGGTCCTAAACTCTGTTTTTCTATACTGTCTGAGTACTATATAATAGTTA
>denovo168532_C.Ftrad.9_513244
CCGAAGAACAGTCCCTCTTGGAGGGCTACACTTCCACCCTTTGTTTACCATACTATGTTGCTTTTTCGAGACGTCTTCTGACCACGTAAAAGTCGTAACAAGGTTTCCGTAGGTGAACCTGCGGAAGGATCATTACCGAAGTACAGGCCCTCTTGTAGGGCTACACTTCCACCCTTTGTTTACCATAATATGTTGCTTTGGCGAGACGTCTTCGGACCACCGGCCCTTGGGCTGGTGCGCGCTCGCCAGAGAAAACNAAAACCCAAACCATTTTAAGTGTCGTCTGAAAAACAAGTTTAATNATTA
>denovo161654_E.Ftrad.10_1144441
GAGAATATTTAGGGATTGATTTCGATCTTCCCGAACCTTTTTTCTTATCCTAAACACCTGTGCATCGTGGAGTGTGCAGTACTATACACTCCACACTTCTTATCACACAAGCTATTATGTTTTATTGAACGTAAAACAAGAGTTAATTTTATTTAACCAAATAACAAATTAATAACTTTTGACAAC
>denovo22153_C.Ftrad.8_1380992
CGGTGAAAACCTTTTTTCTTGAGGTGTGGCTCGCAACTGTTTAACTAAATCGAGCTACCACATTTTAACAAGGTTGCATCGGTTGGCTGTCAAAAAGTGCGCGCG
>denovo255658_A.Ftrad.7_1742288
CACCACTTTCTAACTCTGTTCACTATAGGGCGGAACACGTGGAAGAAAGTCAAATATCGTAAACAAGATCTGCGGCTCATTTTAAAACACTAGTTAAAGAATGTAACTAAATATCGAAACAAAAAA
>denovo40126_A.Ftrad.19_1491544
CCGAGTTTACAACTCCCAAACCCCTGTGAACATACCTATTTGTTGCCTCGGCGGTGCCTGGTCCGACAGCCCGCCAGAGGACCCCAAACCCTGATTACCTTTAAGGAGTCTTCTGAGTAAAACGATTAAATCAATCA
>denovo51260_H.Ftrad.2_170810
CGATGAAAACCTTTTTTTTTGAGGTGTGGCTCGCACCTGCCTAACTAAATCGAGCTACCACTTTTTAACACGGTTGCATCGTTTGGCTGTCAAACAGTGCGCGCGGCGATTTATTTCGCCTCCCCGCGAACTGCTCATAATGAGAATGAAAAGGAACTTCGAGATGAAAATGCTCAAAATGAATAAAAAAATCAAAGAATGCTATATGAAATTTACCAAGCTTGGATACTACACAACGCCCTACAGCCAGTTAGTGAGGCACAATGC
>denovo266399_F.Ftrad.9_714091
CATAGCTTCCTAGGCTATTCATCCCAACTCTTACCCATGTCTTTTGAGTACCTTCGTTTCCTCGGCGGGTCCGCCCTCCGATTGGGCAACATTTAAACCCTTTGTAGGTGCAAT
>denovo163724_H.Ftrad.2_1610196
CGATGAAAACCTTTTTTCTTGAGGTGTGGCTCGCACCTGTCTAACTAAAACGAGCTCACACATTTTAATACGGTTGCAACGGTTGGCTGTCAAACAGTCAGCG
>denovo173659_F.Ftrad.10_727025
GTAAGTGGTGANAGCTTTCTATTCTGCATAACACCTGTGAACTATTTGCCTTCGGGCACCACACCAAACATAATGTAATGAATGTAATCTACTATAATAAATA
>denovo139205_H.Ftrad.7_1810401
CGCCTGTAAAAGGGCCGCCGGGGGTGCCCGTCACCTCTGGTTCGCGCCCGTCGATAGCCCACAATAAACTCTTTTAAACCGTGTCCTGTATGAATAATCCAAAAAATAAAGCACA
>denovo246841_G.Ftrad.1_239318
ACAGTGACCCCGGTCTCACCACCGGGATATGCATAAGCCTTTGTTGTCCGACTNTGTTGACACCGGGGCGACCATGTCTTCGTGCGGGGGTTCCGTGTGGANAAGTCAAAATCATGCGTANCTTTGCAGTCGGAGCAAAGGTAATTAATAAATTAAAACTTGTAAAAGCGTATCTCTTGGTTCNG
>denovo35354_E.Ftrad.1_1357069
CTTTGTTGTCCGAGTCTGTTGCCCCCGGGGGGGCTCTTCCTTCGGGCTGGGGCTCCGGGGGGACACTTCAAGCTCTTTCTTAGCTTTGCAGACTGAGTAAACTTAATTAATAAATTA
>denovo185335_H.Ftrad.6_1250424
CGTTGAAAACCTTTTTTCTTGAGCTATGGCTTGCACCTGTCTTACTAAATCGATCTACCCCATTTTGACACGGCTGCATCGGTTGGCTGTCAAACACTGCTCGCGGCGCTTTCTTTCGCCTC
>denovo128514_F.Ftrad.6_917105
ATAGTTCCCTTTGATGCAAATCATAGGGTTAGATCTGTTCTCTACTCAAGAAGAGGGTTTCCATACTCACAGTTAGCTGTGACTTCGGCCATCACAAACTGTTAGTAATTAATGTAACAGCATAACGAAAACA
>denovo234768_E.Ftrad.14_1382768
TGTCGTGCACCTTGCTTCCAGATAGCACAAAACCCCGGCACGAAAAGTGACAAGGAACATGCAAACGGACGGCTAGCATTCGCCTCCCCGGAGACGGAGTGTGGGCGGATGCTGTGCTGCGAACTGAATTGGAAAA
>denovo13999_E.Ftrad.2_1345366
TACACTTCCCCCCTTTGTTTACCACTCTATTGTTGCTTTGGCGGTCCGCCTAGCTACTGGCTTCGGCTGGTAAGTGCCCGCCAGAGAACCCCAAACCCAAACCATCTACAGTGTCGTCTGAATAAAAAGTTTAATATTTA
>denovo186276_B.Ftrad.19_218218
CATGTTAATCAAAGCCGGGGGCAAGTGCAACCGCTTCGGCGCCCCTCTGTCCTGGTCGCGCGCCTATTAACCCATGCTTTTGAGTCCTTCTTGTTTCCTTGGTGGGCTCGCCCGCCACAGGACAACCATTCAACCTTTTTGAATTG
>denovo129588_D.Ftrad.3_1385331
CGATGAAAACCTTTTTTCTTGAGGTGTGGCTCGCCCCTGTCTAACTAAGTCCTGCTACCACATTTTAAAACGGTTGCATCGGTTGGCTGTCCAACAATTCGCGCGGCGCTTTATTTCGCCTCCCCGCGCATTGCGAG
>denovo164076_D.Ftrad.6_1432309
GTGAGTGCCCTAGTGGCTTAAAACTATATCCATGTACTACTGTGAACCGTTTGATTGACACTCTGTATTGATTTTACAAACAATATGTAAAGAAAGTCAAGTTATAATAACAAAAAA
>denovo235150_D.Ftrad.9_1262989
ATGAATTTTTCTTCGGACATTCTCTCATACACTTGTGAACTTACACTGTTGCTTGGTGGAGATGCGGTCTAGAAATGAATGCGCGCAACCGAGATTTTTTCACCCATTTTTATGTCTAAACAAAACAAAAAACAAAACAAAACTTTCAACAACGTATCTCT
>denovo27432_A.Ftrad.7_432450
GTGAATATTAGCGCATCTCTTAGGAGAGCTTGAACTCCACTTTCTAACTCTGTGCATTGATTTGGCGGCTCTGAAGATGTAACAGTCTACTCAGCTGCGGCTCATTTTATAACACTAGTTAAAGTATGTAACGAAATATCGAAACAAAAAA
>denovo159639_A.Ftrad.7_1749784
GATCATTAATCAATTTGTCTTCGTTCATTCTCTCATACACTTGTGCACTTACACTGGTTCGTGGCGGATATTCTGTCTAGAAATAGATGCCCACCACCGAGATTTGTTCACCCATTTTTATGTCTGAACAAAACAAAAAACAAAACA
>denovo129521_E.Ftrad.5_1189388
CAGAGAGTTGCAGGCTTTTGTTTGCCATCTCTTACCCATGTCTTTTGCGTACTACACGTTTCCTAGGCAGGTGCGCCTGCCGTTAGGACACCATTAAACCATTTGCAGTTGCAGTCAGCGTCTGAAAAACTTAATAATTACAACTTTTAAAAACG
>denovo238610_F.Ftrad.6_770926
ATAAATGTCGANGCTTTCGAGCTTAGCTTTTATATCCTTATACACCTGTGAACTATTTGCCTTAGGGCACAAACTTAAACATAATGTACTGAATGTAAACTATTATAACAAATA
>denovo174217_A.Ftrad.17_692372
CGATGAAAACCTTTTTTATTGAGGTGTGGCTCGCACCCGTCTAACTAAATCGAGCTACCCAATTTTAACACGATTGGATGGGTCGTCTGTCAACTAGTGGTTTTGGAAACTATTCGATAAAGGGTATTCGGGAGGCTACGCCGTAAAACAACCCCATTTCTAA
>denovo236889_A.Ftrad.8_1495811
AAGTCAACGCCCTCCGGGGCTCTCTTTATTCACACACCCCTGTGCACTTTGGCCACCTGCCGAGCTTAACTGCGTTAGTAGGTGTGCCTCTTTATTTATACCCATATACACAAGTAATTGAATGTACAATCGTTAT
>denovo96010_G.Ftrad.9_249019
ACGAATTACACAATTCTGCCTTGCTGTTGCTGGTGGAAACACATGTTCACGCTCGGTCGCAACTCCACCCCCCTGTGCATCTATGACTCGAGGTTGTCGTCGTATGACCTAGAGTAACTTTTACACACTCTTGAATGTAATGGAATGTCTTTTTTGCATACTGTACATTTAAA
>denovo24153_C.Ftrad.9_249782
CAAATCTTTTTGTCTTGATTAGGAGGCGTCCGTCTTTGGGCGCTGACTGGCAGACACATATGCACAGGGCCGCAAGGCTCTGATGTCTACGCTTGTTTGTTTGACAGATTTATTATGTGACTAAANGTGA
>denovo219897_D.Ftrad.7_1341758
CCGAGAGTTGCAGCTTTTTGTCTGACATCTCTTACCCATGCATTTTGCGTACTACACGTTTCTTCGGCACGTCCGCCTTCCCTTGGGCCCCCATTAAACCATTTGCAGTTGCATTCAGACTCTGAAAAAC
>denovo59968_G.Ftrad.14_29411
TTGAGTGAGGGGCCTCTGGGCCCCATCGCAAACCCTTGTCTATCNTACCATGTTGCTTTGGNGGGCCCGTTCTCAACAGGACCGCTGGGGAGTTGCCTCCCTAGCCCGTGCCCGTCAGTAGCCGCTAACAACTCCGAGTCACGGTGATGTCTAAGTAGTACTATAATAAAGTA
>denovo230262_D.Ftrad.10_791117
GTGAATATTCTAGTATCTTTAAACAAAGCCCATTTACACCTTTCAACCTTTTGGTTTACATTCTGGGATGAATTTACAAACACGATGGAAATAAGGGCAACTTATTATAACAAAAGATAACTTTCAACAACGAATCTCGTGACTA
>denovo261984_F.Ftrad.7_725981
CAGATTAAGCANAGCCGTGTACAAGAGCCACCCCTTCAGCGCAACTCTGTCCTAGTCGCGCGAATATTCACCCATGCTTTTGCGTACTTCTTGTTTCCTTGGTGG
>denovo198475_B.Ftrad.9_120280
GTGAATACATCGGGGAGCGTCTTACCTGACCTCCCCAACCATTCACAATCCACATACACCTGCGCACAGATTTGGCTTTTGGGCAATCGAAAGCCAATCATTTTATACAAACTCCTAGCTTAATGAATGTAA
>denovo230964_A.Ftrad.4_1165545
CGATGAAAACCTTTTTAATTGAGGTGAGGCTCGCAACCGTTTAATTAAATAGAGCTACCACACTTTAACAAGGCTGCATAGGTTGGGTGGCAAACAGTGGACGCGGCGAACTATTTCGTAACCTCGCGCACTGAGAAAAGGTAGTCATTTAACAAAAACACTG
>denovo106282_E.Ftrad.10_1089820
CTGAGTGAGGGCCCTCTGGGTCCAACCTCCCACCCGTGTTTATTGGACCTTGTTGCTTCGGGGCGCCCACCTCACGGCCGCCGGGGGGCTTCTGCCCCCGGGGCCGCGCGCACTGGAGAC
>denovo76138_C.Ftrad.9_1565997
CGATAACAACATTTTTTCTTGAGTTGTGGCTCGCACCTGTCTACCTTAATCGAGATACCACATTTTAACACGGTTGCATCGGTTGGCTGTCAAACAGTGCG
>denovo361_E.Ftrad.3_1337769
CTACCCGCCCGGAGAAGGTCGGTCCTGAACTCCACCCTTGAATAAACTTCCTTTGTTGCTTTGGCGGGCCGCCTCGCGCCAGCGGCGTCGGCTGTTGAGTGCCCGCCAGAGGACCACACCTCTTGTTTTTAGTGATGTCTGCGTACTATATAAAAGTTA
>denovo99828_E.Ftrad.1_86222
CCGAGCGAGGGCCCCCGGGCCCGACCTCTCAACCCCATGTTGCCCGACACTGTTGCCTCGGGGGCGACCCGGCCCTCCGGCGCCGGGGCCCCCGGTGGACCGTTAAACACTGCATCTGTGCGTCCGAGTCAAATGATAAATCAATCA
>denovo222138_B.Ftrad.20_216763
CCTAGAGTTGTAGTCTCTGCCTACCATCTCTTACCCATGTCTTTTGAGTACCTTCGTTTCCTCGGCGGGTCCCCCCGCCGATTTGACAACATTTTAAACCTTTTTAGT
>denovo82869_A.Ftrad.10_1427080
CCTAGAGTTGTATGCTTTGCCTGCTATCTCTTACCCATGTCTTTTGAGTACCTTCGTTTCCTCGGCGGGTTCGCCCGCCGGTTTGTCAATTTAAACCATTTG
>denovo100249_F.Ftrad.9_935701
CTGCTTGTCAGCACTCATATGCAAATTTGCAGGTGCCGTGGACAGCCCGCCACCCCTTTACAACTTATACATCTCAAATTATTGTCTGACATTACTTGTATCAATTAATAAAAAA
>denovo83590_F.Ftrad.3_940136
TTGGCTCCGGGGCGACCCTGCATTCGGGCGTGGGCTCCGGGTGGACTCTTCAAACTCTTGCGTAACTTTGCAGTCTGGGTAAACTTAAATAATAAATTA
>denovo208554_F.Ftrad.8_909374
GTGAATACACCGGTCAGCGTCTTAACTGGCCTCCCCAACCCTTCACAATCCACATACGCCTGTGCACAGTTTTGGCTTTTTAGCAATCGAAAGTCAATCATGTTATACAAACCCCTAGTTTAATGAATGTAACCGCTTTATATAAACAAAATA
>denovo59161_A.Ftrad.17_1453822
CGATGAAAACCTTTTTTCTTGAGGTGTGGCTCGCACCTGTCTAACTAAATCGAGCTAACACATTTTCACACGGTTGCATCGGTTGGCTGTCAAACAGTGCGCGCGGCGATTTATTTCGCCTACCCGCGCATTGCGAGACGGTCGACATTTACCACAAACACTGTTGATACCATAGGATTTGAACGTAGATGAAACTCG
>denovo37674_E.Ftrad.3_547007
GTTAATACATCGGAGAGCGTCTTAACTGACCTCCCCAACCCTTCACAATCCACATCCACCTGTGCACTGTTTTGGCTTTTGAGCAATCGAAAGCCAATCATTTTATACAAACCCCTAGTATAATGAATGTAACCGTTTTATATAAACAAAATA
>denovo110675_F.Ftrad.2_928074
GCCTCCGGGGGGAACCTGCCCTCGGGCGGGGGCCCGGCGAAGACACCATAGAACGCTGTCTAAAGATGGCAGTCTGGGCAATTAGTTAAATAACTTA
>denovo12862_C.Ftrad.6_1048850
CGATGAAAAACTTTTTTGTTGAGGTGTGGCACGAACCTGTCTAACTAAATCGAGCTACCCCATTTTAAAACGGTTGCATTGGTTGGTTGTCAAACAGTGCGACCGGCG
>denovo175516_G.Ftrad.18_151013
TTGAATGAACATGGAGTCGGTTGTCGCTGGCCCCTTCACTGGGGCATGTGCACGCCTTCTCTCGTCATCCACACACACCTGTGAAATTGTGAGACGGATAGTAGTCCCCTCGGGGGTGAGCTCCGTGTGCGATACATAAACTCAAGTAAATAAACTTGAATGTCAGCTTATGTGAAGCATCTATAAACGAAGATTAAACCAAGGATCTCTTGCCCCNC
>denovo20838_F.Ftrad.6_911958
TTAGCGCATCTCTTCGGCGAGCGTGTCCTCCCCTTTCTAACTCTGTGCATTTATCTGGCGGCTCTGCAGATGTAACAGTCTCCGAATGGACAACATTCAATACCTTTCCAGTTGCAATCAGCGTCTGAAAATACATAATAGAAA
>denovo191669_A.Ftrad.9_1629752
CAAGAACGCCCGGGCTTCGGCCTGGTTATTCATAACCCTTTGTTGTCCGACTCTGTTGCCTACAGGCCGACCCTGCCTTCGGGCGGCG
>denovo37426_E.Ftrad.2_1341720
CTGAACAAGCGGGGGCGTGTGTAGTTTCCCGGCGTCCGGTCATCTCATACCACGCATGTGAACCCTCCCGTTTGTTACTCAAAAACTATTTTTTATACCATGAACAGACTTAGGTCTGAAAACACTTTAACAAAACAAGTTA
>denovo53354_D.Ftrad.10_1367159
CTGAGTGAGGGCCTTCGGGCTCGACCTCCAACCCTTTGTGAAAACAACTTGTTGCTTCGGGGGCGATACTGCCGTTTCGACGGCGAGCGCCCCCGGAGACCATCAAACACTGCATCTTTGCGTCGGAGTTTAAGTAAACTAAACA
>denovo71590_C.Ftrad.19_1405762
CATATCAATGGAGCCGTATGGGGACGGTTGAGTTTCTGGCCTCTCTGTTCTGCCTGTTTTCTACCCTTGTATGTCATATCCTATTATTTCCTCGGCAGGTTTGTTGGCTGAGTGCAACCACTTATAACCTTTTTAATTTTTAATAAGAGTTTGAACAATA
>denovo128066_F.Ftrad.8_904003
CTTAACTGACCTCCCCAACCCGTCACAATCCACATACACCTGTGCACTGTTATGGCTGTTGATCAATCGAAAGCCAAACATTTTAGACAAACCGCCAGTTTAAGGAATGTAACCGCTTTAGATAAACAAAATA
>denovo68178_D.Ftrad.4_511729
CGTTGAAAACCTTTTTTCTTGCGGTGTGGCTCGCACCTATTTAACTAAATAAAGTTACCACATTTTAACACGGTTGCATCCGTTGGGTTTTGAGAATATCAGGACTTCGGAGAGGAGAGGCGCAGGGTCGAAGAGCTGGACGCGACGTTTTGCTGGTTGGATTGCTTCTGAACACCGCCCATGCCTCCCCTTCTTCGGAAGGAGAGGAAGGGATTTAATTTCAATT
>denovo257670_C.Ftrad.9_1334474
CCGTGGGAGCTTTGCTCCTATCTGGGATACAACCCTTGCCTTTGAGTACCTTCTCGTTTCCTCTGTGGGCTCGCCCGCCGGTGGACCACCGTAAACTCTCTGTAATAGCAGTATCTTC
>denovo227225_H.Ftrad.7_1398169
ATGAGTCTAGAGAAATTCTTAGTTGGTGTAAATCCTCATTTCCAACTCTGTGCACTTTTGGGTGGGCTGGGTCCATCTCTATTGCAGCTGCCTCTCACCATAACACCAGTACAAGGGTGTAACATAAAAATATATTCATATAA
>denovo218706_F.Ftrad.8_787108
GTGAATACATCNGCGATCGGCTTAACTTACCTCCCCAACCCTTCACAATTCACATACACCTGTGCACAGTTTTGCCTTTTGAGCAATCGAAATCCAATCATTTTATACAAACCCCTAGTTTAATGTATGTAACCGTTTTATATAAACAAAATAAAACCTTCAACAACTGATCT
>denovo15854_B.Ftrad.13_120447
TCGATACCTGTCCAAAACAGAACGACCCACGGACCAAAGATACCCAGTCTCAGTGGGCCGGTATCTTAGCCGATTCCTTCCCCCAC
>denovo118845_A.Ftrad.7_1315532
CCTAGAGTTTGTAGACTTCGGTCTGCTACCTCTTACCCATGTCTTTTGAGTACCTTCGTTTCCTCGGCGGGTCCGCCCCCCCCCCCGCC
>denovo76706_A.Ftrad.12_1518325
GTGAATTGCTCTCTGAGCGTTAAACTATATCCATCTACACCTGTGAACTGTTGCTTGACTTCGGTCAATTACCTTTCCAAACATTGTGTAATGAACGTCATGTTATTATAACAAAAC
>denovo4479_C.Ftrad.9_1621954
GTGATCTCCATATTCCAAACCCGTGCACAATATGGGCGAACCTGTGGGAGAGAATCAAATACTGGTAACAGGTTCTTACGGTCATTTTAAAACACTAGTTAAAGATGGTAAAGAAAAATCGAAACANAAAA
>denovo149329_A.Ftrad.6_1440560
GTGAGTTTGGATTCGCTCAGTCTCTCATACCATTGTGAACTTACACTCCTGCTTGCTGGAGATGCGGTCTAGAAATGGACCCGCGCCACCGAGATCTTTTCACCCATTTTTACGTCTGAACCAAACAAAAAACAAAACA
>denovo176636_F.Ftrad.9_236689
GTGAAGATTTGNGCGGGCCATACGAACGCCAAATAGTGTCCCTGGCCGCCTACACCCACTATACATCCACAAACCCGTGTGCACTGTCTTGGAGAAAGGCTTCAGAGAAGTTTTTTGTGGCCTCTCTTGGGGTCTTTCTTCGCTACAAACTCGAATTGTTAGAGTGAACTTGGAACTTGGTTGGGCCGTCACTGGCGTAGAGACTCCGAATGAGATCTCAGTAGAAGCTTCCAACTACTTTAGTCAACCTTAG
>denovo167408_A.Ftrad.11_1589583
GCGATAGCTGTCCAGGATAAAACGTCTAGCCATTCACACTTCAGCACTCTCTGAATGCCGGTTTCTGAGCCGATTCCATCCCAGC
>denovo16759_A.Ftrad.15_1359900
CAAGTGACACCGGTCTAACCAACGGGATGTTCATAACCCTTTGTTGTCTGAATCTGTTGCCTTCGGGGCGACCCTGCCTTCGGGCGGGGGATCCGGGTGGACACTTAAAACTCTTGCGTAACTT
>denovo260132_G.Ftrad.17_231704
AAGACAAACTATACACTTGAACCACTTTGGCTTGGTTTTTTCTCGACATATCTCATGCTGCGTCACCCGATTTTTGGCTCAGTGTGGTCTAACCGTAGGCTTTTTTCCGCCAGGCTGAACGCTGCTTTTTTTTATCACCCTTTACCTCAATAGGATTCTCGCAAGAACGAAAGTTTTTGCGTTCACTTCCAC
>denovo124961_B.Ftrad.20_114252
CCTAGATTTGTAGTCTTTGCCTGCTATCTCTTACCCATGTCTTTTGAGTACCTTCGTTTCCTAAGCGGGTCCGCCCGCCGATTGGGCAATTTTAACCGTTTGCGGTTGCAAT
>denovo248773_D.Ftrad.11_898388
GTGATTGCCCTCGTAAATTAAACCTATCTCCATTTAAACCTGTGCACCCTTTGATTGCCACTCTGTTTTGCTTTTACATACACTCTGGAAC
>denovo84743_G.Ftrad.14_31194
TTGAGTTAGGGTCCTCTGGGCCCCATCTCCAACCCTTGTCTATCNTACCATGTTGCATTGGNGGGCCCGTTCTCAACAGGACCGCTGGGGAATTGCCTACCTAGCCCGTGCCCGTCAGTAGCACCTAACAACTCCCAGTCACGGTGATGTCTAAGTAGAACTATAATAAATTA
>denovo147354_A.Ftrad.9_1737549
GTTCATTAATAAGATGTACAAATGCTCTTTTTACAGGTCCTTCCAAATCCTTTTCCTTTCTACACTTAGCACTCGCTACCCATTTTCCACTTTTTTAACACTTCAGTTTTAAAACTCTAGTCCATTCTTGTTATTTTGCATTAATAAAATA
>denovo110247_C.Ftrad.8_939888
CGATGAAAACCTTTTTTCTTGAGGTGTGGCTCGCACCTGTCTAACTAAATCGAGCTACCACATTTTAACACGGTTGCATCGGTTGGCTGTAAAAACGTGCGCGCGGCGATTTATTTCGCCTCCCCGCGCATTGCGGGACGGTCGGACTTT
>denovo164869_G.Ftrad.19_178678
ACACGTCGTCCCCCGGGCCTACCGCAAACCCCGTGTCCGCGCCCGTTGCCTCGGTGGAGCGCCGGTTCCGCCGGCAGGTCGTCCCCCTGGGATGGTGGCCGGTCCGCCGGAGTACAGATGTAATCAAACAGTCGTCCAGTGTGCGGATTATTAAAAGCGATAAAAACTTTCAAAAACGGGGGTATAGGCCCNG
>denovo107568_B.Ftrad.16_28814
TCGATACCTTTTCAAACCAGAACGACCCGCGAACCAAAGATCCCCACTCTCGGTGGGCCGGTTTCTTAGCCGATTCCTTGCCCGCCGGATCCGTGGTTTCGCGTAGCGGCATGCTCGGGAGCTTTGATCTCGGTCTTGTCGTGCGCGTGGCTTCCGGATATCACAAAACCCCGGGACGGCAAGTGTCAGGGGACATGCAAACGAACGGCTGGCATTCGNCGACCCGGAGANGGAGTGTGCGCGGCTGCTGGGATGCGAAATGTAGTATAAAACGACTNTAGGCCAGGAATAGCTATGCTCTC
>denovo266432_E.Ftrad.3_1334424
ACCATCGTAACTTTCCTACCCAATCCTTCACAATCCCTGTACCCCTGGGCACTGTTTTGGCTTTTGAGCAAGGCAAAGGCAATCAATTTATACAACCCCCTAATCTAATCAATCTAAGTGATCTATATAAACAAAATA
>denovo113516_C.Ftrad.3_790271
GTGAAGATTCAAGGGCCAGCCATACAGACGTACAATAAGTGTGTCTCTGGCGGCTCGCATCCACTATACATCCATAAACCCGTGTGCCCTGTTCTAAGGAGTAAGAAAGAAGAAGGGGAGGGGAGAGAGAGTGCATGTGCTTTGCATATAACTCTCTCTCACTCTCCACTCTCTTTCTCTCTCCGGTTAATTACAAACTCGTATG
>denovo143277_A.Ftrad.3_1698362
CGATGAAAACCTTTTTTCTTGAGGTGTGGCTCGCACCTGTATAACTGAATAGAGCTACCACCTTTTAACAAGGTTGCATC
>denovo63665_C.Ftrad.8_791687
CGATGAATACCTTTTTTCTTGAGGTGAGCCTCACCTCTGCCTTCTTAAATTGAGCTTTCACATTTTAACACACTTTCATCGTCTGGAGGTCAAACAGTGCGC
>denovo169882_H.Ftrad.2_1819744
GTGAATACATCGGGGAGCGTCTTAACTCACCTCACCAACCCTTCACAATCCACATACACATGTGCAAAGTTTTGGATTTTGAGCAATCGAAAGCCAATCATTTTATACAAACCCCTAGTTTAATGAATGTAACTGTTTTATATAAACAAAATA
>denovo252391_A.Ftrad.17_1717818
CTGCTTATTCATTAACCTTTGCTTTCTGACTCTGTTCATTTAGGGGCGCGCCTGCATTAGGTAGGAGGCTACTTGTCGACACTTCAAACTATTGCGTAACTTTGAAGATTTAGCAAAATTACTAAACAAAAAA
>denovo140440_G.Ftrad.7_2108
CCGAGTTCATGCCCTTCGGGGTAGATCTCCCACCCTTTGTATACTATACCTTTGTTGCTTTGGAGGGCCGCCTAGCTACTGGCTTCGGCTGGTAAGGGCACGCCAGAGAAACCAAAAACCTGAATTATTAGTGTCGTCGGAGTAAAATATTTAATATTTA
>denovo147315_B.Ftrad.17_209696
TCGAAACCTGTCCAAAACAGAACGAACCGCGAACCAAAAATAACCACTCTCGGGGGGCCGGTTTCTTAGCCGATTCCTTGCCCCCCGGGTCCGTGGGTTTGCGTAT
>denovo77159_G.Ftrad.18_260058
AAGTCTTAACAAGGTGTCCGTCGTTGACACTTAGTAATTATCATTACAATAGAATTTCATTTTGGCTTTATGCCCTCTTGAAATATCCACCCATTTTTTACCTTACCATTGTTGTTGCCTCGGTGGTTTCTTTCTATGAACTTCCTTCAGCCACCTTCACCAACCCTTGTTTTAATCCTCTAGGCATAGCTTGAACAGTCAACATCTTAATAACTTC
>denovo61578_A.Ftrad.18_1735517
TCCCAAACCACATTCTCCTGTGCACATTTTTTGCTTTTGAGCAATCGAAAGCCAATCATTTTATTCAAACCCCTAGTTTACTGAATGTACCCGTTTTATCTAAACAAAATA
>denovo89554_G.Ftrad.18_206161
ACCTTTCAAAACATGGTACGTCGCGGCCCCCGAGGTGCGGAAAGCAGCCTCTAGCGCTTTGGAGTCCCCCCCTTCACTCGCGCCCGACTTACCTCCGTGCTTTACGAGCACTGTCTGTTCTCCCTCGGGGGTGCAGCCTGCTGTTGGAACCCAAGAAGCCTTTATTGCACCTAGCATGACCGGTCCCTATAAAAAGAATAGTTACAACTTTCAACAGTGCACCGCTTGACTCNG
>denovo271226_C.Ftrad.4_1408211
CGATTAAAACTTTTTGTTTTGAGGTTTGTCTCGCACCTGTCTAACTAAATTATGCTACCCTATTTTTACACGGTTACATCGGCTTGCTTTCTAACGGTGCG
>denovo63942_D.Ftrad.17_1421770
CCGAGTTTACAACTCCCAAACCCCTGAGAACATACCGTAATGTTGCCTCGGCGGATCATCCGGCGCCCCGTAAAACGGGACGGCCCGCCAGAGGACCCAAACTCTAATGTTTCTTATTGTAACTTCTGAGTAAAACAAACGAATAAATCA
>denovo212558_D.Ftrad.3_723148
CGATGAAAACCTTTTTTCTTGAGGTGCGGCTCGCACCCGTCCAACTAAATCCAGCTACCACATTTTAACACGGTTGCATCGGCTGGCTGTCAAACAGTGCGCGCGGCGATTTATTTCGCCTCCCCGCGC
>denovo106003_G.Ftrad.8_239981
CCGAAGTACAGGCCCGTTTATAGGGCTACACTTCCACCCTTTGTTTACCATACTATGTTGCTTTGGCGANACGTCTTCGGACCACCGGCTCCCGGGCTGGTGCGCGCTCGCCAGAGANAAACCAAACCCAAACCATNTTAAGTGGCGTCTGAAAAACAAGTTTAAGAATTA
>denovo31184_F.Ftrad.8_778779
ATAAATGGCGANGGCTTCGAGCCTATCTATTATCGTCCTATACACCTGTGAACTATTTGCCTTCGGACACCAAACAAACATAATGTAATGAATGTAATCTACTATAATAAATA
>denovo22532_B.Ftrad.10_203953
ATAAATTGCTAAATCTTTCTATTATCCATAACACCTGTGAACAATTTACCTTCGAGCACCAATACAAACATAATGTAATGAAAGTACTGTACTATAATAAATATAACTTTCAACAA
>denovo238049_D.Ftrad.6_1433449
CCGCAAGGTGGCCGGGGGGCTTCGGCCCTCGGGCCCGCGCGCGCCGAAGACACCATTGAACGCTGTCTGAAGATTGCAGTCTGAGCAATTAGTTAAATAACTTA
>denovo73817_A.Ftrad.9_1752719
GAGCGTCTTAACTTGCCTCCCCAACCCGTCACAATCCACATGCACCTGTGCACTGTTTGGGCTGTTGATCAATCGAAAGCCAATCATGTTATACAATCCCCGAGTTTAATGAATGTAACCGTTTTATATAAACAAAATA
>denovo175539_G.Ftrad.6_233803
CAGAGTTATCTCACTCCCACCCCAATGTGAACTTACCTTTGTTGCCTCGTCAGTAGTTTCTGGGCGAGCCTCCCCGGTAAATCCTGGGACGACTTACCCTTTAACGCCTTCCGGTGGACTACTAAACTCTTGTTATTTTTAAGTAATCTTAGCGTCTTATTTTAATAATTCA
>denovo142668_D.Ftrad.6_1464076
GTGATTGCCCTAGTGGCTTAAAACTATATCCATTTACATCTGTGAACCGTTTGAGCGGCACTCTGTGTTGATTTTTCAATCAATATGTAAAGAAAGTAAAGTTATAATAAAAAAAAAGAACTTTCAACGACTGATCTCTTAACTTTC
>denovo130879_G.Ftrad.18_17414
ACTAGTATTGAAGTCCACGGGGTCAAGCTTTCCGAAAGGAGGTTGGGGGTATGTTTGGTTCCCCCTGCTTGGGCAGACTGGAGAGCATGGCGCAACCGGCACACCTAGTGTGTCGGCCAAGTCATGTTTGGCCTCTGCTGATCGAGCTTTTCACCTGAATTCTACTACCCTTGCTTTTTGCGCACCCATTGTTTCCTCGGCAGGTTAGCTTGCCAGTAGGACCCCTTAAACCCCTTTGTAATTGCAAGCAGCGTCAGAATCAACGTAATCGTTA
>denovo218282_E.Ftrad.4_508191
ATAAATGGAGAAAGCTTTCTATTATCCAAAACACCTGTGAAATATTTGACTTCGGGCACCAATCCAAAAATAATGTAATGAATGTAATCTACTATAATAAATATAAATTTTAATAAAGCATCTATTGGCTGTCTAAAATTTGCAGATCGAAGCAGCAACACCAAAAGAGAAAGTAAATCTCTGTGTATATAAAAAAAATCAGTACCGAAAGCTTGGGTCGCGGACCGC
>denovo33235_H.Ftrad.7_1817117
CCAATTCATGTTTGTCCTCTGCTGATCGAGCTTGTCCCCTGAATTCTACTACCCTTGCTTTTTGCGCACCCATTGTTTCCTCGCCAGGCTTGCCTGCCAGTAGGACCTTTTAAAACCCTTTGTAATTGCAATCAGCGTCACAAACAACGTAATCGTTC
>denovo25985_C.Ftrad.8_274975
CGATGAAAACCTTTTTTCTTGAGGTGTGGCTCGCCCCTGTCTAACTAAATCGAGCTACCACATTTTAACACGGTTGTATTGGTTGACTGTCAAACAGTGCGCGCGGCGATTTGGTGGGCCTCCCAGCTACTTGCTTCGGCTGGTAAGTGCCCGCCAGAGAACCCAAAACCCTGAATTATTAGTGTCGTCTGAGTAAAATATTTAAANTTTA
>denovo109248_G.Ftrad.16_28296
CCGAGTTCATGCCCTTCGGGGTAGCTCTCCCACCCTCTGTATACTATACCTTTGTTGCTTTGGCGGGCCGCCTGGCTACTGGCTTCGGCTGGTAAGTGCGCGCTAGAGAACCCAAAACCCTGAATTATTAGTGTCGTGTGATTAAACTATTTAATATTTA
>denovo131134_D.Ftrad.5_1446847
GTGATTGCCCTATTGGCTTAAAACTATATCCATTTACACCTGTGAACCGTTTTATTGTCACACTGTGTTGATTTTACAAACAATATGTAAAGAAAGTCAAGTTATAATAACAAAAAA
>denovo49003_E.Ftrad.8_1327649
CCTGATACCACAAAACCCCCGCACGAAAAGTGTCAAGGAACATGCAAACGAGCGGCTGGCATTCGCCTCCCCGGAGACGGAGTGTGGGCTGATGCTGTGCTGCGAACTGAAGTCAAAAA
>denovo237066_A.Ftrad.2_257079
CGATGAAAACCTTTTTTCTTGAGGTGTGGCTCGCACCTGTCTAACTACCTCGCGCTCCCCCATTTTAACACGGTTGCCTCGGTTGGCTGTCAAACAGTGCGCGCGGCGATTTATTTCGCCTCCCCGCGCCTTGCGAGACGGTCGACATTTACCAAAAACACTGTTGAAACCATTTACATAACCGAATTATATATATATTAAAATAAAAAGCAAAATTTGTTTATCACCGATTCGGACAACATCATTAACTTTGAGACTGCATCTGGTGAGGCTACCCGTAGAACCTAT
>denovo176750_D.Ftrad.8_613005
CTAATGCCCTCTGGCTTCGGTCAGCTGGGTTCAATGTGTGTCATCTCTTCGGAGATGGCCATCCACACACACCGTGAACTGTGCCTTCGGTCATCCCAAACTTTTAGTAATGAATGTAAAAATCATAACAACATA
>denovo144634_A.Ftrad.8_1720661
CCGAGTGAGGGCCCCCCGGCCCGACCTCCAACCCTTTGTCGATTTCTAACTGTTGCCTCGGGGGGCGGCCCGGACGTCAGCGCCCGGACGTCCCCCAGAGGACCCATCAACTCTGCATCTTTGCGTCGGAGTATTGAATACCAATCAATCA
>denovo233856_F.Ftrad.5_844483
CAAGTGACCCCGGTCTAACCACCGGTATGTTCATAACCCTTTGGTGTCCGACTCTGTTGCCTCCTGGGCGACCCTGCCTTCTAGCGCGGGCTCCGGGTGGACACTTCAAACTCTTGCGTAACTTTGC
>denovo28987_A.Ftrad.16_1459911
CGATGAAGAACGCAGCTCTCCACAGTACGTGCAATGTTGCTATATCGTATGCCGTCTTCTGCTTGAAAAAAAAAATACCAAAAC
>denovo106817_F.Ftrad.9_931702
TTTGTGAACCGACTCGTCCCTGGAGTGGAGGGCAGTTGAGAAACTGCTTGTCAGGATACAAATGCAAATTTGCAGGTGCCGTGGACAGCCCGCCAACCTTTTACAACTTATACATTCCAAATTATTGTCTGCCATTACTTGTATCCTTTAATAAAAAA
>denovo77311_D.Ftrad.1_846493
CGCTGAAAACCTTTTTTCTTGAGGTGTGGATCGCACCTGTCTAACTAAATCGAGCTAACACATTTTAACCAGGTTGCATCGGTTGGCTGTCAAAAAGTG
>denovo212855_A.Ftrad.18_1461967
ATGAATTTGTCTTCGGAAAGTCTCTCATACACTTGTGAACTTACACTGTTGATTGGTGGAGAGTGGTCTAGCGATAGCACTGACACC
>denovo252255_A.Ftrad.7_1730864
TTTATATCTATGTGCATTTATTTTGCGGCTCTGGACATCTATCAATCTACTTAGCTGCGGCTCATTTTATAACAATCGGTAAGGTATGTAACTAATTATCTAACAAAAACA
>denovo90438_G.Ftrad.18_68354
CCGAAGTACAGGCCCCTTCTGGGTCTACACTTCCACCCTTTGTTTACCACACAATCGTTGCTTTGGCGGGCCGCCTAGCTACTGGCTTCGGCTGGTAAGTGCCCGCCAGAGAACCCCAAACCCAAACCATTTACAGTGTCGTCTGCATACAAAGTTTAATATGTA
>denovo49555_D.Ftrad.2_717316
CGATGAAAACCTTTTTTCTTGAGGTGTAGCTCCCACCTGTCTAACTAAATCGCGCTACCACATTTTAACACGGTTGCATCGGTTGGCTGACAATAAGTGCGCGCGGCGATTTATTTCGC
>denovo99972_F.Ftrad.5_690928
GTGATTGCCCTAGTGGCTTCACACTATATCCATTTACACCTGTGAACCGTTTGATTGTCACTCTGTGTTGATTTTACAAACTATATGTAAAGAAAGTCAAGTTATACTAACACAAAA
>denovo138642_A.Ftrad.1_70226
CCGAGTGAAGGCCCTCTGGGTCCAACCTCCCACACGTGTTTGTCGTACCTTGTTGCTTCGGCGGACCCGCCGCAAGGCCGCCGGGGGGCATCTGACCTCTGGCCCGTTGCCGCCGAAGACACCATTGAACGCTGTCTGAAGATTGCAGTCTGAGCAATTAGTTAAATAACTTA
>denovo144584_F.Ftrad.10_623602
GTGAATATTAGTGCATCTCTTCTGAGATCGTGACCTCCACTTTCTAAGTCGGTTCATTGAGTGGCGGAAGAGATTTGGCAATCCGGCGCCGTCTTCGGCTCATTTTATTACAAAGTAAAAGGCGTAACAAGGTCACCGTAGGTGAACCTGCAGAAGTATCATTAATGAATTTGTCTTCGGACATTCTCTCATACACTTGTGAACTTACACTTTTGCTTGGTGAAGATGCGGTCTAGAAAAGGATGCGCGCCACCTAGATTTTTTCACCCATTTATATGTCTGAACAAAACAAAAAACAAAACA
>denovo124861_D.Ftrad.3_1287727
CGATGAAAACCTTTTTTCTTGAGGTGTGGATCGCACCTTTCTTACTAAATCGAGCTCCCACATTTTAACCCGGTTGCATC
>denovo184786_E.Ftrad.2_1371706
CCCAGCAAGTCCGACAATCTTGTCTCGGGTGATACCCTGCCTCAGGGCGGGTGGCACGTAGGTGGAACAAATCCAACTATTGCATACCAGGTCGTCTGAGTCGATTTAATCAAATAAATAA
>denovo245759_D.Ftrad.9_1467756
ATGAATTTGTCTTCGGTCATTCTCTCATACACTTGTGAACTTACACTGTTGCTTGGTGGAGTGTGGTCTAGCGATAGGAGTGGCACAGAGATGTTTTCACTCAGCCGATGTCTGAACAATAAACAAAAACAAAACA
>denovo248127_F.Ftrad.4_517020
GTGATTGCCATAGCGGCTTAACACTATATCCATTTACACCTGTGAAACGTTTGATTGACACTCTGTGTTGATTTTACAAACAATATGTAATGAAAGTCAAGTTATAATAAAAAAAAA
>denovo181051_F.Ftrad.7_770855
GTGAATATTAGNGGATTTCTACTAAGAACGTGACCTCCAAATTCTTACTCTGCGCATATATTGACGGAAATAATTGAACAAACG
>denovo274854_D.Ftrad.1_793230
CGATGAGAACCTTTTTTCTTGAGGAGTAGCTCGCACCTGTCTAACTAAATCGAGCCACCACATTTTAACACGGTTGCATCGGTTGGCTGTCAAACAGTGC
>denovo241165_C.Ftrad.13_944759
GCGATACCTGTACAAAACAGAACGACCCGCAAACCCAAGATAACCACTATCGGAGGGGCGGTTTCTTAGCCGATTCCTTGCCCGCCGGAT
>denovo178800_G.Ftrad.7_252311
CCTTTCAAAGCAGCACAATTAGGATGTTAGAGTTTCTACCCGCGCTGTTCTGCCTGAAGTCTAAACTTGATTGTCATATACGGTTGAGTTTATAGCCNCTCGGTTCTGGCTGTATTCTACCCTTGTTTGTTCTATACTATTATTTCCGTGGAATGCGTGCTTGCCGAGTGAAACCAATTATAAACTATTTAATTTTCAATCAGCTCCTGAACAAAAAGAATAATTCCAACTTGCAACCTCGGATCTCTTTTTTCNG
>denovo234902_G.Ftrad.17_134518
CAGAGTTGCAGAACTCCAAACCCTTTGTGAACGAACTAGTAAGTTGCCTCGGAGGGGAGACCTTCAGGGGGTAGCCCTCCAGANGAAAACTAAAATCTTGAATTTTTGGCATCTCTGAGTCATTACACAATGAATCA
>denovo75028_F.Ftrad.5_939364
CCCGTCAAAGGAACCTGTGGTTCCTAATGTTATGGTGTTGAACAAGTCTGCTTCGTGGGTGAGCTTTACCCGGGGCTGGGTTTCAGACAGGCTTTTTTATGTTTTTGAGTATCATGCAAGTCCGTGACAGCATTATAAACACAATA
>denovo240357_G.Ftrad.2_107319
CCGAGTTATGGTCCTCTGGGCTCTACCTCCTACCCGTTGTCTACCTTACCTTTTGTTGCTTCGGCGGATCCGTCCCCTCGGGGACNGCCGGGGGGCTTTACAACCCTCGGGCACGCGGCCGCAGGTGGCCTACNACCAAAAACTCTTGTTTANACGTGTCGTCGAAGTACAAAAAACAAATAAGAAA
>denovo272330_F.Ftrad.6_771032
CAAGAAGGCCCNGGCTTCGCCCACGTTATTCATATCCCTTCGTTGTAGGACTTTGTTGCCTCCAGGGCGACCCTGCCTTCGGGCGGGGGCTC
>denovo200774_B.Ftrad.18_128548
CCTAGATTTGTAGGCTTTGCCTACCATCTCTTACCCATGTCTTTTGAGTACCTTCGTTTCCTCGGCGGGGCCCCCCCCCCATTGGACAAACTTCAACCCTTTTTTATTTTAA
>denovo271866_E.Ftrad.6_1059219
CCGTGATAAGTCTCTCTTGGTCCAACCTCCCACCCGAGTTTATTGTACCTTTTAGCGTCGGATCTCCCACCTCACTGCCGCCA
>denovo60935_A.Ftrad.19_693775
ATGATTGACCTAACGGCCTTATCAACATAATCCCTCACCTCTGTGAACCTTTGACCTCCGGGTCTACATAACAAACATCAGTGTCAAGAACTTCTTTATATTTTAACAAAATA
>denovo49992_D.Ftrad.1_1440613
TCAGCTGAGTTCAATGTGTGTCATCTCTTCAGAAATGTCCATCCAAACACACAGTAAACTGTTACTTAAGTCATCACAAACTTTTAATAATGAATGTAAAAATCATAACAAAATA
>denovo247604_E.Ftrad.4_1231007
GTGAATACATCGGGGATCGGCTTAACTGACCTCCCCAACCCTTCACAATCCACGTACACCTGTGCACTGCTTTGGCTTTTGAGCAATCGAAAGCCACTCATTTTATACAAACCCCTAGTTTAATGAATG
>denovo98046_H.Ftrad.1_1627676
CTATGTAAACCTTTTTTCTTGAGGTGTGGCTCGCACCTCTCTAACTTAATCGTGCTACCACATTTTGACACGGGTGCCTCTGTTAGCTGTCAAACAG
>denovo20522_A.Ftrad.20_1109840
GTGAATATTAGCGCATCTCTTAGGAGAGCGTGACCTCCACTTTATAAATCTGTGCATATATTTGGCGGGAAACTATGTAGATCAGTAGTAATAATCGAACTACATGTTTCCTGCGGCTCAT
>denovo117863_H.Ftrad.15_5320
ACGAATAAACTTTGGATTGTTGCTGGCCTCTAGTTAGGTAATGTGCACGTCCATTTATTCTTCAACCACTGTGCACCTTTTGTGAGCCTTTGTAAATATACGGATTTGAGACTTGCGCCTAACCCGCGCTCGACTCGTTAAAGTCGTTTTACACCGGTTTCACGTTTATTACACACAAACCATGTAAACTTTAGAACGCATGAATAGAGTTGGGACTCGCGCCCTCCTTTTAAAATGTCTATA
>denovo261946_F.Ftrad.7_743572
CAAGAACGACANGGCTGCGGCATGGTTATTCATAACACTAAGTTGTCCGACTCTGATGCCTCCGTGGCGACAATGCCTTCGGGCG
>denovo2048_A.Ftrad.14_1715837
CCGAGTGAGGGCCCTCTGGGTCCAACCTCCCACCCGTGTTTATCGTACCTTGTTGCTCCCGCGGGCCCTCCCCAACGCCGCCGGGCGGCATCTGCCCTCTGGCCC
>denovo236364_E.Ftrad.1_1385161
GTGAATATTAGCGCATCTCTTCGGAGAGCGTGACCTCCACTTTCTATCTCTGTGCATTTATTTGGCGGTTCGGACTATGAAACAGAAATGGTTTCATGTATACGAACTGCGGCTCATTTTATAACACTAGTTAAAGTATGGAGCGAAATATCGAAACAAAAAA
>denovo40913_B.Ftrad.7_20586
AAAAAACCTAAAGTGTGTGCCCCGGACCAGTGCGTAAAAGCCCTGGTGTTGTGTGTTGCCCTACCTTGACATGCGGCTTGTCGACCTGGGGCTGGTTGAAAGGGCGTAAATGCCCCGCCATCAAGACTGGGGGCGTCAATGCCCCGCCACTTACATGGCCAAGGTCCATCCGCATAGTTGAAAACCTTTTGTGAACCGACTCGACTCTGGCGTGGAGGGCAGGTGAGAAACTGCTTGTCAGCATCCAAACGCGAATTTGCAGGTGCAGTGGACAGCCCGCCAACCCTTTAANACTTATACATTNAAAATTATTGTCTGACATTACTTGTATCATTTAATAAAAAACAACTNTTGGCCAGGCATCGCTTCGCTCTC
>denovo66340_F.Ftrad.3_773384
CAAGTTACCCCNGCCTAACCACTGGGATGTTCATACCCCTTTGTTGTCCGACTCTGTTTCCTCAGGGGCACCCCTGCCTTCGGGC
>denovo236989_G.Ftrad.9_198683
CAGAGTTATCTACCTCCCAAACCCCTGTGAACTTCCCCCTGTTGCCTCGGCAGATGTTGCTGGGCGAACCTACCCTGTAGCGAGCTACTCTGTAGCGAACTACCCGGGAACGGCTTACCCTGTAGCGCCTGCCGGTGGACTACTAAACTCTTGTTATTTTGAAGTAATCGGAGCGTCGTATTGTAATAAGTCA
>denovo220540_C.Ftrad.7_952858
CGATGAAAACCTTTTTTCTTGAGGTGTGGCTCGCACCTGTCTATATAAATCGAGTTATCACATTTTAACTCGGTTGTATTGGTTGGTTGTAAAACAGTGCGCGCGGCGATTTATTTCGCCTCCCCGCGCATTGCGAGACGGTCGACAT
>denovo144324_B.Ftrad.15_188682
TCGATACCTGTCCAAAACAGAACGACCCGCGAACCCAAGATCACCACTCTCGGTGGGCCCGTTTCTTAGCCCATTCCTTGTCCGCC
>denovo141575_D.Ftrad.9_256155
CCGAAGTACAGGCCCTTTTATAGGCCTAGACTTCCCCCCTTTATATACCAGACTATGTTGCTTTAGCCAGACGTCTTCCGACCACCGGCTCTCGGGCTGGTGCGCGATCGCCAGAGAAAACACAAACCCATACCATTTTAAGTGTAGTCTGAAAAACAAGTTTAATTATTA
>denovo88011_D.Ftrad.17_1441898
GCAGGTTCATCAGTGAATTTCTCACTGAGCGTTAAACTATATCCATCTTCACCTGGGAGCTGCTGACCGACGATTGGACAATTTAAACAACTTGCAGTTGCAATCAGCGTCTGAAAAAAATTAATAGTTA
>denovo65869_E.Ftrad.2_1085906
GCGAAGCTCGGAATGCGAGTTCGGTCTTATACTGCCCGGCAACGGGATTACCTCGTCTGGATGCGTGTCCCTTCTCTATTCCACCCCTTTGTGAACCAAGTGTACTAGCCGAT
>denovo43546_D.Ftrad.3_1369790
CGATGAAAACCTTGTTTCTCTAGCTGTGACACGCACCTGTCTAACTAAAACGTGCTCCACAATGTTACCCAGGTTACATCGCTTGGCTCCCAAACAGTGCCCGCG
>denovo211434_E.Ftrad.9_75252
CAGAGTTAATGCCCTTACGGGAAGATCTCACACCCTGTGTTATTATTACTTTGTTGCTTTGGCGGGCCGTCAGGCTCACGCCCGACTACCGGCTCCTGCTGGTAAGCGCCCACCAGATGACCCCAAACCCTGAATATTAGTGTCGTCTGAGTACTATATAATAGGTA
>denovo14975_F.Ftrad.6_773243
ATGAATTTGTCNGCGGACATTCTCTCATACACTTGTGAACTTACACTATTGCTTGATAGAGATGCGGTCTAGAAATGGATGCGCGCCACCGAGATTTTTTCACCCATTTTTATGTCTGAACAATACAAAAAACAA
>denovo149591_A.Ftrad.17_1398836
CAATCACGACCGCGCTTCGGCCAGGTTATTCATAACCCTTTGTTGTCCGACTCTGTTGCCTCCGGGGCGACCCTGACTTCGGGCGGGGGATC
>denovo99788_D.Ftrad.18_1013368
CCTAGAGTTTGTAGACTTCGGTCTGCTACCTCTTACCAATGTCTTTTGAGTACCTTCGTTTCCTCGGCGGGGCCGCCCGCCCAGTGGGAAACATTCAAACCCTTTGCAG
>denovo13090_C.Ftrad.20_1415477
CAAGAACAACCTTGCTTCATAAGGGTTATTTCTAACCCTTTGTTGTCCGACGCTGTTGCATCTTGGGAGACCCTGCCTTCGG
>denovo191558_F.Ftrad.20_749735
CCCTAACCACTTTCCACGTGAACCGTACTATTAGTTTTGCGCCGTGCTGTAACGCATNGAAAAACGAAGGCTGGGTTGAGAAGCGCCTTGGCGTAGATCGATTCATCCGATGTCTTTTAAACCCTTTTATTATCTACTGAACTATACTCCAGGACGAAAGTTTATGGTTTTAATCAACAA
>denovo203039_D.Ftrad.2_1307487
CGATGAAAACCTTTTTTCTTGAGGTGTGGCTCGCACCTGTCTAACTAAAACGGGCTCACACATTTTAACACAAGTGCTTCGGTTGGCCGTCCACAAGTGCCCGCGGCGATTTATTTAGTCTCCCC
>denovo85082_D.Ftrad.9_1464662
ACCTGCGGAAGGATCATTATTGAATTCAAATCATCTGTGGCTTCGGTCCGGATGTGCCAACAGGTAACCCTGTTCGTCATTCTACCCATAACCCCTGTGAACTGTTGGATGCTTGCATCCCCTTTTCTACTACAAATCATTGTCACAATGGTAGGCTCATTATAACTAATA
>denovo110903_H.Ftrad.9_46317
CGATGAAAACCTTTTTTCTTGAGGCGTGGCTCGCACCTGCCTAACTAAATCGAGCTACCACATTTTAAACCGGTTGCCTTGGGTGGCTGTCAAACTGTAATCACAGAGTTTAAAAGTATATAATATTCTCATCATAGAACAGCGAGAAATTAGACACAAATAACTTTTTGCAGTTAATCATTTATATTTCCAAATGATCAAACTCGAACTTTTCAGGATGACTCTCGTTACTGTT
>denovo12453_G.Ftrad.17_92469
AAGTCAGAACAAGGTATCTGTAGAAGACCCTTCATAGTAATCATTAGTGAATAACACAGGCGTCCCGCTCTGTGGGCACCAACACCTTCACCATATCCACAAACCTGAGCACCGCTCGGGCCGTCCGATACGAAAGTATATTTTCGCTGCTAGCAACCCTTTACACATACACACACAGTCAATGAATGTCACTGGACCTACGCAAGTAGAAACAAGACA
>denovo271493_D.Ftrad.1_603651
CGATGAAAACCTTTTTTCTTGAGGTGAGGCTCGCACCTGTCTACCTAAATCGAGCTAACATATTTTAACACGGTTGCATCGGTTGGCTGTCAAACAGTGCGCGCGGCGATTTATTTAGTCTCCCCTGTTGCATGGCAGTAGTAAGATCGTGTTGTGAAATGTTTGGTTAATTAATTTAAAGGACGCAAAACTTATTATTAGTTGCTACTTTATTTAAAATATAAAAGCACTCTAATAAAACTGTCAATGGTAAATTGAA
>denovo14607_A.Ftrad.6_1650033
GTGAATAACACGGGGTTCCCACTATGTGGGCCCAAACGCCTTCACCCATATCCACACACCTGTGAACCGCTAGTGAGGGCCGATACGCAAGTATCTTGTCTGATACTAGCAACCCTTTTTACAAATACACACAAAGTAAATGAATGTAACTGTAACTACGCAAGTAGAAACAAAATACAAATTTTGACAACGGATATCTT
>denovo8593_F.Ftrad.6_730042
GTGACTATTAGNGGATCTCATCGGGGAGCGAGTCCTCCACTTTCTAACTCTGTGCATTTATTTGGCGGCTCTGAAGATGTAACAGTCTACTTAGCTGCGGCTCATTTTATAACACTAGTTAAAGTATGTAACGAAATATCGAAACAAATAA
>denovo174052_B.Ftrad.9_219576
CCGAGTTTAAAAACTTCCAAACCATTGTGAACATACCACTGTTGCTTCGTCGGCCTCTCCCCGGGCGCGTTCGCGCGGCACGGCCCCATGCGTCCGCCGGAGGCTCCAAACTCTTGTCTTTTAGTGTATTTCTGATTGGCATAAGCAAATAAATCA
>denovo881_D.Ftrad.9_1021495
CCTAGAGTTTGTAGACTTTGCCCTCTATCTTTTAACCCAGTCTTTTTAGGAATTACCGTTCCTCGGTGGGTTCGCCCGCCCATTGGACAATTTAAACCCTTTGCAGTTGCAATCAGCGTCTGAAAAAAATA
>denovo233279_A.Ftrad.2_1183528
CGATGAAAACCTTTTTTCTTGAGGTGTGGATCGCACCTGACTAACTAAATCGAGCTACCAACTTTTAAAAAGGTTGCATAGGTTGGCTGTCAAACAGTGAGCGCGGCGATTTATTTCGCATCACCGCGCATTGCGAGACGGTCGACATTTACCAAAAACACTGTTGATACAAAAGGATTTGAACG
>denovo70134_E.Ftrad.4_1155419
CCTAGAGTTGCGGGCTTTGCCTGCCATCTCTTACCCATGTCTTTTTAGTACCTCCTTTCCCTCGTTGGTTTCCCCCCCCG
>denovo146611_B.Ftrad.14_127712
TCGATACCTGTCCGACACAGAACGAACCACGAACCAAAGATCACCACTCTCGGTGGGCCGGTTTCTTAGCCGATTCCTTGCCCGCCGGATCCGTGGTTTTGCGTATCGGCAT
>denovo57408_C.Ftrad.10_1578588
CACAATATGAAATCGGTCTGGATACTCTGCAGTAGTGCATTGCTTTACGTCGTGCGCTGCTGGTTTGCCTAGCCTTGCTGAATTATTTATCC
>denovo142515_A.Ftrad.20_263450
TCAATGGACCCTCTTCATTCACACCGTGCACTGGGCGGTAATAGCCCAAATCACTACATAATATAACAGCAGCAGAGTCATTTTATCTATAGA
>denovo189715_D.Ftrad.8_638349
CCGAAGTACAGGCCCTCTCGTAGGGCTAAACTTCCACCCTTCTTTAACTACACTTTGTTGCTTTGGCTAGCCTCCTTCGGGCCACCGTCTTCTGCTTGGTTGGCCTCTGTCTCGTCAACCGCCCACCAACCCTTTTTACTTTCTTATGAATACAAGTTTAATAATTA
>denovo99579_C.Ftrad.5_1613707
CCGCCGGGGGGCACCTGCCCTCGGGCGGGGGCACGCCGAAGACACCATTGAACCCTGTCTGAAGATTGCAGTCTGAGCAATTAGTTAAATANCTTA
>denovo51685_D.Ftrad.8_912198
CCTAGAGTTGTAGGCTTTGCCTACCATCTCTTACCCATGTCTTTTGAGTACCTTCGTTTCCTCGGCGGGTCCGCCCCCCGATTGGGCAAAATTCAAACC
>denovo32189_C.Ftrad.4_550681
CGATGAAAACCTTTTTTATTGAGGTGTGGCTCGCACCTGTCTAACTAAAGCGAGCTACCCCATTTTAACACGGTTGCCTCCGGTGGCTGTCAAACAGTGCGCACGGCGATTTATTTCGCCTCCCCGCGCATTGCGAGACGGTGTGACCCCGGTCTAACCACCGGGATGTTCATAACCCTTTGTTGTCCGACTCTGTTGCCTCCGGGGCGACCCTGCCTTCGGGCGGGGGCTCGGGGTGGACACTTCAAACTCTTGCGTAACATTGCAGTCTGAGTAAACTTAATTAATANATTA
>denovo213526_B.Ftrad.14_240407
TCGGTCTTGTCGTGCGTGTTGCTTCCGGATATCACAAAACCCCGGCAGGAAAAGTGTCAAGGGAGATGCAAACGAACGGTTGGCATTCGNCGCCCCGGAGANGGAGTGTGGGCGGATGCTGGGATGCGAACTGAAGTCTAAAA
>denovo237407_G.Ftrad.5_230969
CCGAAGTACAGGCACTCTCGAGGTCTACACTTCCCCCCTTTGTTAACTATACTTTGTTGCTTTGGCGAGACGCCCTCGGCCACCGGCTCCGGCTGGTGAGTGCTCGCCAGAGAAAACCCAAACCCAACCTTTTTAGTGTCGTCTGAGAACTAAGTTTAATTATTTA
>denovo164924_A.Ftrad.7_1358994
ATAATGCCCCCTGGCTTCTATCAGCTTGGCTCAATACACGTCAGCACTTCTTAAATGGCCATCTACACACATCGTGAACACAGACTGCAATGATCACCAACTTTTAGTAATGAATGTAAAATTCATAACA
>denovo120407_D.Ftrad.3_1233177
CGATGAAAACCTTTTTTCTTGAGGTGTGGCTCGCACCTGTCTAACTCAATCGAGCTACCACATTTTAACACTGTTGCCTCCGTTGTCTGTCAAACAGAACGC
>denovo53848_D.Ftrad.1_1073959
CGATGAAAACCTTTTTTCTTGAGGTGTGGCTCGCACCTGCCTAACTAAAACGAGCTAACACATTTTAACCAGATTGCATCGGGTGGCTGTCAACAAGTGCGGGCGGCGATTTATTTCTCCTCCCCGCGCCTTGCGA
>denovo37258_A.Ftrad.7_1723442
GCGTGACGTCCAATTTATATCTTTGTGAATTTATTTGTCGGCTGTGAAGATGTAACAGTTTACTTAGCTGCGGCTAATTTTATCACACTAGTTAAAGTATGTAACGCAATCTCGAAACAAAAAA
>denovo260134_C.Ftrad.16_683921
TTGATACCTGTCCAAAATTAAACCAACCGCCAACCAAACCTCACCACTCTCTGATTGCCGGTCTCTTAGCCGATTCCATACCCTCCGGA
>denovo121314_G.Ftrad.8_208335
TTTTCTCGGTAACCCAGCGAAGGAGCGAGTTACTTGGCACGGGGATTACGGGGGCGAGTAGAAATGGCATTGTCACCTTGACTATGTGCACATTTTGTTGTTNANGCGGTAGGCCGTCGGCGGCCAGGAACGCCCTAATCCTTTTTGCAACCAGCATCCAAACGTCTGAAAGATACCCCAATGATTTAAACCTTTTCACCTTGGGTCGCTAGAGTCGG
>denovo11113_C.Ftrad.3_1432727
CGATGAAAACCTTTTTTCTTGAGGTGTGGCTCGCCCCTGTCTAACTACATCGAGCTATCACATTTTAACACGGTTGCATCGGTTGGCTGTCCAAC
>denovo189258_C.Ftrad.17_999324
ACCCACAAATAACTATCCACGCGACCAACTTTTACTTGGTTTTTTGTCGCCATATCTCATGCTCCGTCACAAGAGTGTCGGTTATGTGTGGGCTAACCGAAGGCTTTTTTCCGCAAGGTTGTAAGCTGAAGTTTTTTATCACCCTTTTCCTCAATAGGATTCTCGCAAGAACGAA
>denovo186094_D.Ftrad.8_1298336
CCTAGACTTTGTAGACTTCATGCTGCTACCTCTTACCCATGTCTTTTGAGTACCTTCGTTTCCTCGGCAGGTCCGCCCGACCCTTGC
>denovo164035_D.Ftrad.8_1041764
CCTAGAGTTTGTATACTTCGGTCTGCTACATCTTACCCATGTCTTTTGAGTACCTTCGTTTCCTCGGCGGGTCCGCCCGGCCGTTGGACAACA
>denovo265061_E.Ftrad.8_1292157
CTGATACCTGGCCAAATGGGAACAACCCCCCACCCAAAGATAACCAATCTTGGTGCTTCGGTTTCTCAGCCTATTCCCTGCC
>denovo142497_D.Ftrad.7_980103
CCTAGAGTTGCGGGCTTTGCCTGCCATCTCTTACCCATGTCTTTTGAGTACCTTCGTTTCCTCGGCGGGTCCGCCCGCCCATTGGACAAAACTTAAACCCCTTGTAAATTAAATCAGCGTCTTAAAAAA
>denovo6564_B.Ftrad.8_166792
AAAAATATTATGGGTGGGACCATACATAACCTGCCCTCTTAGACATGAGCGCTTCACTCATGTTTGCGGACCACCTTATACCAACGG
>denovo196555_B.Ftrad.12_56101
GCGGTACCTTTTCAAAAAAGAACGACCCGCGAACCAAAGATCACCAATCTCGGTGGGCCGGTTTCTTAGCCGATTCCTTGCCCGCCGGATCCGTGGTTTCGCGTATCGGCATGCTCGGGAGCTTTTATCTCGGTCTTGTCGTGCGCGTGGCTTCCGGATATCACAAAACCCCGGAACGTAAAGTGTCATGGGAAATGCAAACGAACGGCTGGCATTCGNCGACCCGGAGANGGAGTGTGTGCGGCTGCTGGGATGCGAAATGGAGTCTAAAACGACTNTCGGCCAGGCATAGCTCTGCTCTC
>denovo84356_E.Ftrad.5_282972
TCGAGTTTTGAACGGGTTGTCTGCTGGCCAGCAAGGGCACGTGCACGCCTGCCTCATCCACTCTCAACTTCTGTGCACTTTTCATAGGCCGGCTTGTGGGTGCGTTCGCGCACGTGTAGGTGTCGGGCTTATGCTTTACTACAAATGATTCAGTTTTAGAATGTCATACTTTGCTATAACGCAATTTAAATA
>denovo134925_A.Ftrad.15_1746806
CAAGTGACCCCGGTCTAAACACCGGGATGTTCATCACGCTTTGTTGGCCGACTCTGTTGCCTCCGGGGCGTCCCTGCCTTCGGGCGGGGGATCCGGGTGGACAATTAAAACTCTTGCGTAACTTTGCAGTCTGAGTAAACTTAATTAATAAATTA
>denovo98792_C.Ftrad.8_1233095
CGTTGAAAACCTTTTTTCTTGAGGTGTGGCTCGCACTTGTCTAACTAAATCGAGCTACCACATTTTAACACGGTTCTATCGGTTGGCTGTCAAACAGTGCGCGCGGCGCTTTATTTCGCC
>denovo195033_E.Ftrad.4_1293778
GTAAATGGCGAAAGCTTTCTATTATCCATAACACCTGTGCACTATTTGCCTTCGGGCACCAAACAAAACATAATGTAATGACTGTAATCTACTATAATAAATATAACTTTCAACAAC
>denovo56896_C.Ftrad.7_1531774
CCATGAAAACCTTTCTTCTTGATGTCTGGCTCGCACCTGTCAAACTAAATCGAACTACCACAATTTAACACGGTTGCATCCGTTGGCCGTCAAACAGTGCGCCC
>denovo34708_G.Ftrad.20_181248
AATTCGTAAAAAGGTAACAGGAGTAGAACCCTCGTTTGTAGCAATAACAAAGCAATGCTCCCTCTTGCCGGCCCCTTCCCACGTCTGCACCTTTTATTGTCTCTATTGGGCTAAACCCCCCTGTCCCTTTTACCTTGCTCTACCTTCGTCTTTAAAAATTTGATTTAATGAAAAAC
>denovo26537_E.Ftrad.5_1327354
GAGACGTGCACCATGTGATTAGCAGTAGATGTTGCTGTGGAGAGACGTCTGAGGACCAAAGGACATAGGGCGGGTGCTGGATCGCAAGAGAAAAATCAAACAAAACCCATTTTAAGTGGAGTCTGAAAAACAAGTTTAATTATTA
>denovo69444_G.Ftrad.19_164492
CATTCAGTATCTTTCTACTGTTAGGGTGGTCGATCAGCCTGTATAGTCTCACTACTGATGAGCCGCACACCCCCCTGTCTGTACCCTTTTCTTTTGCTCACTCATGTTTCCTCGGCGGGTCTATTCCCGCCGGCTGGACAACTCTATAACCTTTTTAATTTTAAATCAGCGTCTGAAAAACCTAATAATTA
>denovo197243_G.Ftrad.14_181094
TTGAGTTAGGGGCCTAGGGGACCCNTCTCAAACCCTTGTCTATCNTTCCATGTTGCTTTGGCGGGCCCGTTCTCAAAAGGACCGCTGNGGAATTGACTACCTAGCCCGTGCCCGTCAGTAGAAACTAAATACTCCGAGTCACGGTGATGTCTAAGTAGAGAGATAATAAAGTAAAACTTTCCACGAACGATCTCGGGCTTCNG
>denovo95612_H.Ftrad.2_1244282
CGATGAAAACCTTTTTTCTTGAGGTGTGGCTCGCACCTGTCTAACTAACTGGAGCTACTACACTTCAACACGGTTGCATCGG
>denovo118826_C.Ftrad.6_654098
CGTTGAAAACCTTTTTTCTTGAGGTGTGACTCGCACCTGTCAAACAAAATAGAGATATCACATTTTAAAAAGGTTGTATCGGATGGCTGTCAAACAGTGCGCGCGGAGATTTATTTCGC
>denovo10583_C.Ftrad.8_468138
CGAGGAACCCCGTTCTTACTGCGGTGATGCTCATAACTCTCTGTTGAAAGCCTCCGTTGCCTCCGGAGCGACCCTGCCTTCGGGCGGGGGCTAAGGGTGGACACTTCAAATTATTTCGTAACTTTGCAGTCTGAGTAAACGTAATTAATANGTTA
>denovo203645_G.Ftrad.18_115624
ACCTTTCAAACCATGGTGCGTCGCGGCCCCCGAGGTGCGGAAACAAGCCTCGAGCGGTTTGGGGTCCTACCCTTCACGCGCGCACGACTGACATCCTTACTTTACGAGCACCTTCTGTTCTCCCTCGGCGGGGCAACCTGCCGTTGGAACCGAATAAACTATTTTTGCATATAGCATTACGGTGCAAGAAAAAAACAATNTTTA
>denovo139011_E.Ftrad.2_1206223
CCTTTCCATGAAGCAGAGTTGGGAAGGATGAGTATCTCGCCTCTCAATTATCGCTGTATTTTACCCTTGATTTTATCATACTATTATTTCCTCGGCAGGATCGCCTGCCGGGTGAAACAACTTCAA
>denovo4336_D.Ftrad.7_810229
CCGAGAGATGCGGGCTTTTGCTGCCCTACCTTACCCCTCTTTGTTTAGCATACTCGGTTGCTTTGCCGGGACGTCCTCGGA
>denovo135156_B.Ftrad.14_216672
TCGATAGCTGGCCGAAACAGAACGAACCACGAACCCAAAATCACCAATATCGGGGAGCCGGTTTCTTTGCCGATTCCTTGCCCGCCGGGTCCGGGGTTTTGCGTATCGGCATGCTCGGGGGACTTTATCTCGG
>denovo189304_A.Ftrad.14_1746246
TTTATTACACTTTGTTGCTTTGGCAGGCCTGCCCTCGGGCTGCTGTCTCCGGCCGGCTAGCGCTTGCCAGAGGACCTAAACTCTGTTTGTCTATTCTGTCTGAGTACTATATAATAGTTA
>denovo246417_G.Ftrad.10_262449
CCGAAGTACAGGCCCTTTTCTAGGGCTCCACTTCCACCCTTTGTTTACCATACTATGTTGCTTTGGCGGGACGTCATCGGACCACCGGCTCCCGTGCTTGTGCGCGCTCGCCAGCGAAAACCCAAACCCATAACATTTTAAGTTTCGTCTGCAAAACAAGTTTAATTCTTA
>denovo126655_C.Ftrad.13_49057
ACCAAAAACTATCCACGTAAACCACTTTGTATTGGTTTTTTGTCGCCATATCTCATGCTCCGTCACAAGAGGGTTGGGTATGTGTGGGCTAACCGAAGGCTTTTTTCCACAAGGTTTAAATCTAATGTTTTTTATCACCCTTTACCTCAATAGGATTCCGGATACCACAAAACCCCGGCACGAAAAGTGTCAAGGAACATGCAAACGAACGGCTGGCATTCGTCTCNCCGGAGACTGAGTGTGGGCGGATGCTGTGCTGCGAACTTAAGTCNAAAA
>denovo7497_D.Ftrad.6_1332812
CTGAGTGAGGGACTTTTTTGTCCAACTACCCACCCATACTTATCGAACCTTTTTTTTCCACCCTGCCCTCCTCTTTCCCCC
>denovo37976_D.Ftrad.4_1224712
TTGTAAAACTCAGCAGCCTCTGGGCTCCGTTCACTCGGGGCTAGAGCTGCGATCAACAAACCACAAACACCTGTGCACCTATGAATTTTTTTCCCCAAACGCAAAGTAGATCATTGAATGTTTACAAAAATCCTTCGAAGGAAGGTGAAAGTTAAATA
>denovo21474_A.Ftrad.4_1271531
CGATGAAAACCTTTTTTCTTGCGGTGTGGCTCGCCCCTGTCTAACTAAATCGAGCTACCCCATTTTAACACGGTTGCATCGGTTGGCTGTCAAACAGTGGGCGCGGCGGTTTATTTCGCCTCC
>denovo40741_C.Ftrad.5_997327
CGATGAAAACCTTTTTTCTTGAGGTGTGGCTCGCACCTGTCTAACCAAATCGAGCTACCACATTTTAACACGGTTGCATCGGTTGGCTGTCAAACAGTGCGCGCGGCGATTTATTTCGCCTTCCCGCGCATTGCGAGACGGCCGCCATTTACAAAAAACACTGTTGATACCATAGGATTTGAACGTAGATGCAACTCGACTGGTA
>denovo272587_A.Ftrad.1_1481709
CGATGAAAACCTTTTTTCTTGAGGTGTGGCTCGCTCCTGTCTAAATAAATCGAGCTACAACCATTTAAAACTGTTGAATC
>denovo5746_G.Ftrad.18_18177
ACCTTGCAAACCAGGGTGCGGCGCGGCCCCCGAGGTGCGGAAACAAGAATCGATCGGTTTGGGGTCCTCCCCTTCACGCGCGCACGACTGCCATCCTTACTTTACGAGCACCTTCTGTTCTCCCTCGGCGGGGCAACCTGCCGTTGGAACCGAATAAACTCTTTTTGCATCTAGCATTACCTGTTCCGAAACAAACAATAGTTCCAACTTTCAACAATGCATCGCGTGGCTCTG
>denovo65842_C.Ftrad.9_1429204
CTGAATTTGTCTTCGGTCATTCTCTCATACACTTGTGAACTTACACTGTTGCTTGGAGGAGATGCGGACTAGAAATGGATGCGCGCCTCTGAGATTTTTTCACCCATTTTTATGTCTGCACAAAACAAAAAACAAAA
>denovo20705_A.Ftrad.14_1649780
CCGAGTGAGGGCCCTCTGGGTCCAACCTCCCACCCGTGTTTGTCGTACCTTGTTGCTTCGGCGGGCCCGCCGCAAGGGAGCCGGTGGGCATCTCCCCTCTGGCCCGCGCCCGCCGA
>denovo213736_C.Ftrad.4_1623873
TTGCTTCGGAAGGCCCGCATCACGGCCGCCGGGGGGCCTCTGCCCCCGGGACCGCGCCTACCGAAGACACCCTTGAACGCTGTCTGAAGTTTGCAGTCTGAGCGAAAAGCAAAATGNATTA
>denovo185384_A.Ftrad.14_591772
TCGATACGTGTCCAACACAGAACGACCCGCGAACCCAAGATCACCACTCTCGGTGGGCCGGTTTCTTAGCCGATTCCTTGCCCGCCGGATCCGGGGTTTCGAACCCCGGCACGAAAAGTGTCAAGGAACATGCAAACGAACGGCTGGCATTCGCCTCCCCGGAGACGGAGTGTGGGCGGATGCTGTGCTGCGAACTGAAGTCGAAAA
>denovo239924_C.Ftrad.9_1560955
GTAGAGCCCTATGATGCAAATAATTGGGATAGATCTGCTCTCTTAGCAAGCAGAGGGTTTACATACAAACCGTGAACTGTGGATTCGGCCATCACAAACTGTTAGTAATGAGTGTAATATCATAACAAAAACA
>denovo28145_D.Ftrad.3_1175836
CGATGAAAACCTTTTTTCTTTAGGTGTGCATCCCACCTGTAAAACTAAATCGTGCTTCCACATTTTACCACGGTTGCCTCGGTTGGCTGTCAAACAGGGCGCGCGAAGATTTATTTCTCCTCCCCGCGCAT
>denovo71908_D.Ftrad.8_1197515
CCGAGCGAGGGAGCACTCCCGACCTCCAACCCCATGTGCCCACATCACGTTGCTTCGGGGGTGACCCTGCCGTCCGCGGC
>denovo211074_E.Ftrad.15_25597
TACTTTAGAGTAATGTTTAATCGCATTACAAGCGCATGCACGCTCTCGTGTTGCGTAAAATTGCATAGCGATGGTGTCTAGTCATCGTCGTTTATCAAATCCATGCTTGCGTGAGTATGGTCGGGTACCTAGACTTGTGTTTTAAAAACATGTTGAGGGGATAGATTGACATTGATAATATAAAGACATATATTATGATCTGTGACACGTGTGTTGGGTTTTAGTGTACAAACATATGGATTTTTTAAGAAAAATTGAAAGATAAAGTTTTTTATCTTCATTTATATAAATAGGATGCTAGCAAGAAAGAAAGTTTTTGAGATCACTTGCACAATCTTT
>denovo25536_D.Ftrad.9_527435
CCGAATGACGGGCCCCTTCGTCCGCTCCCCTTCCCCCCTTTGTTTAACCCACAATCGTTGCTTTGGCGGGCCGCCTAGCTACTGGCCTCGGCTGGTACGTGCCCGGCAGAGAACATCAAACGCTAACTAAATACAGTGTCGTCGGCATCAAAAGTAAAACATGTA
>denovo13441_E.Ftrad.10_1250568
TTGAATAAACTTGGTCAAGCTGTTGCTGGACCTTCGGGGAATGTGCACGCTTGCCACCAAATTTAACCCCCTGTGCACCTTTTGTAGACTAGAAACGATTCTCTAGGCCCCTCGGATTGAGAACTGCTGAGCGATAGCCAGCTGTTCTTGTGTTTCTCAGTCTATGTTTTTACATACCCCGAGTGAAT
>denovo183777_F.Ftrad.1_852529
CTGAGTTCTCGCCCTGCCGGGTAGATCTCCAACCCACTACTAATATTACTGTCGGTTCTTTGGCGGGTCTAGAAGTGCATGTGCGCCACCG
>denovo219522_B.Ftrad.7_60945
AAAAGATCTTAGCCTGCACCCTTCTTGTGGACTGCTTGCGGGACGCAACCAGGGACGAGGCTGAATTCACCGAAATGGGAATAACATCATGTGAACTGTTCTGTCTCTGGCGGTGGGATGGCTAAAAACCATCTGTCAGCATCCGAGATTTCTCTCGGTGTGCCGTGGACAAGCCGCCAACGGTGTATGTTTCATACAAACTTTTTGTTTCATNAAAATTGTCTGACCTACCTTTGTATCTACAAAATACAAAAA
>denovo134177_E.Ftrad.4_1163321
GTGAATACTTCGGGAAGTCTTTTAACTGCCCTCCCCCACCCTTCACAATCCACGCACACCTGTGCACTTTCTGACGTTTAAACCAAACTAATTCCAATCATTTGATCCAACCCCCTAGTTTAATGACT
>denovo218953_A.Ftrad.12_1730791
ACGAGCACACATAAGCACCCTAGGGCACACGCCCTAGTATGAGGGGGGTCTACGGAGCAATCCAGCGACCCCCACAGGTCATTCTTAAACACATTAACTCTTGTTTGTTTGACAGAGTTATGTGAATACACAAATTGA
>denovo172290_G.Ftrad.13_10905
CCGAAGTACAGGCCCTCTTATAGTGCTACACTTCCACCCTTTGTTTACCATACTATGTTGCTTTGGCGAGACGTATTCGGACCACCGGCCCTTGGGCTGGTGCGCGCTCGCTAGAGAAAACCCAACCACCAACCATTTTAAGTGTCGTCGGAAAAACAAGTTTAATTAGTAAAACTTTCAACATCGCATCTCGAGGCTCTG
>denovo132101_E.Ftrad.9_1084919
CCGAGTTAGGGCCCTCTGGGTCCAACCTCCCACCCGTGTTTATCGTACCTTGTTGCTTCGGCGGGCCCGCCGCAAGGCCGCCCGGGGGCCTCTGCCC
>denovo221535_E.Ftrad.5_1255023
GGGTGTATTAGCGCGTCTCTTCGGAGAACGTGACGTCCACGTTCTAACTCTGTGCATTTATTGGCGGAAGAACTTGAGCAATCG
>denovo167776_D.Ftrad.8_1372013
CCTAGAGTTGCTGGCTTTGCCTGCCTTCTCTTACCCATGTCTTTTGAGTAACTTCGTTTTCTCGGTGGGGTCGCCCGCCGATTGGACAAATTTTAAACCCTTTGTAATTGAAATAAGCGTCTGAAAACACTTAATAGTTA
>denovo19526_D.Ftrad.4_557568
CGATGTAAACCTTTTCTCTTGAGGTGTGACTCTGACCTGTATAACTAAATCGAGCTACCGCAATTTAACACGGTTGCATCGGTTGGCTCTCAAACAGTTCGCGCGGCGTTTTATTTTCCCTGCAGGCGTCAACCAGACAAAGAGATGAAGAAGGAGGAACAGAAAGCACACAAGCATGAAGCTCAGGAAATGATGAAGTAAGATAATAACTAGTATCCTGTAACTGATAAGCGGCAGAATTGTCATGAAGACCAACCAAATCAAGCAACTCATAAGAGACGGCAGATGTGCCACCATG
>denovo1827_A.Ftrad.15_1749107
GTGATGTTCATAACCCTTTGTTGGCCGCATCTGTTGCCTCCGGGGCGACCCTGCCTTCGGGCGGGGGCTCCGGGTGGACACTTCAAACCCTTGCCAAACTTTGCCGTCTGAGTAATCTTAATTAATAAATTA
>denovo33231_E.Ftrad.3_1316073
GAGAATATTAGCGCATCTCTTTACTAAGAGCGTGACCTCAACTTTCTAACTCTGTGCATTTATTTGGCGGGAAGATTCAGTAAAACGTAATTTCCTGC
>denovo98499_D.Ftrad.5_1447643
GTGATTGCCCTAGTGGCTTAAATCTATCTCCATTTACCCCTGTGATCCGTTTGCTTTACACTCTGTGTTGATTTTACGAACACTATGTAAAGAAACCCAAGTTCTAATAACAAAATATAATTTGCAACAACGGCCCTCTTGGCTTAA
>denovo23259_A.Ftrad.9_1651564
GTGAATACATCGGGGAGCGGCTTAACTGACCGCCCCAACCCGTCACAATCCACCTACCCCTGTGCACACTTATAGCTGTTGAGCAATCAAAAGCCAAGCAAATTATACAAACACCTAGTTTA
>denovo38587_E.Ftrad.6_1063902
CAGAGTTAATGCCCTTAGGGGTAGATCTCCCACCCTATGTTATCATTACTTGGTTCCTTTGGCGGGCCGTCAGGCTCACGCCCGGCTACCG
>denovo220377_E.Ftrad.3_178200
GAGAATACATCTGGGAACGGCTTAACCGACCACCCTAAACCTTCACAATACACATACACTTGCGCACTGTTGTGGCTTTGGAGCAATCGAAATTCAATCATTTGATGCAAACCCCTAGGTTAATGAAGGTAACCGTTTTATATAAACAAAATA
>denovo167525_B.Ftrad.5_242986
CCGTGGTTTCGCGTATCGGCATGAGCGGGAGCTTTTATCGCGGTCTTGTCGTGCGCGTTTCTTCCGGATATCACAAAACCCCGGGACGAAAAGTGTCAAGGAACATGCAAACGAACGGATGGCATTCGNCTGCCCGGAGANGGAGTGTGGGCGGATGCTGTGCTGCGAAATGAAGTCTAAAA
>denovo269166_E.Ftrad.2_1072451
CCTTTCAATGCAGCCGAATGGGGATGGTTGGGTTTCTCGCCGCTATGTTATGCCTGTATTCTACCATTGTGTGTCATGTACTATTATTTCATCGGCAGGCTTACTTGCC
>denovo39913_D.Ftrad.10_917868
CAGAGTTTAATACCCTAAAACACTCGGGAACATATGTATCACTCTTCACCCGTGCCAATTAACTCATTTCGGTGTGCCGGACTCGGC
>denovo59462_A.Ftrad.16_1396411
CGATGAAAACCTTTTTTCTTGAGGTGTGGCTCGCAACTGTCTAACTAAATAGAGCTACCACATTTTAAAACGGTTGCATCGGTTGGCTGTCAAACAGTGCGCGCGGCGATTTATTTTGCCTCCCCGCGCATTGCGAGACGGTCGACATTTACCACAAACACTGTTGCTACCATAGGATTTGAACGTAGATGAAACTCGACTGGCA
>denovo176205_H.Ftrad.2_93224
CGGTGAAAACCTTTTTTCTTGAGGGGTGGCTCGCACCTGTCTAACTTAATTCTGCTACCACATTTTAACACGGTTTCATCGGTTAGATGGCAATCAAAAAGAGCTTACTAAAATGCAACTGGACAATCAGAAAGAGATTGCCGAGATGCAAAATGAGACTCAAAAAGAGATTGCTGGCATTCAGTCGGCGACTTCACGCCAGAATACGAAAGACCAGGTATATGCACAAAATGAGATGCTTGCTTATCAACAGAAGGAGTCTACTGCTCGCGTTGCGTCTATTATGGAAAACACCAATCTTTCCAAGCAACAGCAGGTTTCCGAGATTATGCGCCAAATGC
>denovo116190_F.Ftrad.9_862535
AAAAAACCTAAAAGGTGTGCCCCGGACGAGTGCGTAAAAGCCCTGGTGTTGTGAGTTGCCCTACCTTGACATGCGTCTTGTCGA
>denovo14149_F.Ftrad.9_626634
AGGAACAAAGATGTGTTAACATTTAGTAGCTTCACTGACCCTTCATTTTTCAAACTCTTGTGAATTTATTAATGGTGATTAGAAGAAGGAAACTTCTTCTTTTCACGTCTATCATTTTAAAAAACTTTAATAGTCAGAGTATGTTTTAAAAATTTTATAATCAAAAAA
>denovo56501_F.Ftrad.13_67596
GAGACACCCATNCCATACTCAACGGGCCGCGATCCAAAGATCACCACTCTCGGTGGGCCGGTTTCTTAGCCGATTCCTTGCCCGCCGGATCGTTGCTTTCGGATATCACAAAACCCGGGCACGAAAAGTGTCAAGGAACATGCAAACGAACGGCTGGCATTCGCCTCCCCGGAGACGGAGTGTGGGCGGATGCTGTGCTGCGAACTGAAGTCTAAAA
>denovo270661_D.Ftrad.8_1195237
CCTAGAGTTGTAGGCTTTGCCTACCATCTCTTACCCATGTCTTTTGAGTACCTTCGTTTCCTCGGCGGTTCCGCCCCCCGATTGTACAAACTTAAAACCTTTTTAATTTAAATCAGCGTCTGAAAAAAAATAATAAGTTCAACTTTCAACAAC
>denovo139758_C.Ftrad.7_564280
CGATGAAAACCTTTTTTCTTGAGGTGTGGCTCGCACCTGTCTAACTAAATCGAGCTACCAAATTTTAACACGGTTGCATCCGTTGGCTGTCCAACAGTTCGCGCAAGAAAAGTATAAAGGAACATGAAAACAAAGGGGTGGCATTCGAATCACCGGAGCAGGAGGGTGGGCGGATGCTTTGCTGCGAACTGAAGGCNAAAC
>denovo156545_A.Ftrad.16_1509918
CGATGAAAACCTTTTTTCTTGAGAAGCGGCTCGCACCTGTCTAACTAAATCAAGCTACCACATCTTAACAAGGTTGCATCGGTAGCATGTCCAACCGTGCACGCGGCGATTTATTTCGCATCC
>denovo107999_A.Ftrad.14_1375766
GTGAAGATTTGGGCAGGCCATACGGACGCCCAAAAGTGCCCCTGGCCGCCTACCCCCACTCTACAACCACAAAACCGTGTGCACTGTCTTGGAGAAAGCCTTAAGAGAAGTTTTTTGTGGCCTCTCTTGGGGTCTTTCTTCGCTACAAACTCGAATGGTTAGTATGAACG
>denovo258567_C.Ftrad.6_1453647
CGATGAAAACCTTTTTTCTTGAGGTGTTGCTCGCACCTGTCTAAATAAATAGAGCTACCACATTTTAACTCGGTTCCATTGGTTGGCTGTAAAACTGTGCGC
>denovo55480_E.Ftrad.4_352379
ACGAGGTAGGGTCCTCCGGTCCCCATCTCCGACCCTTGTCTACCACGTCGCCCCAGCCTTGCTGTCGGTGTGAGCTTTTGAAAAAGTTCTTTTTAAACTCGTTAACCATGACGTCTTACGGGAGAATCGTAATCTATTA
>denovo250901_F.Ftrad.5_766397
CAGAGTACATGNGCCTACCCGTCGGTATGTTCATAACCCTTTGTAGTCCGACTCTGTTGCCTCCGGGGCGACCCTGCCTTCGGAC
>denovo171608_E.Ftrad.1_1328829
CCCGTCACAGACCACATACGCGTGTGCACAGTTGTTGCTTTTGAGCAATCGAAAGCCAATCATTTTATACAAACCCCTAGTTTAATGAATGTAACCGTTTTAACTAAGCAAAATA
>denovo97352_G.Ftrad.18_190184
CCGAAGTACAGGCCCTTTTATAGGGATACACTTCCCCCCTTTGTTTACCTTACTATGTTGTTTTGGCGAGACGTCTTCGGACCACCGGCTCTCGGGCTGGTGCGCGCTCGCCAGAGAAAACCCAAACCCAAACCAGTTGAAGGGTCGGCTGCAAAACAAGGGTAATGAGAAACAATGTAAAAAACGGAGAGATCGGCTCNG
>denovo18120_A.Ftrad.1_1384468
CCGACTGAGGGCCATCCGGGCCCAACCTCCCACCCGTGTTTCTTTTACCTTGTTGCTCCGGAGAGGCTCCCTTCGGGCTGCCG
>denovo114941_A.Ftrad.11_1593548
CGATGAAAACCTTTTTTCTTGAGGTGTGGCTCGCAACTGGCTAACTAAATCGAGCTACCAAATTTTAAAACGGTTGCATCGGTTGGCTGTCAAACAGTGCGCGCGGCGATTTATTTCGCATACCCGCGAATTGCGCGACGGGTGACATTTACCAAAAACACTGTTGATACCCTAGGATTTGAACGTAGATGAAA
>denovo20206_D.Ftrad.6_1391754
CCTAGTGATTGCGGTCTTTGCCCAATCTCCCTTCCGCGTTTATCTTGCCTTGTTACGTTTCCTCGGCCGGCTCGCCCCCCCCTTGGACCATTTAACCTCTTTGCAGTTGCCACCAGAGTCTGCA
>denovo228129_H.Ftrad.2_45552
CGATGAAAACCTTTTTTCTTGAGGTGTGGCTCGCACCTGTCTAACTAAAACGAGCTACCACATCTTAACACGGCTGAATCGGTACAGTAGAGTGAATGGCATGACCACAACTCAATTGAGAAGGACGGAGTAAAGCAACAGCGTTCATCTCGGATGAGTCGCCATCCTTTTCCTGAGTAGTTGAAATGGTAACTAGACTTCCATTCTGACCAACAAT
