# Supplementary material for: CONSTAX: a tool for improved taxonomic resolution of environmental fungal ITS sequences
Source: BMC Bioinformatics. 2017 Dec 6;18:538. doi: 10.1186/s12859-017-1952-x (PMC5719527; doi:10.1186/s12859-017-1952-x)
Supplement: Supplementary file 5 — Distribution of identically classified, uniquely classified, and unidentified OTUs across all taxonomic ranks for data presented in Additional file 4: Figure S1 (Benucci et al., unpublished). (XLSX 47 kb) [file 12859_2017_1952_MOESM5_ESM.xlsx]

## Sheet: Table S1
Table S1. Distribution of identically classified, uniquely classified, and unidentified OTUs across all taxonomic ranks.
ITS1-BC	Kingdom	Phylum	Class	Order	Family	Genus	Species
3 classified, identical	481	260	179	156	124	84	54
3 classified, 1 unique	0	0	0	0	0	0	0
3 classified, 3 unique	0	0	0	0	0	0	0
2 classified, identical	6	26	32	31	21	31	29
2 classified, unique	8	0	1	1	1	0	0
1 classified	5	28	18	14	15	10	11
RDP	0	1	1	1	2	3	3
SINTAX	0	9	13	11	13	7	7
UTAX	5	18	4	2	0	0	0
Unidentified	0	186	270	298	339	375	406
ITS2-BC	Kingdom	Phylum	Class	Order	Family	Genus	Species
3 classified, identical	492	251	209	191	155	102	53
3 classified, 1 unique	1	1	0	0	0	0	0
3 classified, 3 unique	0	0	1	1	1	0	0
2 classified, identical	3	15	16	14	15	36	27
2 classified, unique	3	0	0	0	0	1	1
1 classified	1	27	12	10	11	21	31
RDP	0	0	1	0	0	4	5
SINTAX	0	23	9	7	9	17	26
UTAX	1	4	1	3	2	0	0
Unidentified	0	206	262	284	318	340	388
ITS1-UN	Kingdom	Phylum	Class	Order	Family	Genus	Species
3 classified, identical	487	286	205	170	125	52	18
3 classified, 1 unique	0	0	0	0	0	0	0
3 classified, 3 unique	0	0	0	0	0	0	0
2 classified, identical	2	25	32	34	36	62	59
2 classified, unique	0	0	0	0	0	0	0
1 classified	11	30	14	22	28	28	20
RDP	0	0	5	7	12	13	9
SINTAX	0	9	7	12	16	25	11
UTAX	11	21	2	3	0	0	0
Unidentified	0	159	249	274	311	358	403
ITS2-UN	Kingdom	Phylum	Class	Order	Family	Genus	Species
3 classified, identical	498	286	235	211	146	58	10
3 classified, 1 unique	0	0	0	0	0	0	0
3 classidied, 3 unique	0	0	0	0	0	0	0
2 classified, identical	0	16	21	28	45	69	55
2 classified, unique	2	0	0	0	0	0	0
1 classified	0	24	14	9	21	28	30
RDP	0	1	2	2	10	14	13
SINTAX	0	15	9	5	9	14	17
UTAX	0	8	3	2	2	0	0
Unidentified	0	174	230	252	288	345	405
